# Supplementary material for: Identification of the GDP-L-Galactose Phosphorylase Gene as a Candidate for the Regulation of Ascorbic Acid Content in Fruits of Capsicum annuum L
Source: Int J Mol Sci. 2023 Apr 19;24(8):7529. doi: 10.3390/ijms24087529 (PMC10145300; doi:10.3390/ijms24087529)
Supplement: Supplementary file 1 [file ijms-24-07529-s001.zip]

Archive with 9 entries (9 files):
- Figure S1.tif
- Figure S2.tif
- Table S1.xlsx
- Table S2.pdf
- Table S3.xlsx
- Table S4.xlsx
- Table S5.xlsx
- Table S6.pdf
- Table S7.pdf
