# Supplementary material for: Identification of the GDP-L-Galactose Phosphorylase Gene as a Candidate for the Regulation of Ascorbic Acid Content in Fruits of Capsicum annuum L
Source: Int J Mol Sci. 2023 Apr 19;24(8):7529. doi: 10.3390/ijms24087529 (PMC10145300; doi:10.3390/ijms24087529)
Supplement: Supplementary file 1 [file ijms-24-07529-s001.zip › Table S1.xlsx]

## Sheet: Sheet1
Table S1: AsA concentration of Z5 and Z6 fruits on days 10, 20, 30, 40, 50, and 80 after the flower buds opened.
	Day 10 (mg/100gFW)	Day 20 (mg/100gFW)	Day 30 (mg/100gFW)	Day 40 (mg/100gFW)	Day 50 (mg/100gFW)	Day 80 (mg/100gFW)
Z5	3.96174	17.4604	31.9341	43.552	49.1317	45.6457
	9.1529	22.5523	26.3128	38.0427	44.0478	49.1459
	10.1237	25.6944	29.9764	35.0809	48.1573	42.7368
Z6	30.7498	45.8507	74.5596	120.941	194.581	244.562
	27.9532	52.0222	65.8506	117.496	186.176	239.239
	33.798	48.1149	79.4463	123.545	192.988	238.655
