# Supplementary material for: Identification of the GDP-L-Galactose Phosphorylase Gene as a Candidate for the Regulation of Ascorbic Acid Content in Fruits of Capsicum annuum L
Source: Int J Mol Sci. 2023 Apr 19;24(8):7529. doi: 10.3390/ijms24087529 (PMC10145300; doi:10.3390/ijms24087529)
Supplement: Supplementary file 1 [file ijms-24-07529-s001.zip › Table S3.xlsx]

## Sheet: Day 10
Table S3: DEGs between Z5 and Z6 lines
Gene_id	Gene name	Gene description	FC(Z6_10/Z5_10)	Log2FC(Z6_10/Z5_10)	Pvalue	Padjust	Significant	Regulate	Z5_10D_1	Z5_10D_2	Z5_10D_3	Z6_10D_1	Z6_10D_2	Z6_10D_3	Z5_10	Z6_10
CA.PGAv.1.6.scaffold1.27		_	1951.39	10.9303	2.31311e-19	5.96459e-15	yes	up	0	0	0	23.51	20.74	16.7	0	20.3167
CA.PGAv.1.6.scaffold1.39		RecName: Full=Outer envelope protein 64, mitochondrial; AltName: Full=Mitochondrial outer membrane protein 64; Short=mtOM64; AltName: Full=Translocon at the outer	0.472	-1.08465	1.98275e-08	0.000511273	yes	down	10.37	8.66	11.6	3.86	3.9	3.98	10.21	3.91333
CA.PGAv.1.6.scaffold1.52		RecName: Full=Acyltransferase-like protein At1g54570, chloroplastic; Flags: Precursor	782.824	9.61254	1.79694e-15	4.63359e-11	yes	up	0	0	0.04	10.58	10.47	9.24	0.0133333	10.0967
CA.PGAv.1.6.scaffold1.65		RecName: Full=tRNA (guanine(10)-N2)-methyltransferase homolog; AltName: Full=tRNA guanosine-2'-O-methyltransferase TRM11 homolog	0.444	-1.17279	2.72879e-10	7.03645e-06	yes	down	14.11	14.79	14.46	5.99	5.94	6.64	14.4533	6.19
CA.PGAv.1.6.scaffold1.66		RecName: Full=RNA polymerase II-associated protein 3	2.148	1.10295	1.0222e-07	0.00263583	yes	up	26.25	26.55	25.29	51.45	62.42	41.82	26.03	51.8967
CA.PGAv.1.6.scaffold10.17		RecName: Full=Ninja-family protein AFP3; AltName: Full=ABI five-binding protein 3; Short=ABI5-binding protein 3	191.99	7.58488	2.10236e-08	0.000542116	yes	up	0	0	0	0.86	1.79	1.03	0	1.22667
CA.PGAv.1.6.scaffold10.18		RecName: Full=Glucan endo-1,3-beta-glucosidase-like protein At1g69295; Flags: Precursor	0.005	-7.56333	1.94959e-42	5.02721e-38	yes	down	53.88	40.29	36.95	0.2	0.15	0.33	43.7067	0.226667
CA.PGAv.1.6.scaffold10.2		RecName: Full=Probable galacturonosyltransferase-like 9; AltName: Full=Like glycosyl transferase 8	0.269	-1.89297	2.43592e-07	0.00628128	yes	down	29.39	39.36	20.03	7.23	6.4	9.36	29.5933	7.66333
CA.PGAv.1.6.scaffold10.4		RecName: Full=Proline-rich receptor-like protein kinase PERK9; AltName: Full=Proline-rich extensin-like receptor kinase 9; Short=AtPERK9	3.108	1.63596	5.57954e-12	1.43874e-07	yes	up	1.29	1.66	2	4.78	5.32	4.57	1.65	4.89
CA.PGAv.1.6.scaffold10.7		RecName: Full=Protein NSP-INTERACTING KINASE 2; AltName: Full=LRR receptor-like serine/threonine-protein kinase NIK2; Flags: Precursor	24.073	4.58932	5.92953e-10	1.52899e-05	yes	up	0.1	0.06	0.06	1.61	3.42	0.52	0.0733333	1.85
CA.PGAv.1.6.scaffold100.17		RecName: Full=Probable LRR receptor-like serine/threonine-protein kinase At1g56140; Flags: Precursor	728.771	9.50932	2.40823e-59	6.20985e-55	yes	up	0.05	0.01	0.04	17.23	25.84	17.81	0.0333333	20.2933
CA.PGAv.1.6.scaffold100.2		_	2.246	1.16729	2.07706e-08	0.00053559	yes	up	24.8	20.04	21.38	36.39	45.06	33.44	22.0733	38.2967
CA.PGAv.1.6.scaffold100.67		RecName: Full=Probable WRKY transcription factor 65; AltName: Full=WRKY DNA-binding protein 65	5.461	2.44906	1.94263e-20	5.00925e-16	yes	up	2.13	1.62	2.08	10.4	8.52	10.16	1.94333	9.69333
CA.PGAv.1.6.scaffold100.70		RecName: Full=Peroxiredoxin-2B; AltName: Full=Peroxiredoxin IIB; AltName: Full=Peroxiredoxin TPx1; AltName: Full=Thioredoxin reductase 2B; AltName: Full=Thioredoxi	8.08	3.0143	3.52462e-29	9.08858e-25	yes	up	50.71	57.97	47.89	456.3	519.49	304.62	52.19	426.803
CA.PGAv.1.6.scaffold100.74		_	0.011	-6.53509	1.16172e-42	2.9956e-38	yes	down	6.17	5.53	6.68	0.07	0.02	0.03	6.12667	0.04
CA.PGAv.1.6.scaffold100.80		RecName: Full=Probable glutamyl endopeptidase, chloroplastic; Flags: Precursor	6.806	2.76671	4.59739e-19	1.18548e-14	yes	up	3.09	2.69	3.89	15.75	26.01	12.97	3.22333	18.2433
CA.PGAv.1.6.scaffold100.84		RecName: Full=Elongation factor 1-delta 1; Short=EF-1-delta 1; AltName: Full=Elongation factor 1B-beta 1; AltName: Full=eEF-1B beta 1	0.246	-2.02492	5.47214e-11	1.41105e-06	yes	down	23.22	16.28	31.94	5.77	6.23	4.65	23.8133	5.55
CA.PGAv.1.6.scaffold1001.49		RecName: Full=Cytokinin riboside 5'-monophosphate phosphoribohydrolase LOG3; AltName: Full=Protein LONELY GUY 3	7.223	2.85268	4.44362e-13	1.14583e-08	yes	up	1.68	3.39	1.83	11.46	15.18	12.97	2.3	13.2033
CA.PGAv.1.6.scaffold1002.17		RecName: Full=NEDD8-conjugating enzyme Ubc12; AltName: Full=RUB1 carrier protein 1; AltName: Full=RUB1-conjugating enzyme 1; AltName: Full=RUB1-protein ligase 1	6.088	2.606	4.39191e-29	1.1325e-24	yes	up	7.99	6.21	11.19	54.88	49.82	36.8	8.46333	47.1667
CA.PGAv.1.6.scaffold1003.21		RecName: Full=Probable glutathione S-transferase parC; AltName: Full=Auxin-regulated protein parC	3.227	1.69031	1.62465e-07	0.00418931	yes	up	3.44	5.64	5.2	13.68	14	17.78	4.76	15.1533
CA.PGAv.1.6.scaffold1004.6		RecName: Full=Leucoanthocyanidin dioxygenase; Short=LDOX; Short=Leucocyanidin oxygenase; AltName: Full=Anthocyanidin synthase; AltName: Full=Leucoanthocyanidin hydro	0.02	-5.63211	1.86205e-07	0.00480148	yes	down	14.52	2.52	0.73	0.15	0.2	0.03	5.92333	0.126667
CA.PGAv.1.6.scaffold1005.6		RecName: Full=Short-chain dehydrogenase TIC 32, chloroplastic; AltName: Full=Translocon at the inner envelope membrane of chloroplasts 32; Short=PsTIC32	4.219	2.07689	6.58731e-11	1.6986e-06	yes	up	13.28	22.99	14.42	66.01	63.26	79.59	16.8967	69.62
CA.PGAv.1.6.scaffold1005.8		RecName: Full=Short-chain dehydrogenase TIC 32, chloroplastic; AltName: Full=Translocon at the inner envelope membrane of chloroplasts 32; Short=PsTIC32	0.041	-4.62409	1.57155e-64	4.05239e-60	yes	down	64.86	102.96	82.53	2.97	3.34	3.55	83.45	3.28667
CA.PGAv.1.6.scaffold1006.19		RecName: Full=Probable acyl-activating enzyme 1, peroxisomal; AltName: Full=AMP-binding protein 1; Short=AtAMPBP1	8.003	3.0006	2.33721e-16	6.02673e-12	yes	up	1.06	2.53	2.44	15.23	14.48	16.76	2.01	15.49
CA.PGAv.1.6.scaffold1008.17		RecName: Full=Serine/threonine-protein kinase fray2; AltName: Full=STE20-like kinase fray2	14.186	3.82637	4.80988e-17	1.24027e-12	yes	up	0.07	0.11	0.1	1.12	1.17	1.09	0.0933333	1.12667
CA.PGAv.1.6.scaffold1008.20		RecName: Full=Protein ECERIFERUM 3; AltName: Full=Protein FACELESS POLLEN 1; AltName: Full=Protein WAX2; AltName: Full=Protein YORE-YORE	3.887	1.95868	1.14214e-07	0.00294511	yes	up	13.84	10.45	11.24	36.48	71.17	30.16	11.8433	45.9367
CA.PGAv.1.6.scaffold1008.26		RecName: Full=4-coumarate--CoA ligase 1; Short=4CL 1; AltName: Full=4-coumaroyl-CoA synthase 1	2.482	1.3117	4.545e-11	1.17197e-06	yes	up	21.37	26.94	21.59	56.77	56.87	54.17	23.3	55.9367
CA.PGAv.1.6.scaffold1008.27		RecName: Full=Unknown protein DS12 from 2D-PAGE of leaf, chloroplastic; Flags: Precursor UP12_ORYSJ RecName: Full=Unknown protein DS12 fro	2.024	1.0175	2.2975e-11	5.92434e-07	yes	up	66.46	59.12	61.26	107.5	115	96.6	62.28	106.367
CA.PGAv.1.6.scaffold1008.41		RecName: Full=Glutamyl-tRNA(Gln) amidotransferase subunit A; Short=Glu-ADT subunit A	2.321	1.21484	4.06608e-08	0.00104848	yes	up	10.38	7.49	8.56	19.19	18.57	21.34	8.81	19.7
CA.PGAv.1.6.scaffold1008.42		RecName: Full=Glutamyl-tRNA(Gln) amidotransferase subunit A; Short=Glu-ADT subunit A	5.104	2.35156	2.77582e-15	7.15774e-11	yes	up	0.85	0.51	0.83	3.52	4.28	3.72	0.73	3.84
CA.PGAv.1.6.scaffold1008.8		RecName: Full=Aspartic proteinase CDR1; AltName: Full=Protein CONSTITUTIVE DISEASE RESISTANCE 1; Flags: Precursor	0.005	-7.52496	1.61621e-07	0.00416757	yes	down	0.33	1.02	0.91	0	0	0	0.753333	0
CA.PGAv.1.6.scaffold101.16		_	0.325	-1.62173	5.77704e-12	1.48967e-07	yes	down	20.37	16.87	23.12	5.62	8.11	6.7	20.12	6.81
CA.PGAv.1.6.scaffold101.35		RecName: Full=Serine/threonine-protein kinase-like protein CCR4; AltName: Full=CRINKLY 4-related kinase 1; Short=AtCRK1; AltName: Full=Protein CRINKLY 4 RELATED 4;	998.742	9.96397	6.58463e-29	1.69791e-24	yes	up	0	0.05	0	12.63	11.55	16.76	0.0166667	13.6467
CA.PGAv.1.6.scaffold1010.4		RecName: Full=Uncharacterized aarF domain-containing protein kinase At1g71810, chloroplastic; Flags: Precursor	3.729	1.89861	1.5147e-13	3.9058e-09	yes	up	2.55	4.06	4.13	10.48	12.68	12.06	3.58	11.74
CA.PGAv.1.6.scaffold1010.6		RecName: Full=Uncharacterized oxidoreductase At4g09670	0.008	-7.02929	3.36754e-16	8.68354e-12	yes	down	105.17	144.27	115.27	0.2	0.14	2.3	121.57	0.88
CA.PGAv.1.6.scaffold1010.9		RecName: Full=Midasin; AltName: Full=MIDAS-containing protein	0.302	-1.72593	7.27607e-14	1.87621e-09	yes	down	45.85	53.11	32.35	2.36	3.86	3.62	43.77	3.28
CA.PGAv.1.6.scaffold1012.6		RecName: Full=Fasciclin-like arabinogalactan protein 11; Flags: Precursor	15.364	3.94146	8.80352e-24	2.27008e-19	yes	up	0.3	0.24	0.22	3.05	4.92	3.47	0.253333	3.81333
CA.PGAv.1.6.scaffold1013.14		_	197.774	7.62771	5.7573e-09	0.000148458	yes	up	0	0	0	1.93	2.15	1.43	0	1.83667
CA.PGAv.1.6.scaffold1013.33		_	216.339	7.75715	1.08284e-08	0.000279222	yes	up	0	0	0	0.75	1.58	0.74	0	1.02333
CA.PGAv.1.6.scaffold1014.27		RecName: Full=High-affinity nitrate transporter 2.2; Short=AtNRT2:2	0.005	-7.61918	5.74772e-52	1.48211e-47	yes	down	20.44	18.56	23.43	0	0.17	0.21	20.81	0.126667
CA.PGAv.1.6.scaffold1014.55		RecName: Full=1-aminocyclopropane-1-carboxylate oxidase; Short=ACC oxidase; AltName: Full=Ethylene-forming enzyme; Short=EFE	0.215	-2.21822	1.63498e-08	0.000421596	yes	down	368.76	452.32	210.14	64.5	100.62	54.41	343.74	73.1767
CA.PGAv.1.6.scaffold1014.6		RecName: Full=L-ascorbate oxidase homolog; Flags: Precursor	11.123	3.47542	3.33335e-14	8.59538e-10	yes	up	0.32	0.42	0.52	4.99	2.58	5.76	0.42	4.44333
CA.PGAv.1.6.scaffold1015.1		RecName: Full=Nuclear transcription factor Y subunit C-4; Short=AtNF-YC-4	136.224	7.08984	3.04349e-07	0.00784794	yes	up	0	0	0	1.51	0.83	1.34	0	1.22667
CA.PGAv.1.6.scaffold1017.1		RecName: Full=Beta-amylase; AltName: Full=1,4-alpha-D-glucan maltohydrolase	11.439	3.51587	5.62817e-08	0.00145128	yes	up	0.19	0.07	0.59	2.51	3.85	1.96	0.283333	2.77333
CA.PGAv.1.6.scaffold1018.10		RecName: Full=IAA-amino acid hydrolase ILR1-like 7; Flags: Precursor	4.139	2.04937	1.7085e-21	4.40553e-17	yes	up	3.88	3.21	4.49	15.84	17.93	13.69	3.86	15.82
CA.PGAv.1.6.scaffold1018.11		RecName: Full=F-box protein SKIP24; AltName: Full=SKP1-interacting partner 24	2.751	1.46	1.46906e-07	0.00378813	yes	up	3.35	2.67	5.17	10.24	8.59	10.05	3.73	9.62667
CA.PGAv.1.6.scaffold1018.2		_	0.02	-5.65975	4.51195e-10	1.16345e-05	yes	down	4.09	6.41	9.06	0	0	0.32	6.52	0.106667
CA.PGAv.1.6.scaffold1020.8		RecName: Full=Glucan endo-1,3-beta-glucosidase 3; AltName: Full=(1-)3)-beta-glucan endohydrolase 3; Short=(1-)3)-beta-glucanase 3; AltName: Full=Beta-1,3-endoglucan	0.303	-1.72235	6.23389e-11	1.60747e-06	yes	down	21.97	22.08	15.18	5.96	6.36	5.14	19.7433	5.82
CA.PGAv.1.6.scaffold1021.5		_	0.007	-7.21781	1.15492e-07	0.00297808	yes	down	4.25	4.73	5.44	0	0	0	4.80667	0
CA.PGAv.1.6.scaffold1021.6		_	0.004	-7.96594	1.74981e-10	4.51206e-06	yes	down	1.69	1.95	2.36	0	0	0.02	2	0.00666667
CA.PGAv.1.6.scaffold1022.5		_	328.601	8.36019	1.21055e-10	3.12152e-06	yes	up	0	0	0	1.14	1.56	0.75	0	1.15
CA.PGAv.1.6.scaffold1026.2		RecName: Full=FBD-associated F-box protein At5g56370	0.279	-1.84244	4.7947e-15	1.23636e-10	yes	down	2.24	1.96	1.7	2.69	2.5	2.5	1.96667	2.56333
CA.PGAv.1.6.scaffold1026.4		RecName: Full=Probable carotenoid cleavage dioxygenase 4, chloroplastic; Short=AtCCD4; AltName: Full=AtNCED4; Flags: Precursor	3.36	1.74836	9.38037e-08	0.00241882	yes	up	4.2	6.45	9.29	25.14	20.7	18.27	6.64667	21.37
CA.PGAv.1.6.scaffold1026.8		_	0.287	-1.80144	9.38874e-08	0.00242098	yes	down	56.83	42.89	32.46	11.32	15.6	11.58	44.06	12.8333
CA.PGAv.1.6.scaffold103.12		_	16.895	4.07851	9.51487e-14	2.4535e-09	yes	up	3.61	8.65	1.69	23.86	27.71	25.06	4.65	25.5433
CA.PGAv.1.6.scaffold1030.19		RecName: Full=Subtilisin-like protease SDD1; AltName: Full=Cucumisin-like serine protease SDD1; AltName: Full=Protein STOMATAL DENSITY AND DISTRIBUTION 1; Flags: Pr	0.019	-5.75596	8.68108e-15	2.2385e-10	yes	down	0.96	1.77	1.36	0.01	0.03	0.04	1.36333	0.0266667
CA.PGAv.1.6.scaffold1030.22		_	0.004	-8.13134	3.94407e-10	1.01702e-05	yes	down	2.62	2.87	1.49	0	0	0	2.32667	0
CA.PGAv.1.6.scaffold1030.3		RecName: Full=Glutamate receptor 2.8; AltName: Full=Ligand-gated ion channel 2.8; Flags: Precursor	3.217	1.68565	3.24692e-10	8.3725e-06	yes	up	0.63	0.57	0.63	1.72	2.2	1.88	0.61	1.93333
CA.PGAv.1.6.scaffold1030.36		_	0.03	-5.04639	8.26166e-13	2.13035e-08	yes	down	6.73	2.95	3.45	0.12	0.09	0.17	4.37667	0.126667
CA.PGAv.1.6.scaffold1032.2		_	0.001	-9.51126	5.1474e-12	1.32731e-07	yes	down	4.62	1.89	0.84	0	0.01	0	2.45	0.00333333
CA.PGAv.1.6.scaffold1032.6		_	0.206	-2.27719	1.47739e-08	0.00038096	yes	down	3.01	2.81	2.15	0.81	0.55	0.33	2.65667	0.563333
CA.PGAv.1.6.scaffold1034.38		RecName: Full=Probable linoleate 9S-lipoxygenase 5; AltName: Full=Leaf lipoxygenase	57.64	5.849	6.54478e-107	1.68764e-102	yes	up	2.07	2.29	3.14	119.74	126.25	171.2	2.5	139.063
CA.PGAv.1.6.scaffold1034.48		RecName: Full=Putative F-box protein At3g52320	7.583	2.92283	1.12693e-42	2.90591e-38	yes	up	15.57	13.19	19.12	113.1	141.75	101.74	15.96	118.863
CA.PGAv.1.6.scaffold1034.49		_	0.039	-4.68591	9.24551e-45	2.38405e-40	yes	down	41.77	35.05	38.09	1.07	0.47	1.02	38.3033	0.853333
CA.PGAv.1.6.scaffold1038.5		RecName: Full=Chromodomain-helicase-DNA-binding protein 4; Short=CHD-4	2.134	1.09359	2.35349e-10	6.06871e-06	yes	up	2.66	2.37	3.06	5.48	6.16	5.33	2.69667	5.65667
CA.PGAv.1.6.scaffold1038.8		RecName: Full=Pentatricopeptide repeat-containing protein At3g04130, mitochondrial; Flags: Precursor	0.19	-2.39819	4.93747e-11	1.27318e-06	yes	down	3.8	2.44	4.25	0.49	0.7	0.72	3.49667	0.636667
CA.PGAv.1.6.scaffold1040.13		RecName: Full=GDP-mannose transporter GONST5; AltName: Full=Protein GOLGI NUCLEOTIDE SUGAR TRANSPORTER 5	2.533	1.3407	5.18506e-14	1.33702e-09	yes	up	39.67	41.31	44.64	112.09	108.03	82.58	41.8733	100.9
CA.PGAv.1.6.scaffold1040.2		RecName: Full=Chlorophyllide a oxygenase, chloroplastic; Short=Chlorophyll a oxygenase; AltName: Full=Chlorophyll b synthase; Short=AtCAO; Flags: Precursor	3065.55	11.5819	1.60904e-20	4.14908e-16	yes	up	0	0	0.02	24.53	14.15	29.27	0.00666667	22.65
CA.PGAv.1.6.scaffold1041.21		RecName: Full=Pentatricopeptide repeat-containing protein At2g15690	0.47	-1.08859	1.13193e-07	0.00291879	yes	down	11.59	8.91	12.36	4.86	4.8	5.16	10.9533	4.94
CA.PGAv.1.6.scaffold1044.2		_	0.001	-10.289	3.44088e-17	8.87265e-13	yes	down	3.28	3.93	4.22	0	0	0	3.81	0
CA.PGAv.1.6.scaffold1044.3		RecName: Full=tRNA(His) guanylyltransferase 1	2033.08	10.9895	1.67024e-19	4.30688e-15	yes	up	0.03	0	0	7.96	9.39	6.18	0.01	7.84333
CA.PGAv.1.6.scaffold1045.19		RecName: Full=Thioredoxin-like protein CITRX, chloroplastic; AltName: Full=Cf-9-interacting thioredoxin; Short=AtCiTrx; AltName: Full=Thioredoxin TRXP; Flags: Prec	0.173	-2.53253	1.73502e-18	4.47392e-14	yes	down	22.4	20.04	30.27	4.2	4.01	4.17	24.2367	4.12667
CA.PGAv.1.6.scaffold1045.24		RecName: Full=Putative transcription elongation factor SPT5 homolog 2	97.12	6.60169	1.45278e-33	3.74613e-29	yes	up	0.06	0.04	0.03	2.55	5.17	3.91	0.0433333	3.87667
CA.PGAv.1.6.scaffold1045.30		RecName: Full=NADPH:quinone oxidoreductase	0.012	-6.36519	2.24986e-07	0.00580149	yes	down	6.02	7.72	17.81	0	0.41	0	10.5167	0.136667
CA.PGAv.1.6.scaffold1046.12		_	0.006	-7.31242	2.07442e-08	0.000534911	yes	down	0.91	0.74	1.52	0	0	0.02	1.05667	0.00666667
CA.PGAv.1.6.scaffold1047.1		RecName: Full=Glutathione S-transferase L3; Short=AtGSTL3; AltName: Full=GST class-lambda member 3	75.889	6.24581	1.99848e-22	5.15328e-18	yes	up	0.33	0.08	0.02	10.85	12.94	10.32	0.143333	11.37
CA.PGAv.1.6.scaffold1048.2		RecName: Full=Potassium channel KAT2	0.021	-5.6012	1.22792e-14	3.16632e-10	yes	down	4.72	1.81	6.93	0.01	0.15	0.13	4.48667	0.0966667
CA.PGAv.1.6.scaffold1049.7		RecName: Full=14-3-3 protein 8	0.189	-2.4065	2.02844e-35	5.23054e-31	yes	down	38.44	39.3	41.03	6.29	6.84	4.88	39.59	6.00333
CA.PGAv.1.6.scaffold105.12		_	37.145	5.21511	4.44506e-08	0.0011462	yes	up	0.31	0.13	0	3.35	11.09	2.1	0.146667	5.51333
CA.PGAv.1.6.scaffold105.3		RecName: Full=Gibberellin 2-beta-dioxygenase 8; AltName: Full=GA 2-oxidase 8; AltName: Full=Gibberellin 2-beta-hydroxylase 8; AltName: Full=Gibberellin 2-oxidase	0.007	-7.22934	2.2756e-07	0.00586787	yes	down	1.3	0.87	0.74	0	0	0	0.97	0
CA.PGAv.1.6.scaffold105.5		RecName: Full=CRIB domain-containing protein RIC6; AltName: Full=ROP-interactive CRIB motif-containing protein 6; AltName: Full=Target of ROP protein RIC6	0.002	-8.68149	6.55982e-20	1.69152e-15	yes	down	20.83	39.02	49.62	0	0.61	0	36.49	0.203333
CA.PGAv.1.6.scaffold1050.3		_	13.466	3.7513	5.62964e-08	0.00145166	yes	up	0.28	0.18	0.12	2.22	4.44	1.11	0.193333	2.59
CA.PGAv.1.6.scaffold1054.2		RecName: Full=Cytochrome P450 81D1	0.003	-8.5735	6.09651e-11	1.57205e-06	yes	down	1.51	1.72	0.91	0	0	0	1.38	0
CA.PGAv.1.6.scaffold1054.8		RecName: Full=Cytochrome P450 81D11	0.119	-3.06889	8.68353e-16	2.23913e-11	yes	down	91.17	59.12	37.53	7.59	8.03	6.18	62.6067	7.26667
CA.PGAv.1.6.scaffold1057.13		RecName: Full=Probable methyltransferase PMT9	0.441	-1.18141	1.04807e-10	2.70254e-06	yes	down	15.42	17.12	18.37	6.38	8.09	7.04	16.97	7.17
CA.PGAv.1.6.scaffold1058.35		RecName: Full=Pentatricopeptide repeat-containing protein At5g66520	0.155	-2.68575	4.62292e-11	1.19207e-06	yes	down	7.57	5.87	3.71	0.7	0.83	1.06	5.71667	0.863333
CA.PGAv.1.6.scaffold1058.45		_	4.866	2.28274	1.02782e-08	0.000265035	yes	up	5.68	4.13	9.97	23.52	43.96	26.32	6.59333	31.2667
CA.PGAv.1.6.scaffold1059.1		_	0.002	-9.25611	9.02377e-14	2.32687e-09	yes	down	4.84	3.49	3.44	0	0	0	3.92333	0
CA.PGAv.1.6.scaffold1061.11		RecName: Full=Transcription factor bHLH25; AltName: Full=Basic helix-loop-helix protein 25; Short=AtbHLH25; Short=bHLH 25; AltName: Full=Transcription factor EN 2	30.614	4.93611	6.46063e-10	1.66594e-05	yes	up	4.2	4.57	0.38	56.62	32.79	104.88	3.05	64.7633
CA.PGAv.1.6.scaffold1061.14		RecName: Full=Probable starch synthase 4, chloroplastic/amyloplastic; Short=AtSS4; AltName: Full=Soluble starch synthase IV; Flags: Precursor	0.101	-3.30511	4.85301e-34	1.2514e-29	yes	down	6.23	6.65	6.5	0.51	0.67	0.78	6.46	0.653333
CA.PGAv.1.6.scaffold1061.36		RecName: Full=Serine hydroxymethyltransferase, mitochondrial; Short=SHMT; AltName: Full=Glycine hydroxymethyltransferase; AltName: Full=Serine methylase; Flags: Prec	2.937	1.55456	2.14698e-07	0.00553619	yes	up	59.97	82.51	69.06	212.46	144.19	241.44	70.5133	199.363
CA.PGAv.1.6.scaffold1061.5		_	4.743	2.24593	9.72289e-23	2.50714e-18	yes	up	10.11	7.6	8.94	37.48	50.29	34.5	8.88333	40.7567
CA.PGAv.1.6.scaffold1062.3		_	0.142	-2.81662	8.19888e-08	0.00211416	yes	down	1.09	1.4	1.27	0.1	0.14	0.27	1.25333	0.17
CA.PGAv.1.6.scaffold1067.2		RecName: Full=Probable ADP-ribosylation factor GTPase-activating protein AGD11; Short=ARF GAP AGD11; AltName: Full=Protein ARF-GAP DOMAIN 11; Short=AtAGD11	0.084	-3.57448	3.69441e-16	9.52641e-12	yes	down	102.88	84.34	41.59	7.05	5.76	5.22	76.27	6.01
CA.PGAv.1.6.scaffold1068.2		RecName: Full=Retinol dehydrogenase 8; AltName: Full=Photoreceptor outer segment all-trans retinol dehydrogenase	0.099	-3.33891	7.16607e-38	1.84784e-33	yes	down	37.56	37.15	36.38	4.58	3.43	2.83	37.03	3.61333
CA.PGAv.1.6.scaffold1069.28		RecName: Full=Zinc finger A20 and AN1 domain-containing stress-associated protein 8; Short=OsSAP8; AltName: Full=Stress-associated protein 3 A3BDI8	0.249	-2.00364	1.51029e-08	0.000389444	yes	down	30.27	26.02	28.03	1.6	1.22	0.8	28.1067	1.20667
CA.PGAv.1.6.scaffold107.3		_	0.012	-6.41657	7.36881e-17	1.90012e-12	yes	down	18.53	57.26	47.06	0.29	0.48	0.14	40.95	0.303333
CA.PGAv.1.6.scaffold107.31		RecName: Full=3-oxoacyl-	0.079	-3.65634	1.98982e-07	0.00513095	yes	down	22.55	13.83	4.1	1.56	1.19	0.44	13.4933	1.06333
CA.PGAv.1.6.scaffold107.37		RecName: Full=Cell division cycle-associated 7-like protein; AltName: Full=Protein JPO2; AltName: Full=Transcription factor RAM2	0.002	-9.35435	4.86275e-13	1.25391e-08	yes	down	3.09	6.14	7.59	0	0	0	5.60667	0
CA.PGAv.1.6.scaffold107.42		RecName: Full=F-box-like/WD repeat-containing protein TBL1XR1; AltName: Full=Nuclear receptor corepressor/HDAC3 complex subunit TBLR1; AltName: Full=TBL1-related p	6.369	2.67097	6.44304e-13	1.6614e-08	yes	up	0.53	0.39	0.54	3.13	2.21	3.55	0.486667	2.96333
CA.PGAv.1.6.scaffold1075.15		RecName: Full=Uncharacterized protein At2g23090	855.557	9.74072	4.76279e-15	1.22813e-10	yes	up	0	0.1	0	97.78	103.48	47.25	0.0333333	82.8367
CA.PGAv.1.6.scaffold1075.19		RecName: Full=Peroxidase 51; Short=Atperox P51; AltName: Full=ATP37; Flags: Precursor	16.859	4.07542	2.58121e-30	6.65591e-26	yes	up	13.36	7.65	15.79	165.95	286.14	152.79	12.2667	201.627
CA.PGAv.1.6.scaffold1076.26		RecName: Full=Transcription factor bHLH147; AltName: Full=ATBS1 interacting factor 3; AltName: Full=Basic helix-loop-helix protein 147; Short=AtbHLH147; Short=bHLH	3.464	1.79256	2.7356e-08	0.000705401	yes	up	27.26	36.7	61.5	130.96	110.12	95.51	41.82	112.197
CA.PGAv.1.6.scaffold1077.23		RecName: Full=Putative BTB/POZ domain-containing protein At3g08660	0.005	-7.59648	1.19319e-54	3.07676e-50	yes	down	23.26	20.25	24.43	0.22	0.15	0	22.6467	0.123333
CA.PGAv.1.6.scaffold1079.6		RecName: Full=Probable N6-adenosine-methyltransferase MT-A70-like	0.349	-1.51792	1.04501e-12	2.69466e-08	yes	down	20.18	19.71	22.9	7.58	9.91	7.38	20.93	8.29
CA.PGAv.1.6.scaffold108.31		RecName: Full=RNA polymerase sigma factor sigE, chloroplastic/mitochondrial; Short=Sigma factor E; Short=Sigma-E; AltName: Full=RNA polymerase sigma factor sig5; Sh	2.847	1.50952	3.34037e-07	0.00861349	yes	up	2.19	2.91	3.92	8.39	7.2	8.88	3.00667	8.15667
CA.PGAv.1.6.scaffold108.45		RecName: Full=Probable protein phosphatase 2C 8; Short=OsPP2C08	0.206	-2.28221	1.75733e-07	0.00453144	yes	down	38.56	29.73	14.41	3.88	5.17	6.54	27.5667	5.19667
CA.PGAv.1.6.scaffold108.57		RecName: Full=Calpain-type cysteine protease DEK1; AltName: Full=Phytocalpain DEK1; AltName: Full=Protein DEFECTIVE KERNEL 1; Short=AtDEK1; AltName: Full=Protein EM	4.09	2.032	1.53889e-09	3.96819e-05	yes	up	0.61	0.52	1.08	2.81	2.83	2.16	0.736667	2.6
CA.PGAv.1.6.scaffold1083.2		RecName: Full=Putative Myb family transcription factor At1g14600	0.002	-9.02539	1.04177e-28	2.6863e-24	yes	down	32.44	18.92	24.47	0.14	0	0	25.2767	0.0466667
CA.PGAv.1.6.scaffold1084.27		RecName: Full=Flower-specific defensin; AltName: Full=NaD1; Flags: Precursor	0.151	-2.732	1.10642e-07	0.00285301	yes	down	4167.52	7067.83	8267.07	1526.34	427.85	1031.79	6500.81	995.327
CA.PGAv.1.6.scaffold1084.30		RecName: Full=EG45-like domain containing protein; AltName: Full=Blight-associated protein p12; AltName: Full=Plant natriuretic peptide; Short=PNP; Flags: Precursor	0.023	-5.43119	1.90765e-11	4.91907e-07	yes	down	61.7	289.28	274.56	10.76	1.74	0.55	208.513	4.35
CA.PGAv.1.6.scaffold1084.4		RecName: Full=Kinesin-like protein NACK2; AltName: Full=NPK1-activating kinesin 2	0.005	-7.75111	5.43401e-09	0.000140121	yes	down	4.18	2.62	3.16	0	0	0	3.32	0
CA.PGAv.1.6.scaffold1084.7		RecName: Full=Putative disease resistance protein RGA3; AltName: Full=Blight resistance protein B149; AltName: Full=RGA1-blb	0.004	-8.11412	3.95305e-10	1.01933e-05	yes	down	0.32	0.45	0.41	0	0	0	0.393333	0
CA.PGAv.1.6.scaffold1088.1		_	352.226	8.46036	2.29157e-10	5.90903e-06	yes	up	0	0	0	0.92	1.99	0.84	0	1.25
CA.PGAv.1.6.scaffold1088.2		RecName: Full=Serine carboxypeptidase-like 18; Flags: Precursor	19.548	4.28895	1.44494e-43	3.72593e-39	yes	up	5.2	3.11	3.17	75.89	60.93	79.95	3.82667	72.2567
CA.PGAv.1.6.scaffold1089.17		RecName: Full=Probable beta-1,4-xylosyltransferase IRX10L; AltName: Full=Glucuronoxylan glucuronosyltransferase 1; Short=AtGUT1; AltName: Full=Glucuronoxylan glucu	2.914	1.54306	4.2397e-10	1.09325e-05	yes	up	20.51	13.68	16.56	44.77	55.42	37.14	16.9167	45.7767
CA.PGAv.1.6.scaffold109.3		RecName: Full=Endo-1,3;1,4-beta-D-glucanase; Flags: Precursor	2.062	1.04403	1.58151e-11	4.07808e-07	yes	up	25.31	25.73	27.89	67.86	69.44	56.61	26.31	64.6367
CA.PGAv.1.6.scaffold1090.18		_	13.906	3.79764	3.25542e-24	8.39442e-20	yes	up	0.15	0.24	0.23	2.21	4.05	2.65	0.206667	2.97
CA.PGAv.1.6.scaffold1091.1		RecName: Full=MADS-box protein CMB1	29.055	4.8607	1.47499e-07	0.00380342	yes	up	0.07	0.18	0.07	1.29	3.99	4.96	0.106667	3.41333
CA.PGAv.1.6.scaffold10950.1		RecName: Full=LOB domain-containing protein 23; AltName: Full=ASYMMETRIC LEAVES 2-like protein 14; Short=AS2-like protein 14	352.121	8.45993	4.39499e-10	1.13329e-05	yes	up	0	0	0	5.12	2.36	1.85	0	3.11
CA.PGAv.1.6.scaffold11.20		RecName: Full=Uncharacterized protein At4g33100	7.428	2.89292	7.75483e-25	1.99966e-20	yes	up	2.61	2.27	2.98	19.65	35.13	18.23	2.62	24.3367
CA.PGAv.1.6.scaffold11.28		RecName: Full=Alternative NAD(P)H-ubiquinone oxidoreductase C1, chloroplastic/mitochondrial; AltName: Full=Alternative NADH dehydrogenase NDC1; AltName: Full=NADH:	0.213	-2.23307	1.31172e-39	3.38239e-35	yes	down	21.37	20.76	22.12	4.41	5.57	4.36	21.4167	4.78
CA.PGAv.1.6.scaffold11.31		RecName: Full=B2 protein	0.002	-9.10692	3.37064e-13	8.69153e-09	yes	down	4.71	3.27	5.18	0	0	0	4.38667	0
CA.PGAv.1.6.scaffold11.37		RecName: Full=Non-specific lipid-transfer protein-like protein At5g64080; Flags: Precursor	0.007	-7.10231	7.96374e-27	2.05353e-22	yes	down	3.8	3.11	2.28	0.02	0.04	0.01	3.06333	0.0233333
CA.PGAv.1.6.scaffold11.4		RecName: Full=Transcription factor bHLH7; AltName: Full=Basic helix-loop-helix protein 7; Short=AtbHLH7; Short=bHLH 7; AltName: Full=Transcription factor EN 92; Al	831.853	9.70019	1.29532e-15	3.34012e-11	yes	up	0	0.05	0	6.35	6.46	4.98	0.0166667	5.93
CA.PGAv.1.6.scaffold110.1		RecName: Full=Homeobox-leucine zipper protein ATHB-15; AltName: Full=HD-ZIP protein ATHB-15; AltName: Full=Homeodomain transcription factor ATHB-15; AltName: Full=	462.139	8.85218	8.75329e-13	2.25712e-08	yes	up	0	0	0.01	2.15	3.47	2.97	0.00333333	2.86333
CA.PGAv.1.6.scaffold110.2		RecName: Full=MACPF domain-containing protein NSL1; AltName: Full=Protein NECROTIC SPOTTED LESIONS 1; Short=Protein NSL1	1051.85	10.0387	2.30844e-16	5.95254e-12	yes	up	0	0	0	3.56	4.19	2.87	0	3.54
CA.PGAv.1.6.scaffold1100.2		RecName: Full=Sphinganine C(4)-monooxygenase 1; AltName: Full=Sphingoid C4-hydroxylase 1; AltName: Full=Sphingoid base hydroxylase 1	351.36	8.45681	2.84419e-45	7.33402e-41	yes	up	0.08	0.02	0.08	22.21	21.61	17.21	0.06	20.3433
CA.PGAv.1.6.scaffold1104.5		_	0.391	-1.35572	7.46352e-08	0.00192454	yes	down	3.5	3.66	4.43	1.14	1.4	1.78	3.86333	1.44
CA.PGAv.1.6.scaffold1107.4		RecName: Full=Peroxidase 15; Short=Prx15; AltName: Full=Anionic peroxidase; Flags: Precursor	0.024	-5.38534	3.82608e-13	9.86593e-09	yes	down	4.65	10.25	10.76	0.21	0	0.34	8.55333	0.183333
CA.PGAv.1.6.scaffold111.19		RecName: Full=Histone H4	9.401	3.23277	1.94014e-22	5.00286e-18	yes	up	62.64	51.14	54	681.82	401.12	561.75	55.9267	548.23
CA.PGAv.1.6.scaffold111.9		_	0.386	-1.37173	4.97504e-09	0.000128286	yes	down	7.07	8.13	8.7	3.15	3.21	2.4	7.96667	2.92
CA.PGAv.1.6.scaffold1110.1		RecName: Full=Protein TPX2; Short=AtTPX2; AltName: Full=Targeting protein for XKLP2	0.162	-2.62389	1.30582e-12	3.36718e-08	yes	down	14.65	12.92	18.51	1.23	3.24	3.47	15.36	2.64667
CA.PGAv.1.6.scaffold1110.16		RecName: Full=Meiotic recombination protein SPO11-1; Short=AtSPO11-1	0.207	-2.27175	1.33531e-11	3.44323e-07	yes	down	2.32	4.18	3.61	1.2	1.1	0.75	3.37	1.01667
CA.PGAv.1.6.scaffold1110.25		RecName: Full=Indole-3-acetic acid-amido synthetase GH3.6; AltName: Full=Auxin-responsive GH3-like protein 6; Short=AtGH3-6; AltName: Full=Protein DWARF IN LIGHT 1;	17.779	4.15212	1.01348e-19	2.61337e-15	yes	up	0.36	0.32	1.06	8.51	10.15	10.72	0.58	9.79333
CA.PGAv.1.6.scaffold1110.34		RecName: Full=Calcium-binding protein PBP1; AltName: Full=KIC-related protein 2; AltName: Full=PINOID-binding protein 1	0.017	-5.85936	1.84395e-09	4.75481e-05	yes	down	13.94	47.05	17.99	0	0.35	1.26	26.3267	0.536667
CA.PGAv.1.6.scaffold1111.2		RecName: Full=Sugar transport protein 14; AltName: Full=Hexose transporter 14	0.241	-2.05266	1.75061e-07	0.00451412	yes	down	14.25	15.24	7.76	2.63	3.98	2.23	12.4167	2.94667
CA.PGAv.1.6.scaffold1113.1		_	0.01	-6.58443	1.50939e-58	3.8921e-54	yes	down	22.96	14.89	17.32	0.11	0.09	0.18	18.39	0.126667
CA.PGAv.1.6.scaffold1115.1		_	2.166	1.11517	1.24022e-07	0.00319802	yes	up	4.35	4.83	3.98	8.15	9.85	7.5	4.38667	8.5
CA.PGAv.1.6.scaffold1115.7		RecName: Full=Probable methyltransferase PMT21; AltName: Full=Protein EARLY-RESPONSIVE TO DEHYDRATION 3	0.004	-7.84558	2.40283e-23	6.19595e-19	yes	down	9.89	12.08	9.4	0.11	0	0	10.4567	0.0366667
CA.PGAv.1.6.scaffold1116.3		RecName: Full=Probable receptor protein kinase TMK1; Flags: Precursor	0.002	-8.77555	1.38812e-23	3.57941e-19	yes	down	10.98	10.57	9.66	0.02	0	0.04	10.4033	0.02
CA.PGAv.1.6.scaffold1118.1		RecName: Full=21 kDa protein; AltName: Full=1.2 protein; Flags: Precursor	2.969	1.56975	2.79154e-09	7.19825e-05	yes	up	29.27	34.47	25.7	90.5	105.65	68.93	29.8133	88.36
CA.PGAv.1.6.scaffold1119.21		_	0.008	-7.05291	4.77224e-08	0.00123057	yes	down	10.91	14.26	16.42	0	0	0.29	13.8633	0.0966667
CA.PGAv.1.6.scaffold1119.5		RecName: Full=Phosphoenolpyruvate carboxylase; Short=PEPC; Short=PEPCase	3.786	1.92053	1.17446e-17	3.02846e-13	yes	up	10.03	8.22	10.3	32.58	43.52	28.18	9.51667	34.76
CA.PGAv.1.6.scaffold112.23		RecName: Full=Serine carboxypeptidase-like 18; Flags: Precursor	0.374	-1.42004	1.6525e-11	4.26113e-07	yes	down	15.55	18.93	15.79	6.56	7.19	6.64	16.7567	6.79667
CA.PGAv.1.6.scaffold1126.46		RecName: Full=Membrane steroid-binding protein 2; Short=AtMP2	2.349	1.23195	1.36235e-11	3.51296e-07	yes	up	27.26	34.83	33.12	46.07	42.77	34.76	31.7367	41.2
CA.PGAv.1.6.scaffold1127.1		RecName: Full=Probable beta-1,3-galactosyltransferase 18	83.06	6.37608	2.99676e-31	7.72743e-27	yes	up	0.02	0.17	0.05	6.31	7.21	5.98	0.08	6.5
CA.PGAv.1.6.scaffold1127.3		_	596.13	9.21948	3.12179e-54	8.04984e-50	yes	up	0.02	0.01	0.06	19.06	27.11	17.15	0.03	21.1067
CA.PGAv.1.6.scaffold1129.48		_	0.353	-1.50125	1.52457e-10	3.93125e-06	yes	down	12.45	17.2	14.29	6.33	4.11	4.5	14.6467	4.98
CA.PGAv.1.6.scaffold1129.53		RecName: Full=Sodium/hydrogen exchanger 2; AltName: Full=Na(+)/H(+) exchanger 2; Short=NHE-2	2495.55	11.2851	1.45559e-20	3.75338e-16	yes	up	0	0.01	0	7.95	12.46	9.41	0.00333333	9.94
CA.PGAv.1.6.scaffold1130.8		RecName: Full=Mediator of RNA polymerase II transcription subunit 36a; AltName: Full=Fibrillarin-like protein 2; AltName: Full=Histone-glutamine methyltransferase;	0.122	-3.03782	9.61846e-23	2.48022e-18	yes	down	1.18	1.35	1.31	0.17	0.14	0.14	1.28	0.15
CA.PGAv.1.6.scaffold1131.25		RecName: Full=Inositol-tetrakisphosphate 1-kinase 1; AltName: Full=Inositol 1,3,4-trisphosphate 5/6-kinase 1; Short=AtItpk-1; Short=Inositol-triphosphate 5/6-kinas	0.28	-1.83472	1.41771e-09	3.6557e-05	yes	down	5.37	4.13	4.58	1.3	1.38	1.16	4.69333	1.28
CA.PGAv.1.6.scaffold1131.26		RecName: Full=Transducin beta-like protein 3	0.336	-1.57472	1.44395e-11	3.72338e-07	yes	down	32.97	24.07	39.68	10.01	9.86	11.11	32.24	10.3267
CA.PGAv.1.6.scaffold1131.9		RecName: Full=Cytochrome P450 89A2; AltName: Full=ATH 6-1; AltName: Full=CYPLXXXIX	0.17	-2.55893	1.26956e-20	3.27369e-16	yes	down	19.12	16.64	22.46	3	4.25	2.3	19.4067	3.18333
CA.PGAv.1.6.scaffold1132.3		RecName: Full=Pumilio homolog 24; Short=APUM-24; Short=AtPUM24	4.855	2.27957	4.59166e-08	0.001184	yes	up	2.91	4.88	9.72	13.34	9.92	10.26	5.83667	11.1733
CA.PGAv.1.6.scaffold1132.5		RecName: Full=Serine/threonine-protein kinase PBS1; AltName: Full=AvrPphB susceptible protein 1	23.445	4.55121	2.21715e-20	5.71713e-16	yes	up	0.23	0.56	0.93	13.73	8.85	15.61	0.573333	12.73
CA.PGAv.1.6.scaffold1137.2		RecName: Full=Endoplasmic reticulum oxidoreductin-1; Flags: Precursor	0.023	-5.46202	1.44734e-42	3.73212e-38	yes	down	11.75	8.78	16.4	0.21	0.14	0.29	12.31	0.213333
CA.PGAv.1.6.scaffold1138.4		RecName: Full=Cytochrome P450 76A2; AltName: Full=CYPLXXVIA2; AltName: Full=Cytochrome P-450EG7	114.278	6.8364	4.30164e-09	0.000110922	yes	up	0.05	0	0	1.59	2.51	1.02	0.0166667	1.70667
CA.PGAv.1.6.scaffold1139.11		_	4.257	2.0897	1.57621e-07	0.00406442	yes	up	1.85	3.77	1.85	16.43	28.95	15.33	2.49	20.2367
CA.PGAv.1.6.scaffold1139.20		_	37.707	5.23674	7.57671e-24	1.95373e-19	yes	up	0.08	0.48	0.1	5.1	9.54	5.74	0.22	6.79333
CA.PGAv.1.6.scaffold1139.3		_	0.001	-9.5801	8.07551e-13	2.08235e-08	yes	down	5.15	6.75	21.03	0	0.02	0	10.9767	0.00666667
CA.PGAv.1.6.scaffold1139.4		RecName: Full=(+)-neomenthol dehydrogenase; AltName: Full=Menthone:neomenthol reductase 1; Short=CaMNR1	0.014	-6.18948	2.78183e-63	7.17324e-59	yes	down	14.42	11.2	16.25	0.21	0.31	0.12	13.9567	0.213333
CA.PGAv.1.6.scaffold1139.9		RecName: Full=Probable protein phosphatase 2C 55; Short=AtPP2C55	2.446	1.29037	7.16622e-10	1.84788e-05	yes	up	6.4	7.78	9.34	18.66	17.11	17.38	7.84	17.7167
CA.PGAv.1.6.scaffold114.2		RecName: Full=Beta-glucosidase-like SFR2, chloroplastic; AltName: Full=Protein SENSITIVE TO FREEZING 2; Short=AtSFR2	3.336	1.73815	1.8047e-09	4.65359e-05	yes	up	1.53	2.06	1.9	7.78	8.26	4.26	1.83	6.76667
CA.PGAv.1.6.scaffold1141.4		RecName: Full=Aromatic-L-amino-acid decarboxylase; Short=AADC; AltName: Full=DOPA decarboxylase; AltName: Full=Tryptophan decarboxylase	0.017	-5.88209	3.99533e-36	1.03024e-31	yes	down	4.06	4.74	5.47	0.02	0.09	0.08	4.75667	0.0633333
CA.PGAv.1.6.scaffold1143.15		RecName: Full=Clavaminate synthase-like protein At3g21360	2.69	1.42743	1.02123e-08	0.000263336	yes	up	12.05	9.61	15.23	33.1	37.33	25.2	12.2967	31.8767
CA.PGAv.1.6.scaffold1143.24		RecName: Full=DNA repair protein RadA homolog; AltName: Full=DNA repair protein Sms homolog	0.369	-1.44011	1.0496e-12	2.7065e-08	yes	down	11.98	13.82	13.41	4.4	5.92	4.68	13.07	5
CA.PGAv.1.6.scaffold1143.26		RecName: Full=Protein CHUP1, chloroplastic; AltName: Full=Protein CHLOROPLAST UNUSUAL POSITIONING 1	0.006	-7.32984	7.63069e-18	1.96765e-13	yes	down	3.99	1.92	9.66	0.03	0.02	0.04	5.19	0.03
CA.PGAv.1.6.scaffold1143.36		RecName: Full=B3 domain-containing transcription factor ABI3; AltName: Full=Protein ABSCISIC ACID-INSENSITIVE 3	0.002	-9.20944	2.14229e-13	5.5241e-09	yes	down	4.01	3.24	5.67	0	0	0	4.30667	0
CA.PGAv.1.6.scaffold1144.3		RecName: Full=Zinc finger A20 and AN1 domain-containing stress-associated protein 8; Short=OsSAP8; AltName: Full=Stress-associated protein 3 A3BDI8	284.162	8.15057	1.14837e-13	2.96118e-09	yes	up	0	2.11	0	3.89	6.43	3.63	0.703333	4.65
CA.PGAv.1.6.scaffold1144.4		RecName: Full=Zinc finger A20 and AN1 domain-containing stress-associated protein 9; Short=OsSAP9	29.104	4.86315	5.91169e-21	1.52439e-16	yes	up	7.46	4.63	2.3	33.93	72.47	39.45	4.79667	48.6167
CA.PGAv.1.6.scaffold1144.6		RecName: Full=Zinc finger A20 and AN1 domain-containing stress-associated protein 9; Short=OsSAP9	5.88	2.55589	9.79731e-28	2.52633e-23	yes	up	2.73	2.27	2.67	9.66	10.83	7.6	2.55667	9.36333
CA.PGAv.1.6.scaffold1144.8		RecName: Full=Serine/threonine-protein kinase Nek6; AltName: Full=NimA-related protein kinase 6; Short=AtNek6	21.239	4.40863	4.6876e-17	1.20874e-12	yes	up	1.7	3.51	3.87	10.43	13.37	5.52	3.02667	9.77333
CA.PGAv.1.6.scaffold1146.3		RecName: Full=Protease Do-like 9	0.382	-1.38819	4.12255e-08	0.00106304	yes	down	10.82	11.99	16.66	4.4	4.58	5.48	13.1567	4.82
CA.PGAv.1.6.scaffold1149.3		RecName: Full=Putative disease resistance RPP13-like protein 1	4.923	2.2995	3.49658e-07	0.00901628	yes	up	0.93	1.1	1.8	2.96	7.32	5.03	1.27667	5.10333
CA.PGAv.1.6.scaffold115.1		RecName: Full=Protein phosphatase 2C 37; Short=AtPP2C37; AltName: Full=Protein ABA-HYPERSENSITIVE GERMINATION 3; AltName: Full=Protein phosphatase 2C A; Short=PP2CA	12.289	3.61928	3.03787e-12	7.83346e-08	yes	up	0.36	0.36	0.19	2.19	4.85	8.99	0.303333	5.34333
CA.PGAv.1.6.scaffold1154.4		RecName: Full=F-box/LRR-repeat protein At3g48880	186.898	7.54611	6.24687e-08	0.00161082	yes	up	0	0	0	1.89	2.44	0.85	0	1.72667
CA.PGAv.1.6.scaffold1155.12		RecName: Full=Probable acyl-activating enzyme 16, chloroplastic; Flags: Precursor	0.409	-1.29061	2.40044e-09	6.18977e-05	yes	down	24.61	27.08	28.3	10.1	8.98	12.26	26.6633	10.4467
CA.PGAv.1.6.scaffold1155.21		RecName: Full=Small subunit processome component 20 homolog; AltName: Full=Down-regulated in metastasis protein; AltName: Full=Novel nucleolar protein 73; Short=N	0.211	-2.248	2.65471e-11	6.84545e-07	yes	down	15.11	11.46	19.3	3.03	3.25	4.18	15.29	3.48667
CA.PGAv.1.6.scaffold1155.26		_	0.001	-10.0052	1.45759e-16	3.75854e-12	yes	down	37.28	28.61	35.5	0	0	0.09	33.7967	0.03
CA.PGAv.1.6.scaffold1155.27		RecName: Full=Putative late blight resistance protein homolog R1A-10 R1A6_SOLDE RecName: Full=Putative late blight resistance protein homo	0.048	-4.37092	1.68597e-09	4.34745e-05	yes	down	4	1.98	1.2	0.04	0.18	0.12	2.39333	0.113333
CA.PGAv.1.6.scaffold1155.29		RecName: Full=Late blight resistance protein R1-A; Short=Protein R1	0.005	-7.52842	6.03169e-169	1.55533e-164	yes	down	88.64	97.94	115.19	1.55	0.43	0.43	100.59	0.803333
CA.PGAv.1.6.scaffold1155.37		RecName: Full=Adenosylhomocysteinase; Short=AdoHcyase; AltName: Full=Cytokinin-binding protein CBP57; AltName: Full=S-adenosyl-L-homocysteine hydrolase 122063400	0.088	-3.50242	2.00486e-22	5.16973e-18	yes	down	56.02	26.13	48.78	2.16	2.45	2.43	43.6433	2.34667
CA.PGAv.1.6.scaffold1155.9		RecName: Full=(E,E)-germacrene B synthase	131.715	7.04128	2.87893e-07	0.00742361	yes	up	0	0	0	0.76	0.82	1.06	0	0.88
CA.PGAv.1.6.scaffold1156.13		RecName: Full=Oligopeptide transporter 3; Short=AtOPT3	0.127	-2.97225	1.50596e-26	3.88327e-22	yes	down	23.28	31.14	24.11	3.05	4.34	2.7	26.1767	3.36333
CA.PGAv.1.6.scaffold1156.30		RecName: Full=Protein trichome birefringence-like 14	408.365	8.67372	4.90825e-11	1.26564e-06	yes	up	0	0	0	1.28	2.28	0.86	0	1.47333
CA.PGAv.1.6.scaffold1156.31		_	75.071	6.23018	5.09848e-08	0.00131469	yes	up	0.07	0.01	0	0.56	1	0.71	0.0266667	0.756667
CA.PGAv.1.6.scaffold1156.37		_	536.027	9.06616	4.5185e-12	1.16514e-07	yes	up	0	0	0	7.95	5.74	2.97	0	5.55333
CA.PGAv.1.6.scaffold116.3		RecName: Full=Premnaspirodiene oxygenase; Short=HPO; AltName: Full=Cytochrome P450 71D55	12.469	3.64022	1.15498e-08	0.000297824	yes	up	0.16	0.07	0.07	1.12	0.94	1.54	0.1	1.2
CA.PGAv.1.6.scaffold116.7		RecName: Full=Calcium/calmodulin-dependent protein kinase II	156.37	7.28882	2.08906e-11	5.38684e-07	yes	up	0.02	0	0.02	2.78	2.37	2.01	0.0133333	2.38667
CA.PGAv.1.6.scaffold1160.3		_	7.914	2.98447	6.39311e-11	1.64853e-06	yes	up	0.64	3.5	0.44	1.72	5.06	1.9	1.52667	2.89333
CA.PGAv.1.6.scaffold1161.10		RecName: Full=Probable disease resistance protein At1g12290	0.095	-3.39607	5.8016e-14	1.496e-09	yes	down	3.34	3.13	3.57	0.34	0.13	0.04	3.34667	0.17
CA.PGAv.1.6.scaffold1161.33		RecName: Full=Probable protein phosphatase 2C 43; Short=OsPP2C43	2.599	1.37823	8.08227e-08	0.00208409	yes	up	3.89	4.46	6.14	11.59	12.03	10.05	4.83	11.2233
CA.PGAv.1.6.scaffold1161.48		RecName: Full=Probable disease resistance protein At1g61190	0.01	-6.64398	1.02627e-08	0.000264635	yes	down	1.74	1.61	3.18	0	0	0.06	2.17667	0.02
CA.PGAv.1.6.scaffold1161.49		_	0.042	-4.5628	1.43985e-17	3.71279e-13	yes	down	12.83	11.94	6.98	0.16	0.68	0.49	10.5833	0.443333
CA.PGAv.1.6.scaffold1161.58		RecName: Full=Disease resistance protein At4g27190	6.097	2.60803	1.60706e-09	4.14395e-05	yes	up	1.38	1.62	2.11	12.65	22.49	34.23	1.70333	23.1233
CA.PGAv.1.6.scaffold1161.7		RecName: Full=Squalene synthase; Short=SQS; Short=SS; AltName: Full=FPP:FPP farnesyltransferase; AltName: Full=Farnesyl-diphosphate farnesyltransferase	0.002	-9.14177	5.41549e-13	1.39644e-08	yes	down	2.36	3.33	4.09	0	0	0	3.26	0
CA.PGAv.1.6.scaffold1163.3		RecName: Full=Cell wall / vacuolar inhibitor of fructosidase 2; Short=AtC/VIF2; Flags: Precursor	0.224	-2.15888	7.37528e-13	1.90179e-08	yes	down	92.16	59.55	66.88	18.83	16.3	11.81	72.8633	15.6467
CA.PGAv.1.6.scaffold1164.24		RecName: Full=Pentatricopeptide repeat-containing protein At3g15590, mitochondrial; Flags: Precursor	700.438	9.45211	1.19191e-14	3.07347e-10	yes	up	0	0	0	2.94	2.95	2.95	0	2.94667
CA.PGAv.1.6.scaffold1164.25		RecName: Full=Transcription initiation factor TFIID subunit 13; AltName: Full=TBP-associated factor 13; Short=AtTAF13	2.404	1.26562	6.42258e-10	1.65613e-05	yes	up	12.42	13.21	13.54	16.85	18.07	16.35	13.0567	17.09
CA.PGAv.1.6.scaffold1164.43		RecName: Full=Pentatricopeptide repeat-containing protein At1g71490	0.002	-8.76954	2.83115e-10	7.30041e-06	yes	down	0.38	1.49	1.28	0	0	0	1.05	0
CA.PGAv.1.6.scaffold1164.47		_	0.305	-1.71241	3.32645e-08	0.000857758	yes	down	75.03	41.19	60.19	21.19	17.17	14.5	58.8033	17.62
CA.PGAv.1.6.scaffold1164.9		RecName: Full=CBS domain-containing protein CBSX5	2.389	1.25664	4.23182e-10	1.09122e-05	yes	up	16.72	18.25	14.58	39.42	38.82	36.97	16.5167	38.4033
CA.PGAv.1.6.scaffold1166.10		RecName: Full=Glutaredoxin-C1; Short=AtGrxC1	7.263	2.86066	1.1453e-32	2.95328e-28	yes	up	40.1	32.96	30.17	105.9	119.86	100.11	34.41	108.623
CA.PGAv.1.6.scaffold1166.32		RecName: Full=Cell division cycle protein 48 homolog; AltName: Full=Valosin-containing protein homolog; Short=VCP	17.442	4.12449	3.20238e-21	8.25766e-17	yes	up	1.69	0.67	0.78	12.39	21.88	18.19	1.04667	17.4867
CA.PGAv.1.6.scaffold1166.8		RecName: Full=Anthranilate phosphoribosyltransferase, chloroplastic; Flags: Precursor	21.102	4.39928	3.69849e-29	9.53694e-25	yes	up	1.24	1.12	1.07	17.49	36.76	16.74	1.14333	23.6633
CA.PGAv.1.6.scaffold1169.5		RecName: Full=Fasciclin-like arabinogalactan protein 11; Flags: Precursor	64.971	6.02172	1.40913e-09	3.63358e-05	yes	up	0.12	0.06	0	1.4	4.72	1.86	0.06	2.66
CA.PGAv.1.6.scaffold1169.6		RecName: Full=Fasciclin-like arabinogalactan protein 11; Flags: Precursor	185.116	7.53228	3.4166e-08	0.000881004	yes	up	0.05	0	0	2.55	5.5	1.44	0.0166667	3.16333
CA.PGAv.1.6.scaffold1169.9		RecName: Full=Cysteine-rich receptor-like protein kinase 2; Short=Cysteine-rich RLK2; Flags: Precursor	0.159	-2.6574	2.17425e-24	5.60653e-20	yes	down	2.84	1.97	2.17	0.43	0.47	0.39	2.32667	0.43
CA.PGAv.1.6.scaffold1172.4		RecName: Full=Sugar transporter ERD6-like 7	0.147	-2.76375	1.62176e-16	4.18186e-12	yes	down	3.44	4.81	5.19	0.51	0.78	0.62	4.48	0.636667
CA.PGAv.1.6.scaffold1173.3		RecName: Full=Classical arabinogalactan protein 10; Flags: Precursor	0.234	-2.0933	1.69607e-07	0.00437347	yes	down	1300.06	1411.35	593.76	289.12	264.95	249.32	1101.72	267.797
CA.PGAv.1.6.scaffold1173.4		RecName: Full=Blue copper protein; Flags: Precursor	0.226	-2.1439	3.78877e-09	9.76972e-05	yes	down	536.18	601.52	274.88	112.29	100	103.98	470.86	105.423
CA.PGAv.1.6.scaffold1174.1		RecName: Full=(3S,6E)-nerolidol synthase 1; Short=FaNES1	48.224	5.59169	1.71696e-17	4.42736e-13	yes	up	0.07	0.53	0.81	23.76	16.83	23.78	0.47	21.4567
CA.PGAv.1.6.scaffold1174.3		_	4.723	2.23973	7.41673e-08	0.00191248	yes	up	3.29	2.28	1.18	7.5	9.8	6.6	2.25	7.96667
CA.PGAv.1.6.scaffold1174.4		RecName: Full=Enolase 1, chloroplastic; AltName: Full=2-phospho-D-glycerate hydro-lyase 1; AltName: Full=2-phosphoglycerate dehydratase 1; Flags: Precursor	0.006	-7.42321	1.46783e-22	3.78494e-18	yes	down	4.77	4.29	7.75	0	0.02	0.07	5.60333	0.03
CA.PGAv.1.6.scaffold1175.13		RecName: Full=Uncharacterized protein At3g49055	0.09	-3.47936	1.66427e-12	4.2915e-08	yes	down	2.44	2.85	2.86	0.16	0.44	0.12	2.71667	0.24
CA.PGAv.1.6.scaffold1175.8		RecName: Full=Mediator of RNA polymerase II transcription subunit 21; AltName: Full=Mediator complex subunit 21; AltName: Full=RNAPII complex component SRB7	3.991	1.99678	5.4333e-18	1.40103e-13	yes	up	28.19	24.22	33.41	66.79	84.86	57.46	28.6067	69.7033
CA.PGAv.1.6.scaffold1178.29		RecName: Full=Cyclic pyranopterin monophosphate synthase accessory protein, mitochondrial; AltName: Full=Molybdenum cofactor biosynthesis enzyme CNX3; AltName: Full=	0.225	-2.15426	1.14442e-08	0.0002951	yes	down	5.59	7.45	10.62	1.91	1.65	1.6	7.88667	1.72
CA.PGAv.1.6.scaffold118.19		_	4.245	2.08573	8.5645e-19	2.20844e-14	yes	up	3.75	4.54	3.63	15.47	18.01	14.15	3.97333	15.8767
CA.PGAv.1.6.scaffold1180.1		RecName: Full=Putative multidrug resistance protein; AltName: Full=P-glycoprotein	0.061	-4.03224	1.77525e-07	0.00457766	yes	down	5.62	4.39	5.03	0.03	0.06	0.37	5.01333	0.153333
CA.PGAv.1.6.scaffold1180.3		_	295.797	8.20846	1.02502e-10	2.64312e-06	yes	up	0	0	0	2.74	3.23	3.17	0	3.04667
CA.PGAv.1.6.scaffold1181.20		_	5.641	2.49582	5.87658e-10	1.51533e-05	yes	up	3.57	6.19	4.07	24.67	17.09	34.04	4.61	25.2667
CA.PGAv.1.6.scaffold1181.30		RecName: Full=Myosin-3; AltName: Full=Myosin VIII A; Short=AtVIIIA	417.078	8.70417	1.11369e-12	2.87176e-08	yes	up	0	0	0.03	5.31	4.51	4.49	0.01	4.77
CA.PGAv.1.6.scaffold1184.10		_	4.888	2.2892	3.33089e-09	8.58905e-05	yes	up	3.8	7.28	11.12	28.53	27.72	22.32	7.4	26.19
CA.PGAv.1.6.scaffold1184.12		RecName: Full=L-type lectin-domain containing receptor kinase S.4; Short=LecRK-S.4; Flags: Precursor	0.091	-3.45825	2.44747e-08	0.000631106	yes	down	122.49	61.91	17.07	5.3	8.13	5.62	67.1567	6.35
CA.PGAv.1.6.scaffold1186.14		RecName: Full=Tropinone reductase-like 3	2.591	1.37344	3.36385e-10	8.67403e-06	yes	up	26.89	26.46	26.39	71.77	78.93	52.29	26.58	67.6633
CA.PGAv.1.6.scaffold1186.24		_	0.075	-3.73626	3.29147e-12	8.48738e-08	yes	down	179.63	476.2	336.33	16.57	15.2	41.57	330.72	24.4467
CA.PGAv.1.6.scaffold1186.26		_	17.946	4.1656	1.03298e-42	2.66365e-38	yes	up	0.52	0.31	0.4	6.61	9.56	6.81	0.41	7.66
CA.PGAv.1.6.scaffold1186.27		RecName: Full=Pentatricopeptide repeat-containing protein At3g46870	3.392	1.76203	1.84305e-11	4.75248e-07	yes	up	2.41	2.5	2.52	4.61	4.77	5.59	2.47667	4.99
CA.PGAv.1.6.scaffold1186.32		RecName: Full=Mannan endo-1,4-beta-mannosidase 6; AltName: Full=Beta-mannanase 6; AltName: Full=Endo-beta-1,4-mannanase 6; AltName: Full=OsMAN6; Flags: Precursor	17.522	4.1311	3.91455e-19	1.00941e-14	yes	up	0.27	0.53	0.91	8.87	14.34	9.93	0.57	11.0467
CA.PGAv.1.6.scaffold1187.4		_	0.244	-2.03412	3.63839e-21	9.38195e-17	yes	down	21.58	18.91	18.07	10.13	8.26	6.76	19.52	8.38333
CA.PGAv.1.6.scaffold1187.8		_	5.472	2.45214	8.20291e-09	0.00021152	yes	up	0.41	0.35	0.6	1.76	2.93	2.47	0.453333	2.38667
CA.PGAv.1.6.scaffold119.2		_	3.936	1.97687	1.28301e-18	3.30838e-14	yes	up	12.48	9.19	8.07	24.15	26.3	22.01	9.91333	24.1533
CA.PGAv.1.6.scaffold1190.25		RecName: Full=5'-nucleotidase domain-containing protein DDB_G0275467	0.395	-1.33827	1.64422e-08	0.000423978	yes	down	6.19	8.07	8.29	2.8	2.67	3.11	7.51667	2.86
CA.PGAv.1.6.scaffold1190.34		RecName: Full=WAT1-related protein At4g30420	0.009	-6.7938	2.84739e-30	7.34227e-26	yes	down	112.17	37.48	72.08	1.12	0.71	0.22	73.91	0.683333
CA.PGAv.1.6.scaffold1190.5		RecName: Full=Lactation elevated protein 1	2.289	1.19449	1.75702e-08	0.000453066	yes	up	15.51	12.06	14.58	25.17	30.34	33.6	14.05	29.7033
CA.PGAv.1.6.scaffold1190.7		RecName: Full=Cytochrome P450 CYP72A219; AltName: Full=Cytochrome P450 CYP72A129	0.12	-3.06029	5.04621e-08	0.00130122	yes	down	19.33	8.21	5.46	0.92	2	0.98	11	1.3
CA.PGAv.1.6.scaffold1191.12		_	0	-12.5365	3.90179e-19	1.00612e-14	yes	down	3.6	18.62	48.92	0	0	0	23.7133	0
CA.PGAv.1.6.scaffold1194.7		RecName: Full=Subtilisin-like protease SDD1; AltName: Full=Cucumisin-like serine protease SDD1; AltName: Full=Protein STOMATAL DENSITY AND DISTRIBUTION 1; Flags: Pr	0.324	-1.62415	3.37981e-08	0.000871518	yes	down	6.59	11.48	8.47	2.64	3.11	2.59	8.84667	2.78
CA.PGAv.1.6.scaffold1198.1		_	4.527	2.17843	1.5549e-12	4.00946e-08	yes	up	3.37	3.18	4.01	16.32	17.53	13.84	3.52	15.8967
CA.PGAv.1.6.scaffold12.1		RecName: Full=Protein PHR1-LIKE 1; AltName: Full=Myb-like transcription factor 1	0	-11.116	6.17113e-20	1.59129e-15	yes	down	20.69	19.29	17.44	0	0	0	19.14	0
CA.PGAv.1.6.scaffold12.11		RecName: Full=Putative phospholipid-transporting ATPase 4; Short=AtALA4; AltName: Full=Aminophospholipid flippase 4	256.72	8.00405	1.75297e-13	4.52022e-09	yes	up	0.02	0	0	1.07	1.71	1.46	0.00666667	1.41333
CA.PGAv.1.6.scaffold1204.1		RecName: Full=2Fe-2S ferredoxin; AltName: Full=Adrenodoxin-like protein	0.006	-7.42789	5.65454e-09	0.000145808	yes	down	1.76	1.97	1.81	0	0	0.02	1.84667	0.00666667
CA.PGAv.1.6.scaffold1206.1		RecName: Full=Paired amphipathic helix protein Sin3-like 4	0.015	-6.08337	6.51735e-33	1.68056e-28	yes	down	5.85	5.9	3.87	0.09	0.11	0.05	5.20667	0.0833333
CA.PGAv.1.6.scaffold1207.1		RecName: Full=Putative late blight resistance protein homolog R1A-4	241.132	7.91368	4.28526e-09	0.0001105	yes	up	0	0	0	0.22	0.33	0.49	0	0.346667
CA.PGAv.1.6.scaffold1207.4		RecName: Full=E3 ubiquitin-protein ligase HERC2; AltName: Full=HECT domain and RCC1-like domain-containing protein 2	0.111	-3.16829	3.26036e-13	8.40717e-09	yes	down	7.8	7.37	7.71	0.47	1.45	0.59	7.62667	0.836667
CA.PGAv.1.6.scaffold1209.12		RecName: Full=Cell division control protein 48 homolog C; Short=AtCDC48c; AltName: Full=Protein EMBRYO DEFECTIVE 1354	119.966	6.90648	3.02969e-10	7.81235e-06	yes	up	0.06	0	0	3.58	3.78	3.41	0.02	3.59
CA.PGAv.1.6.scaffold1209.15		_	2.515	1.33063	2.46811e-07	0.00636427	yes	up	16.62	13.23	15.37	41.74	39.85	26.25	15.0733	35.9467
CA.PGAv.1.6.scaffold1209.35		RecName: Full=Protein TRANSPORT INHIBITOR RESPONSE 1; AltName: Full=Weak ethylene-insensitive protein 1	0.302	-1.72753	2.15567e-10	5.55861e-06	yes	down	23.68	28.66	32.13	7.81	9.58	12.85	28.1567	10.08
CA.PGAv.1.6.scaffold1209.38		_	25.511	4.67303	6.88341e-21	1.77496e-16	yes	up	0.87	1.03	3.01	41.05	48.84	35.51	1.63667	41.8
CA.PGAv.1.6.scaffold1209.39		RecName: Full=Protease Do-like 2, chloroplastic; Flags: Precursor	990.054	9.95136	5.05326e-16	1.30303e-11	yes	up	0	0	0	3.17	3.75	4.26	0	3.72667
CA.PGAv.1.6.scaffold121.3		RecName: Full=Probable ADP-ribosylation factor GTPase-activating protein AGD11; Short=ARF GAP AGD11; AltName: Full=Protein ARF-GAP DOMAIN 11; Short=AtAGD11	3.369	1.75243	1.10907e-10	2.85984e-06	yes	up	33.1	24.2	21.33	92.95	96.43	77.1	26.21	88.8267
CA.PGAv.1.6.scaffold121.4		RecName: Full=Phosphoethanolamine N-methyltransferase 3	2385.19	11.2199	2.49258e-20	6.42737e-16	yes	up	0	0	0	6.91	8.74	6	0	7.21667
CA.PGAv.1.6.scaffold1212.10		RecName: Full=Probable LRR receptor-like serine/threonine-protein kinase At1g34110; Flags: Precursor	0.026	-5.25068	3.0095e-11	7.7603e-07	yes	down	0.98	0.87	0.97	0	0.05	0.03	0.94	0.0266667
CA.PGAv.1.6.scaffold1214.8		_	0.002	-8.87227	9.17399e-13	2.36561e-08	yes	down	15.96	13.99	7.55	0.02	0	0	12.5	0.00666667
CA.PGAv.1.6.scaffold122.4		RecName: Full=Uncharacterized protein At4g13200, chloroplastic; Flags: Precursor	2.082	1.05809	2.08357e-12	5.37269e-08	yes	up	78.89	70.11	79.94	157.78	171.78	140.21	76.3133	156.59
CA.PGAv.1.6.scaffold122.6		RecName: Full=Vesicle-associated membrane protein 725; Short=AtVAMP725	831.982	9.70041	1.77143e-11	4.56782e-07	yes	up	0	0	0	0.21	1.73	1.23	0	1.05667
CA.PGAv.1.6.scaffold1222.1		_	14.439	3.85187	3.0981e-11	7.98875e-07	yes	up	0.16	0.1	0.1	1.32	2.02	0.78	0.12	1.37333
CA.PGAv.1.6.scaffold1222.11		RecName: Full=Cathepsin B; AltName: Full=Cathepsin B1; Contains: RecName: Full=Cathepsin B light chain; Contains: RecName: Full=Cathepsin B heavy chain; Flags: Precur	150.144	7.2302	1.22223e-08	0.000315165	yes	up	0.05	0	0	2.68	2.58	1.99	0.0166667	2.41667
CA.PGAv.1.6.scaffold1224.1		RecName: Full=Alanine--tRNA ligase; AltName: Full=Alanyl-tRNA synthetase; Short=AlaRS	25.178	4.65412	1.09318e-59	2.81887e-55	yes	up	0.4	0.41	0.43	10.91	16.41	11.65	0.413333	12.99
CA.PGAv.1.6.scaffold1225.1		RecName: Full=Protein GIGANTEA	162.414	7.34353	2.54193e-70	6.55462e-66	yes	up	0.32	0.19	0.27	26.75	32.64	25.56	0.26	28.3167
CA.PGAv.1.6.scaffold1225.5		RecName: Full=Probable cysteine proteinase At3g43960; Flags: Precursor	120.447	6.91225	6.97249e-39	1.79793e-34	yes	up	0.12	0.23	0.05	10.26	15.62	9.02	0.133333	11.6333
CA.PGAv.1.6.scaffold1226.20		RecName: Full=Agglutinin; AltName: Full=CCA	5.077	2.34397	5.27812e-08	0.00136101	yes	up	1.67	2.2	1.13	6.61	11.91	5.88	1.66667	8.13333
CA.PGAv.1.6.scaffold1226.25		RecName: Full=Sugar transporter ERD6-like 6	0.323	-1.62891	6.55995e-24	1.69155e-19	yes	down	65.68	54.71	67.74	22.36	20.21	19.25	62.71	20.6067
CA.PGAv.1.6.scaffold1226.33		RecName: Full=Retrovirus-related Pol polyprotein from transposon opus; Includes: RecName: Full=Protease; Includes: RecName: Full=Reverse transcriptase; Includes: Re	48.832	5.60975	1.86633e-11	4.81252e-07	yes	up	0	0.02	0.01	0.34	0.78	0.54	0.01	0.553333
CA.PGAv.1.6.scaffold1226.49		RecName: Full=Abscisic acid 8'-hydroxylase 4; Short=ABA 8'-hydroxylase 4; AltName: Full=Cytochrome P450 707A4	7.64	2.93367	2.20312e-10	5.68097e-06	yes	up	0.44	0.2	0.2	1.94	2.4	1.93	0.28	2.09
CA.PGAv.1.6.scaffold1227.1		RecName: Full=Probable complex I intermediate-associated protein 30	2.094	1.06628	2.74688e-10	7.08312e-06	yes	up	6.94	6.81	9.8	11.92	12.06	11.74	7.85	11.9067
CA.PGAv.1.6.scaffold1227.18		RecName: Full=Synaptonemal complex protein 1; AltName: Full=Synaptonemal complex central region protein ZYP1a	14.992	3.9061	2.91748e-13	7.52301e-09	yes	up	0.86	1	0.54	3.51	5.24	3.38	0.8	4.04333
CA.PGAv.1.6.scaffold1227.22		RecName: Full=Probable glycosyltransferase At5g03795	0.379	-1.40111	1.77931e-09	4.58812e-05	yes	down	2.29	1.94	2.04	0.73	1.25	0.94	2.09	0.973333
CA.PGAv.1.6.scaffold1227.25		RecName: Full=Polyphenol oxidase B, chloroplastic; Short=PPO; AltName: Full=Catechol oxidase; Flags: Precursor	0.001	-10.6037	9.21542e-14	2.37629e-09	yes	down	98.33	5.13	47.57	0.05	0	0.05	50.3433	0.0333333
CA.PGAv.1.6.scaffold1228.25		RecName: Full=Presenilin-like protein At2g29900	317.714	8.31158	1.63134e-10	4.20658e-06	yes	up	0	0	0	2.1	1.53	1.1	0	1.57667
CA.PGAv.1.6.scaffold1230.4		RecName: Full=U11/U12 small nuclear ribonucleoprotein 25 kDa protein; Short=U11/U12 snRNP 25 kDa protein; Short=U11/U12-25K	4.55	2.18599	1.37444e-12	3.54414e-08	yes	up	4.75	3.52	4.71	17.64	25.75	14.66	4.32667	19.35
CA.PGAv.1.6.scaffold1230.5		RecName: Full=Auxin-responsive protein IAA29; AltName: Full=Indoleacetic acid-induced protein 29	9.925	3.3111	1.86942e-09	4.82048e-05	yes	up	3.59	2.37	11.5	64.96	46.4	48.57	5.82	53.31
CA.PGAv.1.6.scaffold1231.20		RecName: Full=Cysteine proteinase RD21a; Short=RD21; Flags: Precursor	14.737	3.88136	1.08824e-09	2.80614e-05	yes	up	0.23	0.22	0.05	2.49	3.45	1.38	0.166667	2.44
CA.PGAv.1.6.scaffold1231.5		RecName: Full=Probable cinnamyl alcohol dehydrogenase 1; Short=CAD 1	4.229	2.08025	2.33239e-09	6.0143e-05	yes	up	5.13	3.39	5.52	14.72	27.81	15.17	4.68	19.2333
CA.PGAv.1.6.scaffold1235.10		RecName: Full=Putative flavin-containing monooxygenase 2	0.067	-3.91016	2.66334e-10	6.86769e-06	yes	down	32.17	67.04	78.94	5.05	1	5.2	59.3833	3.75
CA.PGAv.1.6.scaffold1235.11		RecName: Full=Probable flavin-containing monooxygenase 1	0.035	-4.84575	9.46317e-28	2.44017e-23	yes	down	27.76	57.31	70.7	2.15	1.55	0.93	51.9233	1.54333
CA.PGAv.1.6.scaffold1235.22		RecName: Full=ATP synthase subunit beta, mitochondrial; Flags: Precursor	0.109	-3.20204	1.2147e-22	3.13222e-18	yes	down	4.5	5.3	6.76	0.49	0.79	0.73	5.52	0.67
CA.PGAv.1.6.scaffold1235.3		RecName: Full=Probable flavin-containing monooxygenase 1	0.066	-3.92278	2.54423e-14	6.56055e-10	yes	down	5	2.45	5.08	0.41	0.14	0.24	4.17667	0.263333
CA.PGAv.1.6.scaffold1235.38		RecName: Full=3'-hydroxy-N-methyl-(S)-coclaurine 4'-O-methyltransferase; AltName: Full=S-adenosyl-L-methionine:3'-hydroxy-N-methylcoclaurine 4'-O-methyltransferase;	0.003	-8.61286	8.30926e-12	2.14263e-07	yes	down	1.99	2.31	2.5	0	0	0	2.26667	0
CA.PGAv.1.6.scaffold1235.5		RecName: Full=Probable flavin-containing monooxygenase 1	0.268	-1.90033	6.79896e-08	0.00175318	yes	down	38.84	35.38	41.23	9.26	15.13	5.8	38.4833	10.0633
CA.PGAv.1.6.scaffold1235.6		RecName: Full=Probable flavin-containing monooxygenase 1	0.001	-10.6303	1.32761e-17	3.42337e-13	yes	down	15.87	10.67	9.39	0	0	0	11.9767	0
CA.PGAv.1.6.scaffold1235.7		RecName: Full=Probable flavin-containing monooxygenase 1	0.029	-5.12711	5.01243e-19	1.2925e-14	yes	down	6.53	8.48	8.74	0.43	0.04	0.36	7.91667	0.276667
CA.PGAv.1.6.scaffold1236.5		RecName: Full=Protein transport protein Sec61 subunit alpha	11.92	3.57537	3.70546e-16	9.5549e-12	yes	up	0.41	0.16	0.14	1.33	3	1.76	0.236667	2.03
CA.PGAv.1.6.scaffold1237.12		RecName: Full=RNA polymerase II-associated protein 3	3.495	1.80535	1.85542e-12	4.78438e-08	yes	up	3.02	3.1	3.88	6.92	11.57	9.77	3.33333	9.42
CA.PGAv.1.6.scaffold1237.13		RecName: Full=Ribosome biogenesis protein BRX1	0.224	-2.15627	1.81532e-18	4.68099e-14	yes	down	163.15	97.97	159.66	26.86	25.79	26.4	140.26	26.35
CA.PGAv.1.6.scaffold1237.15		RecName: Full=Kinesin KP1; AltName: Full=Kinesin-like protein 1; Short=AtKP1	0.1	-3.31726	1.24295e-14	3.20506e-10	yes	down	1.95	1.72	2.73	0.12	0.2	0.28	2.13333	0.2
CA.PGAv.1.6.scaffold1237.19		_	12.362	3.6278	3.00618e-09	7.75174e-05	yes	up	13.7	3.09	34.16	12.64	1.52	0.97	16.9833	5.04333
CA.PGAv.1.6.scaffold1237.20		_	0.19	-2.39438	2.98734e-15	7.70316e-11	yes	down	11.63	9.39	15.44	1.29	1.55	1.99	12.1533	1.61
CA.PGAv.1.6.scaffold1237.31		RecName: Full=Probable calcium-binding protein CML35; AltName: Full=Calmodulin-like protein 1; AltName: Full=Calmodulin-like protein 35	11.235	3.48999	9.09621e-09	0.000234555	yes	up	2.99	6.01	4.09	39.89	19.38	85.43	4.36333	48.2333
CA.PGAv.1.6.scaffold1237.5		_	30.429	4.92739	4.183e-08	0.00107863	yes	up	0.23	3.14	2.18	60.08	12.63	96.39	1.85	56.3667
CA.PGAv.1.6.scaffold1238.1		RecName: Full=Catalase isozyme 1	3.978	1.99198	4.17231e-09	0.000107587	yes	up	4.48	9.14	8.28	24.62	25.82	33.26	7.3	27.9
CA.PGAv.1.6.scaffold1238.26		_	0.004	-8.02724	2.57981e-31	6.6523e-27	yes	down	32.25	34.39	32.99	0.15	0.08	0.29	33.21	0.173333
CA.PGAv.1.6.scaffold1238.8		_	0.003	-8.53775	6.72669e-59	1.73454e-54	yes	down	9.17	10.66	9.69	0.08	0.01	0.03	9.84	0.04
CA.PGAv.1.6.scaffold1239.2		_	5.859	2.55056	2.75706e-17	7.10936e-13	yes	up	6.46	10.16	7.4	46.74	40.36	51.67	8.00667	46.2567
CA.PGAv.1.6.scaffold1239.4		_	2.733	1.4503	6.05431e-08	0.00156116	yes	up	13.23	8.94	9.79	24.21	30.87	20.36	10.6533	25.1467
CA.PGAv.1.6.scaffold124.22		RecName: Full=Formin-like protein 5; Short=AtFH5; Short=AtFORMIN-5; AltName: Full=Formin homology 2 domain-containing protein 5	10.397	3.37816	9.0772e-21	2.34065e-16	yes	up	0.16	0.19	0.15	1.89	1.64	1.56	0.166667	1.69667
CA.PGAv.1.6.scaffold124.5		RecName: Full=Glycerol-3-phosphate 2-O-acyltransferase 6; Short=AtGPAT6; AltName: Full=Glycerol-3-phosphate acyltransferase 6	0.017	-5.86747	1.95145e-15	5.032e-11	yes	down	1.61	2.36	3.33	0.02	0.06	0.04	2.43333	0.04
CA.PGAv.1.6.scaffold1242.1		RecName: Full=Aldehyde dehydrogenase family 3 member F1	160.337	7.32496	3.73763e-32	9.63786e-28	yes	up	0.02	0.12	0.01	6.95	11.16	7.14	0.05	8.41667
CA.PGAv.1.6.scaffold1243.12		_	0.249	-2.00657	8.94564e-18	2.30672e-13	yes	down	7.63	6.66	7.69	1.92	2.82	2.9	7.32667	2.54667
CA.PGAv.1.6.scaffold1244.3		_	2.172	1.11895	2.59458e-07	0.00669038	yes	up	9.45	8.18	10.06	20.09	18.1	21.37	9.23	19.8533
CA.PGAv.1.6.scaffold1245.4		RecName: Full=Probable receptor protein kinase TMK1; Flags: Precursor	2.239	1.16256	7.32346e-08	0.00188843	yes	up	7.43	9.94	11.58	21.31	20.68	20.14	9.65	20.71
CA.PGAv.1.6.scaffold1247.2		_	346.513	8.43677	2.88224e-11	7.43215e-07	yes	up	0	0	0	2.63	1.96	2.15	0	2.24667
CA.PGAv.1.6.scaffold1248.11		RecName: Full=Hydrophobic protein LTI6A; AltName: Full=Low temperature-induced protein 6A	0.113	-3.14207	1.38438e-12	3.56976e-08	yes	down	220.69	427.23	277.19	78.61	27.13	40.12	308.37	48.62
CA.PGAv.1.6.scaffold1248.25		RecName: Full=Glucan endo-1,3-beta-glucosidase-like protein 2; Flags: Precursor	4.632	2.21178	5.48591e-09	0.00014146	yes	up	4.01	5.52	7.99	28.86	33.94	15.72	5.84	26.1733
CA.PGAv.1.6.scaffold1251.10		_	27.077	4.75897	3.72796e-11	9.61291e-07	yes	up	0	0.1	0.07	1.05	1.64	0.8	0.0566667	1.16333
CA.PGAv.1.6.scaffold1251.9		RecName: Full=Long-chain-alcohol oxidase FAO2; AltName: Full=Long-chain fatty alcohol oxidase 2	253.708	7.98702	7.58062e-14	1.95474e-09	yes	up	0	0	0.03	2.11	2.6	2.25	0.01	2.32
CA.PGAv.1.6.scaffold1252.2		RecName: Full=Protein STRUBBELIG-RECEPTOR FAMILY 7; AltName: Full=Leucine-rich repeat receptor kinase-like protein SRF7; Flags: Precursor	0.002	-8.91983	1.65522e-30	4.26814e-26	yes	down	20.47	28.43	26.7	0.02	0.04	0.03	25.2	0.03
CA.PGAv.1.6.scaffold1255.1		RecName: Full=DNA-damage-repair/toleration protein DRT100; Flags: Precursor	0.172	-2.54369	9.33011e-23	2.40586e-18	yes	down	49.9	54.2	53.07	9.76	6.5	9.76	52.39	8.67333
CA.PGAv.1.6.scaffold1258.1		RecName: Full=Dehydration-responsive element-binding protein 2D; Short=Protein DREB2D	0.002	-9.24681	9.04876e-14	2.33331e-09	yes	down	3.98	4.11	5.29	0	0	0	4.46	0
CA.PGAv.1.6.scaffold1259.3		RecName: Full=E3 ubiquitin-protein ligase RGLG1; AltName: Full=RING domain ligase 1	1239.35	10.2754	2.89856e-22	7.47422e-18	yes	up	0	0	0.04	14.23	19.05	12.94	0.0133333	15.4067
CA.PGAv.1.6.scaffold126.34		RecName: Full=Metal tolerance protein C4; Short=AtMTPc4; AltName: Full=AtMTP7	126.144	6.97893	8.56595e-08	0.00220882	yes	up	0.01	0	0	0.89	0.93	0.44	0.00333333	0.753333
CA.PGAv.1.6.scaffold126.36		_	109.329	6.77253	1.32901e-17	3.42699e-13	yes	up	0	0.02	0.07	3.26	3.35	2.39	0.03	3
CA.PGAv.1.6.scaffold126.48		RecName: Full=Quinolinate synthase, chloroplastic; AltName: Full=Protein ONSET OF LEAF DEATH 5; AltName: Full=Protein SULFUR E 3; Flags: Precursor	0.321	-1.63992	4.46457e-10	1.15123e-05	yes	down	7.18	4.89	5.09	1.63	1.84	1.84	5.72	1.77
CA.PGAv.1.6.scaffold126.79		RecName: Full=Cytochrome P450 71A3; AltName: Full=CYPLXXIA3; AltName: Full=Cytochrome P-450EG3	0.303	-1.7234	4.88638e-11	1.26e-06	yes	down	4.16	5.64	6.21	1.08	1.32	0.93	5.33667	1.11
CA.PGAv.1.6.scaffold126.80		RecName: Full=Cytochrome P450 71A4; AltName: Full=CYPLXXIA4; AltName: Full=Cytochrome P-450EG2	0.025	-5.31709	1.19897e-32	3.09168e-28	yes	down	6.76	8.45	13.6	0.23	0.33	0.13	9.60333	0.23
CA.PGAv.1.6.scaffold126.85		RecName: Full=Cytochrome P450 71A25	24.149	4.5939	5.55064e-12	1.43129e-07	yes	up	0.08	0.68	0.74	12	6.56	16.13	0.5	11.5633
CA.PGAv.1.6.scaffold126.90		_	46.879	5.55087	2.56526e-12	6.61479e-08	yes	up	0	0.04	0.03	1.39	0.75	1.44	0.0233333	1.19333
CA.PGAv.1.6.scaffold1263.1		RecName: Full=Phosphoglycolate phosphatase 2	0.486	-1.03965	1.07135e-07	0.00276258	yes	down	12.53	11.12	10.99	5.5	4.78	3.59	11.5467	4.62333
CA.PGAv.1.6.scaffold1263.7		RecName: Full=Tropinone reductase-like 3	15.126	3.91899	1.91403e-07	0.00493552	yes	up	0.25	0.11	0.06	2.33	2	1.9	0.14	2.07667
CA.PGAv.1.6.scaffold1264.1		RecName: Full=Cell division protein FtsZ homolog 1, chloroplastic; Short=AtFtsZ1; Short=AtFtsZ1-1; Short=Chloroplast FtsZ; Short=CpFtsZ; AltName: Full=Protein ACCU	3.299	1.72211	3.66074e-07	0.00943958	yes	up	3.73	2.7	6.28	7.24	7.28	6.84	4.23667	7.12
CA.PGAv.1.6.scaffold1268.15		_	0.004	-8.09646	3.86789e-10	9.97374e-06	yes	down	1.74	1.35	1.83	0	0	0	1.64	0
CA.PGAv.1.6.scaffold1268.3		_	0.041	-4.61983	1.43834e-14	3.70891e-10	yes	down	9.15	6.69	3.2	0.8	0.16	0.05	6.34667	0.336667
CA.PGAv.1.6.scaffold1269.1		RecName: Full=E3 ubiquitin-protein ligase RING1; AltName: Full=RING finger protein 1	3.544	1.82543	4.37615e-08	0.00112843	yes	up	6.59	7.68	13.71	30.81	34.28	20.66	9.32667	28.5833
CA.PGAv.1.6.scaffold127.2		RecName: Full=Alpha-dioxygenase 2; Short=Alpha DOX2; AltName: Full=Fatty acid dioxygenase AlphaDOX2; Flags: Precursor	943.299	9.88157	4.76835e-16	1.22957e-11	yes	up	0	0	0	3.8	3.87	3.4	0	3.69
CA.PGAv.1.6.scaffold1271.10		RecName: Full=Protein RCC2; AltName: Full=RCC1-like protein TD-60; AltName: Full=Telophase disk protein of 60 kDa	0.322	-1.63553	1.28981e-19	3.3259e-15	yes	down	107.2	91.28	109.66	41.21	34.71	35.95	102.713	37.29
CA.PGAv.1.6.scaffold1271.19		_	0.002	-9.19724	4.20151e-13	1.0834e-08	yes	down	5.03	7.92	5.32	0	0	0	6.09	0
CA.PGAv.1.6.scaffold1271.22		RecName: Full=F-box protein At1g30790	0.026	-5.24879	1.02894e-29	2.65324e-25	yes	down	10.74	11.08	7.69	0.11	0.31	0.34	9.83667	0.253333
CA.PGAv.1.6.scaffold1272.2		RecName: Full=BTB/POZ domain-containing protein At5g48800	7.772	2.95834	2.08875e-07	0.00538605	yes	up	0.13	0.11	0.46	1.65	1.76	1.74	0.233333	1.71667
CA.PGAv.1.6.scaffold1273.22		RecName: Full=Metacaspase-1; Short=AtMC1; AltName: Full=Metacaspase 1b; Short=AtMCP1b; AltName: Full=Protein LSD ONE LIKE 3	0.002	-9.26985	1.77363e-13	4.57348e-09	yes	down	6.79	5.8	4.49	0	0	0	5.69333	0
CA.PGAv.1.6.scaffold1273.4		_	0.119	-3.07077	1.81533e-12	4.681e-08	yes	down	4.16	4.75	5.17	0.64	0.31	0.69	4.69333	0.546667
CA.PGAv.1.6.scaffold1273.6		RecName: Full=Protein TRIGALACTOSYLDIACYLGLYCEROL 1, chloroplastic; AltName: Full=ABC transporter I family member 14; Short=ABC transporter ABCI.14; Short=AtABCI14;	0.132	-2.91852	4.75538e-18	1.22622e-13	yes	down	4.7	4.99	7.14	0.7	0.66	0.77	5.61	0.71
CA.PGAv.1.6.scaffold1274.1		RecName: Full=Snakin-2; Flags: Precursor	0.004	-7.81783	1.38201e-21	3.56366e-17	yes	down	176.78	166.03	111.85	0.72	0	0.35	151.553	0.356667
CA.PGAv.1.6.scaffold1274.23		RecName: Full=Histidine kinase 1; AltName: Full=Arabidopsis histidine kinase 1; Short=AtHK1; AltName: Full=Protein AUTHENTIC HIS-KINASE 1	0.062	-4.00943	4.28849e-11	1.10583e-06	yes	down	1.11	0.69	1.32	0.13	0.02	0.06	1.04	0.07
CA.PGAv.1.6.scaffold1274.26		RecName: Full=Probable L-ascorbate peroxidase 4; AltName: Full=OsAPx04	11.002	3.45975	2.90361e-11	7.48726e-07	yes	up	0.29	0.57	0.18	8.32	10.58	3.41	0.346667	7.43667
CA.PGAv.1.6.scaffold1274.36		RecName: Full=Golgin candidate 6; Short=AtGC6	0.304	-1.71793	4.38785e-20	1.13145e-15	yes	down	90.39	72.43	73.2	19.71	22.1	16.61	78.6733	19.4733
CA.PGAv.1.6.scaffold1274.39		RecName: Full=Putative disease resistance protein At3g14460	0.136	-2.88252	5.86651e-09	0.000151274	yes	down	0.63	0.88	0.88	0.04	0.13	0.1	0.796667	0.09
CA.PGAv.1.6.scaffold1274.4		RecName: Full=Calcium-dependent protein kinase 16	0.017	-5.8819	8.47215e-17	2.18463e-12	yes	down	59.3	24.63	5.44	0.44	0.39	0.42	29.79	0.416667
CA.PGAv.1.6.scaffold1274.40		RecName: Full=Calcium-transporting ATPase 2, plasma membrane-type; AltName: Full=Ca(2+)-ATPase isoform 2	14.031	3.81051	1.41188e-44	3.64068e-40	yes	up	0.29	0.3	0.25	6.57	8.9	6.74	0.28	7.40333
CA.PGAv.1.6.scaffold128.11		_	3.449	1.78604	3.32076e-18	8.56292e-14	yes	up	604.36	593.23	609.44	964.94	989.73	776.94	602.343	910.537
CA.PGAv.1.6.scaffold128.118		RecName: Full=Protein ZINC INDUCED FACILITATOR-LIKE 1; AltName: Full=Protein ZIF-LIKE 1	0.175	-2.51734	1.99655e-24	5.14831e-20	yes	down	17.58	12.78	17.91	2.82	2.74	1.95	16.09	2.50333
CA.PGAv.1.6.scaffold128.123		RecName: Full=Peptidyl-prolyl cis-trans isomerase FKBP53; Short=PPIase FKBP53; AltName: Full=FK506-binding protein 53; Short=AtFKBP53; AltName: Full=Immunophilin F	17.819	4.15533	2.46577e-74	6.35823e-70	yes	up	9.9	5.61	7.92	103.84	143.59	120.54	7.81	122.657
CA.PGAv.1.6.scaffold128.124		RecName: Full=Peptidyl-prolyl cis-trans isomerase FKBP53; Short=PPIase FKBP53; AltName: Full=FK506-binding protein 53; Short=AtFKBP53; AltName: Full=Immunophilin F	26887	14.7146	9.64617e-35	2.48736e-30	yes	up	0	0	0	188.34	197.36	163.7	0	183.133
CA.PGAv.1.6.scaffold128.151		RecName: Full=Cytochrome P450 82C2	0.025	-5.33606	6.24397e-18	1.61007e-13	yes	down	6.68	3.42	15.11	0.11	0.22	0.26	8.40333	0.196667
CA.PGAv.1.6.scaffold128.152		RecName: Full=Tropinone reductase 1; AltName: Full=Tropine dehydrogenase; AltName: Full=Tropinone reductase I; Short=TR-I	8.014	3.00245	6.37292e-31	1.64332e-26	yes	up	10.12	9.04	12.5	79.18	67.2	98.48	10.5533	81.62
CA.PGAv.1.6.scaffold128.22		RecName: Full=Zinc transporter 3; AltName: Full=ZRT/IRT-like protein 3; Short=OsZIP3; Flags: Precursor	0.071	-3.81917	3.43958e-08	0.000886931	yes	down	239.75	25.17	180.29	7.48	15.67	7.4	148.403	10.1833
CA.PGAv.1.6.scaffold128.23		RecName: Full=DNA-directed RNA polymerase I subunit rpa1; Short=RNA polymerase I subunit A1; AltName: Full=DNA-directed RNA polymerase I largest subunit; AltName: F	0.177	-2.49576	6.93277e-12	1.78768e-07	yes	down	10.99	6.42	14.85	1.3	2.09	2.05	10.7533	1.81333
CA.PGAv.1.6.scaffold128.46		_	4.188	2.06627	3.80745e-14	9.81788e-10	yes	up	1.55	2.38	2.29	5.55	8.78	6.06	2.07333	6.79667
CA.PGAv.1.6.scaffold128.74		RecName: Full=Cytochrome P450 86A2; AltName: Full=Protein ABERRANT INDUCTION OF TYPE THREE 1	6.86	2.77821	1.64989e-21	4.25442e-17	yes	up	12.17	11.62	7.66	66.68	85.25	59.09	10.4833	70.34
CA.PGAv.1.6.scaffold128.76		RecName: Full=Cytochrome P450 86A2; AltName: Full=Protein ABERRANT INDUCTION OF TYPE THREE 1	0.016	-5.985	1.31757e-11	3.39748e-07	yes	down	3.32	1.78	2.7	0	0.12	0	2.6	0.04
CA.PGAv.1.6.scaffold128.77		RecName: Full=Cytochrome P450 86A2; AltName: Full=Protein ABERRANT INDUCTION OF TYPE THREE 1	0.076	-3.71823	7.17212e-10	1.8494e-05	yes	down	4.27	2.66	4.71	0.24	0.55	0.09	3.88	0.293333
CA.PGAv.1.6.scaffold1280.10		RecName: Full=Pectinesterase; Short=PE; AltName: Full=Pectin methylesterase	0.294	-1.76728	1.10457e-09	2.84824e-05	yes	down	19.1	16.67	11.54	4.19	4.97	4.38	15.77	4.51333
CA.PGAv.1.6.scaffold1280.27		RecName: Full=Basic leucine zipper 9; Short=AtbZIP9; Short=bZIP protein 9; AltName: Full=Basic leucine zipper OPAQUE 2 homolog 2; Short=Basic leucine zipper O2 hom	8.04	3.00713	2.96927e-21	7.65656e-17	yes	up	17.7	16.99	30.99	253.3	186.73	198.1	21.8933	212.71
CA.PGAv.1.6.scaffold1280.28		RecName: Full=Calvin cycle protein CP12-2, chloroplastic; AltName: Full=CP12 domain-containing protein 2; AltName: Full=Chloroplast protein 12-2; Flags: Precursor	3.793	1.92339	3.34024e-10	8.61314e-06	yes	up	109.21	140.41	144.7	569.92	368.04	576.7	131.44	504.887
CA.PGAv.1.6.scaffold1280.4		RecName: Full=Late embryogenesis abundant protein Lea5	0.001	-9.5131	3.36234e-10	8.67012e-06	yes	down	127.1	140.17	14.79	0	0	0	94.02	0
CA.PGAv.1.6.scaffold1281.1		RecName: Full=Iron-sulfur cluster assembly protein 1; Short=AtISU1; Short=Protein ISCU-LIKE 1; AltName: Full=NifU-like N-terminal domain-containing protein ISU1; Al	95.989	6.58479	2.12434e-14	5.47782e-10	yes	up	0	0.01	0.04	8.59	6.36	3.07	0.0166667	6.00667
CA.PGAv.1.6.scaffold1283.1		RecName: Full=Transcription factor bHLH120; AltName: Full=Basic helix-loop-helix protein 120; Short=AtbHLH120; Short=bHLH 120; AltName: Full=Transcription factor	6.401	2.67836	7.10434e-12	1.83193e-07	yes	up	3	4.22	5.76	24.87	18.54	24.81	4.32667	22.74
CA.PGAv.1.6.scaffold1285.2		RecName: Full=Protein trichome birefringence	130.568	7.02866	1.46751e-11	3.78411e-07	yes	up	0.07	0	0	2.49	4.99	1.03	0.0233333	2.83667
CA.PGAv.1.6.scaffold1287.7		RecName: Full=Putative late blight resistance protein homolog R1A-3	3.357	1.74706	1.61621e-08	0.000416757	yes	up	0.79	0.57	0.71	1.65	2.67	2.37	0.69	2.23
CA.PGAv.1.6.scaffold1287.9		RecName: Full=Putative late blight resistance protein homolog R1B-19	137.335	7.10156	6.78395e-18	1.74931e-13	yes	up	0.04	0	0.03	1.82	3.13	2.23	0.0233333	2.39333
CA.PGAv.1.6.scaffold1288.7		RecName: Full=D-alanine--D-alanine ligase; AltName: Full=D-Ala-D-Ala ligase; AltName: Full=D-alanylalanine synthetase	3.184	1.67099	1.2247e-09	3.15802e-05	yes	up	5.69	4.19	2.11	4.53	7.79	5.32	3.99667	5.88
CA.PGAv.1.6.scaffold1289.2		RecName: Full=Nudix hydrolase 9; Short=AtNUDT9	12.816	3.67988	6.02593e-34	1.55385e-29	yes	up	0.98	0.86	0.6	6.61	10.07	6.63	0.813333	7.77
CA.PGAv.1.6.scaffold1289.3		_	234.39	7.87276	1.04299e-09	2.68946e-05	yes	up	0	0	0	1.69	1.51	1.73	0	1.64333
CA.PGAv.1.6.scaffold129.22		_	0.128	-2.9714	8.59285e-10	2.21575e-05	yes	down	8.34	18.43	8.57	2.05	1.35	1.09	11.78	1.49667
CA.PGAv.1.6.scaffold129.27		_	0.004	-7.84281	3.93868e-10	1.01563e-05	yes	down	6.01	6.81	7.93	0	0.05	0	6.91667	0.0166667
CA.PGAv.1.6.scaffold129.52		RecName: Full=BTB/POZ domain-containing protein At1g63850	481.015	8.90994	1.05706e-53	2.72573e-49	yes	up	0.05	0.02	0.03	9.74	19.52	11.33	0.0333333	13.53
CA.PGAv.1.6.scaffold1298.1		_	163.382	7.35211	2.48423e-41	6.40583e-37	yes	up	0.22	0.51	0.46	70.33	48.87	73.69	0.396667	64.2967
CA.PGAv.1.6.scaffold1298.12		RecName: Full=Auxin efflux carrier component 3; Short=AtPIN3	2.584	1.36969	1.32914e-08	0.000342733	yes	up	3.27	3.69	2.68	8.02	8.94	7.03	3.21333	7.99667
CA.PGAv.1.6.scaffold13.8		RecName: Full=Triacylglycerol lipase 1; Flags: Precursor	0.142	-2.81139	1.47298e-35	3.79822e-31	yes	down	44.62	42.07	39.13	9.79	10.68	7.09	41.94	9.18667
CA.PGAv.1.6.scaffold130.5		_	0.046	-4.45017	9.51902e-13	2.45457e-08	yes	down	2.54	2.98	4.4	0.3	0.11	0.04	3.30667	0.15
CA.PGAv.1.6.scaffold130.7		_	1010.88	9.9814	3.92671e-16	1.01254e-11	yes	up	0	0	0	6.01	6.6	7.06	0	6.55667
CA.PGAv.1.6.scaffold130.9		RecName: Full=Probable dual-specificity RNA methyltransferase RlmN; AltName: Full=23S rRNA (adenine(2503)-C(2))-methyltransferase; AltName: Full=23S rRNA m2A2503 m	2.312	1.20913	1.20355e-11	3.10348e-07	yes	up	14.02	13.46	14.98	27.43	36	27.74	14.1533	30.39
CA.PGAv.1.6.scaffold1305.10		RecName: Full=F-box/kelch-repeat protein SKIP11; AltName: Full=SKP1-interacting partner 11	3.731	1.89938	1.24821e-21	3.21864e-17	yes	up	6.16	5.97	8.48	18.33	23.15	21.73	6.87	21.07
CA.PGAv.1.6.scaffold1305.19		RecName: Full=Serine/threonine-protein kinase ATM; AltName: Full=Ataxia telangiectasia mutated homolog; Short=AtATM	0.377	-1.40753	2.11724e-08	0.000545952	yes	down	19.8	23.5	20.01	4.77	6.24	6.28	21.1033	5.76333
CA.PGAv.1.6.scaffold1305.29		RecName: Full=Probable ureidoglycolate hydrolase; Flags: Precursor	19.969	4.31969	1.2374e-36	3.19076e-32	yes	up	1.4	1.15	1.41	30.35	42.66	19.5	1.32	30.8367
CA.PGAv.1.6.scaffold1305.5		RecName: Full=Ninja-family protein AFP1; AltName: Full=ABI five-binding protein 1; Short=ABI5-binding protein 1	345.767	8.43365	2.82231e-11	7.27761e-07	yes	up	0	0	0	1.67	2.23	2.4	0	2.1
CA.PGAv.1.6.scaffold131.10		_	0.297	-1.75346	4.28957e-30	1.10611e-25	yes	down	10.85	9.45	10.68	4.55	5.2	4.3	10.3267	4.68333
CA.PGAv.1.6.scaffold1310.15		_	4.429	2.14702	1.61596e-11	4.16692e-07	yes	up	5	3.35	3.57	28.09	28.6	26.42	3.97333	27.7033
CA.PGAv.1.6.scaffold1312.15		_	94.604	6.56383	6.04019e-09	0.000155752	yes	up	0.08	0	0	2.78	3.49	1.84	0.0266667	2.70333
CA.PGAv.1.6.scaffold1312.17		RecName: Full=Putative dual specificity protein phosphatase DSP8	2.092	1.06462	8.28622e-11	2.13668e-06	yes	up	9.02	10	9.83	15.22	15.47	13.22	9.61667	14.6367
CA.PGAv.1.6.scaffold1313.1		RecName: Full=Putative E3 ubiquitin-protein ligase XBAT31; AltName: Full=Ankyrin repeat domain and RING finger-containing protein XBAT31; AltName: Full=Protein XB3	0.001	-10.8296	1.13978e-63	2.93903e-59	yes	down	102.07	60.62	74.91	0.09	0.04	0	79.2	0.0433333
CA.PGAv.1.6.scaffold1318.3		RecName: Full=Phosphoinositide phosphatase SAC4; Short=AtSAC4; AltName: Full=Phosphatidylinositol 3,5-bisphosphate 5-phosphatase SAC4; AltName: Full=Protein SUPPRES	0.438	-1.18945	1.16274e-07	0.00299825	yes	down	4.49	4.8	5.15	2.08	2.44	1.6	4.81333	2.04
CA.PGAv.1.6.scaffold1318.5		_	0.015	-6.06197	5.45492e-10	1.40661e-05	yes	down	3.09	2.28	1.94	0.04	0.05	0.03	2.43667	0.04
CA.PGAv.1.6.scaffold1319.2		RecName: Full=1-aminocyclopropane-1-carboxylate oxidase homolog; AltName: Full=Protein E8	0.003	-8.38777	9.55489e-10	2.46382e-05	yes	down	6.43	2.69	2.55	0	0	0	3.89	0
CA.PGAv.1.6.scaffold132.10		_	2.166	1.11532	2.65626e-07	0.00684943	yes	up	14.52	12.94	14.31	33.84	31	28.25	13.9233	31.03
CA.PGAv.1.6.scaffold132.11		_	660.912	9.36831	3.95605e-14	1.02011e-09	yes	up	0	0	0	5.8	4.33	4.8	0	4.97667
CA.PGAv.1.6.scaffold132.22		RecName: Full=(3S,6E)-nerolidol synthase 1; Short=FaNES1	76.521	6.25779	2.50814e-34	6.46748e-30	yes	up	0.13	0.59	0.72	41.48	27.9	34.82	0.48	34.7333
CA.PGAv.1.6.scaffold1320.2		RecName: Full=Persulfide dioxygenase ETHE1 homolog, mitochondrial; AltName: Full=Glyoxalase II; Short=Glx II; AltName: Full=Sulfur dioxygenase ETHE1; Flags: Precu	18.782	4.23124	1.58713e-07	0.00409257	yes	up	0.08	0.05	0.02	0.44	0.82	0.84	0.05	0.7
CA.PGAv.1.6.scaffold1323.15		RecName: Full=Mitochondrial import inner membrane translocase subunit TIM17-2	0.347	-1.52779	2.18959e-16	5.64609e-12	yes	down	369.82	307.46	461.68	51.08	43.98	36.54	379.653	43.8667
CA.PGAv.1.6.scaffold1323.16		RecName: Full=Mitochondrial import inner membrane translocase subunit TIM17-2	35.077	5.13246	1.22348e-43	3.15487e-39	yes	up	0.88	0.63	1.25	40.14	48.99	23.98	0.92	37.7033
CA.PGAv.1.6.scaffold1323.17		RecName: Full=Phospholipase D beta 2; Short=AtPLDbeta2; Short=PLD beta 2; AltName: Full=PLDdelta1	0.005	-7.53644	1.38163e-08	0.000356266	yes	down	2.21	2.41	2.68	0	0	0	2.43333	0
CA.PGAv.1.6.scaffold1325.1		_	3.007	1.58821	3.42159e-07	0.00882291	yes	up	2.76	1.45	2.21	4.59	6.96	3.46	2.14	5.00333
CA.PGAv.1.6.scaffold133.14		RecName: Full=Protein SCO1 homolog 1, mitochondrial; AltName: Full=Homolog of the copper chaperone SCO1 member 1; Short=HCC1; Flags: Precursor	4.656	2.21899	8.28732e-19	2.13697e-14	yes	up	3.6	5.08	5.42	15.67	19.12	14.53	4.7	16.44
CA.PGAv.1.6.scaffold133.6		RecName: Full=Probable pectate lyase 20; Flags: Precursor	0.082	-3.60056	1.94564e-07	0.00501702	yes	down	2.63	3.95	5.01	0.07	0.22	0.61	3.86333	0.3
CA.PGAv.1.6.scaffold1330.46		RecName: Full=S-alkyl-thiohydroximate lyase SUR1; AltName: Full=Protein ABERRANT LATERAL ROOT FORMATION 1; AltName: Full=Protein HOOKLESS 3; AltName: Full=Protein R	0.078	-3.686	1.48854e-08	0.000383836	yes	down	3.2	3.74	3.5	0.14	0.46	0.21	3.48	0.27
CA.PGAv.1.6.scaffold1330.6		RecName: Full=Xylem cysteine proteinase 1; Short=AtXCP1; Flags: Precursor	4.299	2.10384	7.31264e-09	0.000188564	yes	up	2.89	2.09	2.49	7.64	15.37	8.4	2.49	10.47
CA.PGAv.1.6.scaffold1330.7		RecName: Full=Probable inorganic phosphate transporter 1-10; Short=OsPT10; Short=OsPht1;10; AltName: Full=H(+)/Pi cotransporter	0.023	-5.42202	5.94066e-12	1.53186e-07	yes	down	3.12	3.34	1.01	0.02	0.08	0.07	2.49	0.0566667
CA.PGAv.1.6.scaffold1333.1		RecName: Full=Probable sucrose-phosphate synthase 3; AltName: Full=Sucrose phosphate synthase 3F; Short=AtSPS3F; AltName: Full=UDP-glucose-fructose-phosphate gluco	0.251	-1.99527	1.7722e-12	4.56979e-08	yes	down	7.6	11.26	12.98	3.04	2.47	2.14	10.6133	2.55
CA.PGAv.1.6.scaffold1335.16		RecName: Full=Anaphase-promoting complex subunit 2; AltName: Full=Cyclosome subunit 2	0.416	-1.2664	1.24105e-07	0.00320018	yes	down	84.92	81.4	68.75	4.13	5.59	5.79	78.3567	5.17
CA.PGAv.1.6.scaffold1335.2		RecName: Full=Probable methyltransferase PMT5	0.158	-2.66485	1.62785e-07	0.00419757	yes	down	3.28	2.87	4.13	0.17	1.37	0.94	3.42667	0.826667
CA.PGAv.1.6.scaffold1337.12		RecName: Full=Ferrochelatase-2, chloroplastic; AltName: Full=Ferrochelatase II; AltName: Full=Heme synthase 2; AltName: Full=Protoheme ferro-lyase 2; Flags: Precurso	0.116	-3.11065	3.87425e-10	9.99014e-06	yes	down	2.74	2.2	3.53	0.17	0.56	0.23	2.82333	0.32
CA.PGAv.1.6.scaffold1337.18		RecName: Full=21 kDa protein; AltName: Full=1.2 protein; Flags: Precursor	3.491	1.80353	2.88123e-09	7.42955e-05	yes	up	41.47	56.44	82.61	204.84	175.32	231.2	60.1733	203.787
CA.PGAv.1.6.scaffold1337.26		RecName: Full=Uncharacterized protein At3g17611	4.642	2.21471	9.501e-11	2.44993e-06	yes	up	0.75	1.17	0.73	4.17	9.01	3.28	0.883333	5.48667
CA.PGAv.1.6.scaffold1337.9		RecName: Full=Cytochrome P450 76C2; AltName: Full=Protein YELLOW-LEAF-SPECIFIC GENE 6	0.261	-1.93772	3.41067e-10	8.79476e-06	yes	down	10.16	35.52	7.32	2.33	2.53	3.2	17.6667	2.68667
CA.PGAv.1.6.scaffold13382.1		_	8.979	3.16657	3.30477e-10	8.52167e-06	yes	up	0.46	0.7	0.64	4.6	7.83	3.46	0.6	5.29667
CA.PGAv.1.6.scaffold1339.19		RecName: Full=Copia protein; AltName: Full=Gag-int-pol protein; Contains: RecName: Full=Copia VLP protein; Contains: RecName: Full=Copia protease	0.012	-6.39909	5.75506e-13	1.484e-08	yes	down	11.37	8.09	7.22	0.3	0	0	8.89333	0.1
CA.PGAv.1.6.scaffold134.114		RecName: Full=Annexin D4; AltName: Full=AnnAt4	0.244	-2.03708	1.36187e-08	0.000351171	yes	down	413.4	297.79	203.74	92.18	62.33	63.89	304.977	72.8
CA.PGAv.1.6.scaffold134.123		_	0.144	-2.79784	2.32908e-13	6.00576e-09	yes	down	11.32	7.77	6.92	0.81	1.96	1.01	8.67	1.26
CA.PGAv.1.6.scaffold134.145		_	0.058	-4.10583	2.38758e-07	0.00615663	yes	down	0.88	0.73	0.9	0.06	0.08	0	0.836667	0.0466667
CA.PGAv.1.6.scaffold134.147		RecName: Full=Pre-mRNA-processing protein 40B; AltName: Full=Mediator of RNA polymerase II transcription subunit 35b	0.015	-6.06023	1.02909e-15	2.65362e-11	yes	down	58.54	59.6	58.69	0.02	1.05	1.5	58.9433	0.856667
CA.PGAv.1.6.scaffold134.148		RecName: Full=Calpain-type cysteine protease DEK1; AltName: Full=Phytocalpain DEK1; AltName: Full=Protein DEFECTIVE KERNEL 1; Short=AtDEK1; AltName: Full=Protein EM	0.055	-4.1884	4.76189e-08	0.0012279	yes	down	21.85	17.52	12.59	0.07	0.47	0	17.32	0.18
CA.PGAv.1.6.scaffold134.168		RecName: Full=Serine/threonine-protein kinase WNK1; Short=AtWNK1; AltName: Full=Protein kinase with no lysine 1	0.41	-1.28738	4.403e-08	0.00113536	yes	down	2.21	2.19	2.42	0.91	0.9	0.88	2.27333	0.896667
CA.PGAv.1.6.scaffold134.202		RecName: Full=Protein HASTY 1; AltName: Full=Protein HASTY	2.03	1.02142	2.18549e-07	0.00563551	yes	up	6.53	6.74	7.4	12.18	16.53	11.73	6.89	13.48
CA.PGAv.1.6.scaffold134.226		RecName: Full=Receptor-like protein 12; Short=AtRLP12; Flags: Precursor	0.223	-2.16279	9.31947e-20	2.40312e-15	yes	down	19.33	21.88	16.44	3.77	4.09	4.59	19.2167	4.15
CA.PGAv.1.6.scaffold134.230		RecName: Full=Chitin elicitor receptor kinase 1; Short=OsCERK1; AltName: Full=LysM domain receptor-like kinase 1; Short=LysM RLK1; Short=LysM-containing receptor-	0.006	-7.40059	4.5964e-08	0.00118523	yes	down	0.42	0.59	0.6	0	0	0	0.536667	0
CA.PGAv.1.6.scaffold134.238		RecName: Full=Pentatricopeptide repeat-containing protein At2g21090	0.264	-1.92283	5.31019e-21	1.36928e-16	yes	down	5.74	5.84	7.48	1.4	1.71	1.63	6.35333	1.58
CA.PGAv.1.6.scaffold134.82		_	6.002	2.58544	3.32314e-09	8.56906e-05	yes	up	1.05	0.88	1.1	0.97	1.28	1.01	1.01	1.08667
CA.PGAv.1.6.scaffold134.91		RecName: Full=Auxin-responsive protein IAA16; AltName: Full=Indoleacetic acid-induced protein 16	3.156	1.65795	1.15329e-09	2.97387e-05	yes	up	25.35	33.37	46.26	94.94	104.46	83.08	34.9933	94.16
CA.PGAv.1.6.scaffold134.92		RecName: Full=Putative transcription elongation factor SPT5 homolog 1	0.007	-7.10172	4.38415e-08	0.0011305	yes	down	0.72	0.69	0.92	0	0.04	0	0.776667	0.0133333
CA.PGAv.1.6.scaffold1344.21		RecName: Full=Putative U-box domain-containing protein 50; AltName: Full=Plant U-box protein 50	0.123	-3.02054	7.62423e-13	1.96598e-08	yes	down	11.38	10.89	14.95	1.83	0.7	2.03	12.4067	1.52
CA.PGAv.1.6.scaffold1344.6		RecName: Full=Very-long-chain (3R)-3-hydroxyacyl-CoA dehydratase PASTICCINO 2A; AltName: Full=3-hydroxyacyl-CoA dehydratase PASTICCINO 2A; Short=HACD; Short=PAS2A;	3.687	1.8823	2.37265e-09	6.11811e-05	yes	up	2.23	1.37	1.63	4.65	4.44	3.95	1.74333	4.34667
CA.PGAv.1.6.scaffold1347.2		RecName: Full=N-glycosylase/DNA lyase OGG1; Includes: RecName: Full=8-oxoguanine DNA glycosylase 1; Short=AtOGG1; Includes: RecName: Full=DNA-(apurinic or apyrimidi	0.017	-5.92023	4.01408e-11	1.03507e-06	yes	down	1.79	1.3	0.97	0.05	0	0.02	1.35333	0.0233333
CA.PGAv.1.6.scaffold1347.3		RecName: Full=Beta-galactosidase 16; Short=Lactase 16; Flags: Precursor	354.184	8.46836	2.19494e-12	5.65987e-08	yes	up	0.03	0	0	1.93	5.81	1.78	0.01	3.17333
CA.PGAv.1.6.scaffold1349.13		RecName: Full=Amidophosphoribosyltransferase 2, chloroplastic; Short=AtATase2; Short=AtPURF2; Short=PRPP2; AltName: Full=Glutamine phosphoribosylpyrophosphate amido	0.247	-2.01625	1.75213e-28	4.51805e-24	yes	down	35.36	28.56	36.26	6.57	7.28	7.5	33.3933	7.11667
CA.PGAv.1.6.scaffold1349.6		RecName: Full=Probable glycosyltransferase At5g03795	3.279	1.71341	9.22043e-12	2.37758e-07	yes	up	5.19	7.86	7.68	19.87	24.55	19.58	6.91	21.3333
CA.PGAv.1.6.scaffold135.13		_	40.449	5.33802	1.20713e-50	3.1127e-46	yes	up	0.74	0.25	0.62	9.03	15.95	8.88	0.536667	11.2867
CA.PGAv.1.6.scaffold135.20		RecName: Full=COBRA-like protein 4; Flags: Precursor	49.242	5.62183	1.3958e-42	3.59921e-38	yes	up	0.16	0.12	0.08	11.53	10.91	6.94	0.12	9.79333
CA.PGAv.1.6.scaffold135.27		_	0.445	-1.16965	1.72511e-07	0.00444837	yes	down	3.28	4.52	4.75	1.73	1.93	1.7	4.18333	1.78667
CA.PGAv.1.6.scaffold135.52		_	17.739	4.14889	5.3623e-27	1.38272e-22	yes	up	0.5	0.28	0.81	9.77	8.29	8.65	0.53	8.90333
CA.PGAv.1.6.scaffold135.77		RecName: Full=Peroxisomal fatty acid beta-oxidation multifunctional protein MFP2; Short=AtMPF2; Includes: RecName: Full=Enoyl-CoA hydratase/3-2-trans-enoyl-CoA isom	126.337	6.98113	3.69327e-43	9.52346e-39	yes	up	0.14	0.03	0.1	6.69	10.48	6.54	0.09	7.90333
CA.PGAv.1.6.scaffold1350.2		RecName: Full=Cysteine-rich receptor-like protein kinase 2; Short=Cysteine-rich RLK2; Flags: Precursor	0.198	-2.33497	4.33327e-13	1.11738e-08	yes	down	10.4	12.9	14.7	2.99	1.67	2.82	12.6667	2.49333
CA.PGAv.1.6.scaffold1352.4		RecName: Full=Replication factor C subunit 2; Short=OsRFC2; AltName: Full=Activator 1 subunit 2	262.305	8.0351	3.20094e-10	8.25394e-06	yes	up	0.03	0	0	2.45	2.12	1.19	0.01	1.92
CA.PGAv.1.6.scaffold1352.7		RecName: Full=Pentatricopeptide repeat-containing protein At1g77405	0.064	-3.97087	2.9946e-07	0.00772186	yes	down	0.77	0.82	1.56	0.06	0.09	0.03	1.05	0.06
CA.PGAv.1.6.scaffold1353.1		RecName: Full=Pre-mRNA-processing protein 40A; AltName: Full=Mediator of RNA polymerase II transcription subunit 35a	0.02	-5.64169	8.64247e-08	0.00222855	yes	down	1.26	0.77	0.53	0	0.04	0.02	0.853333	0.02
CA.PGAv.1.6.scaffold1357.19		RecName: Full=Putative late blight resistance protein homolog R1B-12	0.017	-5.88298	4.89698e-16	1.26274e-11	yes	down	1.87	2.91	2.51	0.02	0.03	0.08	2.43	0.0433333
CA.PGAv.1.6.scaffold1357.21		RecName: Full=Zinc finger A20 and AN1 domain-containing stress-associated protein 8; Short=OsSAP8; AltName: Full=Stress-associated protein 3 A3BDI8	272.388	8.08952	5.0835e-10	1.31083e-05	yes	up	0	0	0	15.73	28.29	16.3	0	20.1067
CA.PGAv.1.6.scaffold1357.9		RecName: Full=Disease resistance protein RPP13; AltName: Full=Resistance to Peronospora parasitica protein 13	0.133	-2.90979	6.53259e-13	1.68449e-08	yes	down	2.62	2.27	3.48	0.14	0.23	0.23	2.79	0.2
CA.PGAv.1.6.scaffold1358.12		RecName: Full=Cytochrome b-c1 complex subunit 9; AltName: Full=Complex III subunit 9; AltName: Full=Complex III subunit X; AltName: Full=Ubiquinol-cytochrome c reduc	2.426	1.27832	1.37611e-07	0.00354843	yes	up	192.55	182.25	241.52	209.6	220.91	191.61	205.44	207.373
CA.PGAv.1.6.scaffold136.16		RecName: Full=Signal recognition particle 14 kDa protein; Short=SRP14	182.783	7.51399	1.675e-08	0.000431914	yes	up	0	0	0	2.8	1.95	2.62	0	2.45667
CA.PGAv.1.6.scaffold136.19		RecName: Full=Protein ENHANCED DISEASE RESISTANCE 2-like	0.461	-1.11798	1.5434e-08	0.000397982	yes	down	20.45	17.83	20.1	9.3	7.48	7.85	19.46	8.21
CA.PGAv.1.6.scaffold1360.18		RecName: Full=Putative pentatricopeptide repeat-containing protein At4g17915	6.322	2.66043	2.34653e-18	6.05076e-14	yes	up	0.61	0.8	1.09	2.83	4.54	3.48	0.833333	3.61667
CA.PGAv.1.6.scaffold1362.14		RecName: Full=Delta(24)-sterol reductase; AltName: Full=Cell elongation protein diminuto	0.01	-6.61289	2.78009e-32	7.16874e-28	yes	down	8.43	7.09	5.22	0.05	0.04	0.12	6.91333	0.07
CA.PGAv.1.6.scaffold1362.16		RecName: Full=Protein phosphatase 2C 29; Short=AtPP2C29; AltName: Full=Protein POLTERGEIST-LIKE 1; AltName: Full=Protein phosphatase 2C PLL1; Short=PP2C PLL1	2.811	1.49107	2.6183e-12	6.75154e-08	yes	up	8.29	10.21	9.2	23.3	23.79	28.08	9.23333	25.0567
CA.PGAv.1.6.scaffold1363.6		_	0.295	-1.7624	2.97718e-07	0.00767696	yes	down	5.23	3.31	6.24	1.36	1.78	1	4.92667	1.38
CA.PGAv.1.6.scaffold1364.1		RecName: Full=Conserved oligomeric Golgi complex subunit 3; Short=COG complex subunit 3; AltName: Full=Component of oligomeric Golgi complex 3	2.789	1.47976	6.27432e-08	0.0016179	yes	up	3.67	3.36	4.6	10.99	13.23	7.3	3.87667	10.5067
CA.PGAv.1.6.scaffold1364.2		_	16.376	4.03348	1.17343e-17	3.02581e-13	yes	up	0.43	0.24	0.62	4.13	7.89	3.39	0.43	5.13667
CA.PGAv.1.6.scaffold1368.1		RecName: Full=Auxin-binding protein ABP19a; Flags: Precursor	0	-11.137	7.913e-18	2.04045e-13	yes	down	13.98	41.92	36.7	0	0	0	30.8667	0
CA.PGAv.1.6.scaffold1369.1		_	0.001	-9.98952	4.10793e-13	1.05927e-08	yes	down	16.65	102.82	58.68	0.16	0	0	59.3833	0.0533333
CA.PGAv.1.6.scaffold137.13		RecName: Full=Probable receptor protein kinase TMK1; Flags: Precursor	0.003	-8.35727	9.93323e-11	2.56138e-06	yes	down	5.15	3	3.99	0	0	0	4.04667	0
CA.PGAv.1.6.scaffold137.14		_	0.135	-2.89352	3.81098e-07	0.00982699	yes	down	0.98	1.5	1.4	0.19	0.18	0.14	1.29333	0.17
CA.PGAv.1.6.scaffold137.16		RecName: Full=Histone-lysine N-methyltransferase, H3 lysine-9 specific SUVH4; AltName: Full=Histone H3-K9 methyltransferase 4; Short=H3-K9-HMTase 4; AltName: Full=	11.137	3.47731	8.06535e-10	2.07973e-05	yes	up	0.09	0.42	0.69	5.02	5.35	4.96	0.4	5.11
CA.PGAv.1.6.scaffold137.24		_	233.919	7.86987	3.58933e-09	9.25545e-05	yes	up	0	0	0	1.09	2.31	1.43	0	1.61
CA.PGAv.1.6.scaffold137.27		RecName: Full=Transcription factor IWS1	187.153	7.54807	8.60355e-37	2.21851e-32	yes	up	0.03	0.15	0.08	8.37	25.96	13.61	0.0866667	15.98
CA.PGAv.1.6.scaffold137.31		RecName: Full=Homeobox-leucine zipper protein ROC8; AltName: Full=GLABRA 2-like homeobox protein 8; AltName: Full=HD-ZIP protein ROC8; AltName: Full=Homeodomain tr	48.912	5.61213	2.26173e-46	5.8321e-42	yes	up	0.06	0.12	0.15	2.81	3.76	3.1	0.11	3.22333
CA.PGAv.1.6.scaffold137.34		RecName: Full=CAX-interacting protein 4	0.426	-1.2317	2.04065e-10	5.26201e-06	yes	down	108.01	78.57	92.64	39	39.58	36.89	93.0733	38.49
CA.PGAv.1.6.scaffold137.40		RecName: Full=Conserved oligomeric Golgi complex subunit 3; Short=COG complex subunit 3; AltName: Full=Component of oligomeric Golgi complex 3	2.122	1.08565	1.56311e-10	4.03064e-06	yes	up	14.98	14.26	16.16	24.69	31.33	27.22	15.1333	27.7467
CA.PGAv.1.6.scaffold137.42		RecName: Full=Pentatricopeptide repeat-containing protein At2g36240	0.032	-4.98077	1.02253e-16	2.63669e-12	yes	down	1.3	1.23	1.65	0.03	0.09	0.03	1.39333	0.05
CA.PGAv.1.6.scaffold137.43		RecName: Full=F-box protein At2g17690	0.458	-1.12677	3.7694e-07	0.00971979	yes	down	6.91	5.72	7.5	2.06	2.9	2.08	6.71	2.34667
CA.PGAv.1.6.scaffold1370.1		RecName: Full=Probable beta-1,3-galactosyltransferase 4	501.824	8.97104	2.87033e-17	7.40142e-13	yes	up	0.01	0.01	0	3.49	4.71	3.47	0.00666667	3.89
CA.PGAv.1.6.scaffold1372.13		RecName: Full=Germin-like protein subfamily 1 member 20; AltName: Full=GLP2a copy 2; AltName: Full=GLP2b; AltName: Full=Germin type 2; Short=At-GERM2; Short=AtGER2	14.608	3.86868	5.4612e-57	1.40823e-52	yes	up	1.11	1.4	1.24	16.36	21.33	15.25	1.25	17.6467
CA.PGAv.1.6.scaffold1373.1		_	10.953	3.45332	1.91046e-15	4.92632e-11	yes	up	15.45	4.67	3.6	124.62	113.02	121.69	7.90667	119.777
CA.PGAv.1.6.scaffold1373.15		RecName: Full=Putative late blight resistance protein homolog R1A-10 R1A6_SOLDE RecName: Full=Putative late blight resistance protein homo	27.503	4.78154	7.90521e-14	2.03844e-09	yes	up	0.02	0.04	0.07	1	1.75	0.64	0.0433333	1.13
CA.PGAv.1.6.scaffold1374.10		RecName: Full=Putative RNA polymerase II subunit B1 CTD phosphatase RPAP2 homolog; AltName: Full=RNA polymerase II-associated protein 2 homolog	2.406	1.26682	1.35641e-08	0.000349764	yes	up	3.68	4.25	5.47	7.78	9.13	8.16	4.46667	8.35667
CA.PGAv.1.6.scaffold1374.11		RecName: Full=FACT complex subunit SPT16; AltName: Full=Facilitates chromatin transcription complex subunit SPT16	2.164	1.1137	1.52396e-09	3.92967e-05	yes	up	4.2	4.43	4.64	7.63	9.89	9.19	4.42333	8.90333
CA.PGAv.1.6.scaffold1374.16		_	0.173	-2.52706	8.92685e-10	2.30188e-05	yes	down	3.69	2.88	3.66	0.31	0.63	0.82	3.41	0.586667
CA.PGAv.1.6.scaffold1374.4		RecName: Full=Glucose-6-phosphate 1-dehydrogenase 4, chloroplastic; Short=G6PD4; Short=G6PDH4; Flags: Precursor	0.26	-1.94383	3.94747e-10	1.01789e-05	yes	down	12.57	7.66	8	2.43	2.46	2.3	9.41	2.39667
CA.PGAv.1.6.scaffold1375.11		RecName: Full=Putative F-box protein At3g47150	0.13	-2.93908	7.86011e-22	2.02681e-17	yes	down	4.34	4.59	5.42	1.26	1.68	0.84	4.78333	1.26
CA.PGAv.1.6.scaffold1376.1		RecName: Full=Adenylyltransferase and sulfurtransferase MOCS3; AltName: Full=Molybdenum cofactor synthesis protein 3; Includes: RecName: Full=Molybdopterin-synthas	0	-11.4644	2.18065e-21	5.62304e-17	yes	down	13.77	11.4	14.61	0	0	0	13.26	0
CA.PGAv.1.6.scaffold1377.5		RecName: Full=Putative methylesterase 13, chloroplastic; Short=AtMES13; Flags: Precursor	305.741	8.25616	2.14605e-11	5.53379e-07	yes	up	0	0	0.06	4.52	3.87	4.27	0.02	4.22
CA.PGAv.1.6.scaffold1377.8		RecName: Full=Cytochrome P450 93A1	777.821	9.60329	1.56931e-14	4.04662e-10	yes	up	0	0	0	2.15	3.69	3.34	0	3.06
CA.PGAv.1.6.scaffold1382.3		RecName: Full=Cannabidiolic acid synthase-like 1; Flags: Precursor	17.915	4.16311	5.66466e-40	1.46069e-35	yes	up	0.7	1.25	1.62	19.84	23.19	18.92	1.19	20.65
CA.PGAv.1.6.scaffold1382.7		_	10.426	3.38215	2.72761e-17	7.0334e-13	yes	up	1.66	0.63	1.99	13.5	15.3	13.72	1.42667	14.1733
CA.PGAv.1.6.scaffold1387.4		_	0.002	-9.10262	3.42908e-40	8.84222e-36	yes	down	30.69	37.66	15.57	0.04	0.08	0	27.9733	0.04
CA.PGAv.1.6.scaffold1388.6		RecName: Full=ATP-dependent 6-phosphofructokinase 5, chloroplastic; Short=ATP-PFK 5; Short=Phosphofructokinase 5; AltName: Full=Phosphohexokinase 5; Flags: Precurs	2.832	1.50195	9.2623e-12	2.38838e-07	yes	up	4.84	3.78	4.5	11.17	14.07	10.25	4.37333	11.83
CA.PGAv.1.6.scaffold1389.13		RecName: Full=Mini-ribonuclease 3; Short=Mini-3; Short=Mini-RNase 3; AltName: Full=Mini-RNase III; Short=Mini-III	2.064	1.04515	1.21296e-07	0.00312773	yes	up	6.07	6.2	6.66	19.04	23.44	17.46	6.31	19.98
CA.PGAv.1.6.scaffold1389.21		RecName: Full=Protein HOTHEAD; AltName: Full=Protein ADHESION OF CALYX EDGES; Flags: Precursor	2.292	1.19649	9.92479e-09	0.000255921	yes	up	63.88	79.95	86.23	186.68	179.11	140.94	76.6867	168.91
CA.PGAv.1.6.scaffold1389.25		RecName: Full=Chaperonin CPN60-like 2, mitochondrial; AltName: Full=HSP60-like 2; Flags: Precursor	0.354	-1.49945	1.86883e-07	0.00481896	yes	down	18.11	12.14	24.75	6	5.52	6.72	18.3333	6.08
CA.PGAv.1.6.scaffold1389.4		RecName: Full=Proline-rich receptor-like protein kinase PERK12; AltName: Full=Proline-rich extensin-like receptor kinase 12; Short=AtPERK12; AltName: Full=Protein	0.455	-1.13706	1.23359e-07	0.00318094	yes	down	13.54	13.81	17.99	6.14	7.92	5.74	15.1133	6.6
CA.PGAv.1.6.scaffold139.10		RecName: Full=Kirola; AltName: Allergen=Act d 11	630.038	9.2993	1.84043e-12	4.74574e-08	yes	up	0	0	0	2.59	8.15	5.37	0	5.37
CA.PGAv.1.6.scaffold139.11		RecName: Full=ADP-ribosylation factor GTPase-activating protein AGD12; Short=ARF GAP AGD12; AltName: Full=Protein ARF-GAP DOMAIN 12; Short=AtAGD12; AltName: Full=Z	6.028	2.5916	2.02988e-07	0.00523425	yes	up	2.07	1.06	1.86	6.16	13.05	10.74	1.66333	9.98333
CA.PGAv.1.6.scaffold139.9		_	973.128	9.92649	1.35585e-14	3.4962e-10	yes	up	0	0	0	29.71	51.78	17.83	0	33.1067
CA.PGAv.1.6.scaffold1392.5		RecName: Full=Probable zinc transporter protein DDB_G0282067	9961.26	13.2821	3.91384e-28	1.00922e-23	yes	up	0	0	0	1129.72	949.45	1040.84	0	1040
CA.PGAv.1.6.scaffold1393.10		RecName: Full=Furcatin hydrolase; Short=FH; Flags: Precursor	0.01	-6.61554	6.51075e-47	1.67886e-42	yes	down	8.26	9.26	11.74	0.06	0.12	0.11	9.75333	0.0966667
CA.PGAv.1.6.scaffold1393.17		_	4.449	2.15359	9.05558e-08	0.00233507	yes	up	0.18	0.31	0.18	0.88	1.19	0.82	0.223333	0.963333
CA.PGAv.1.6.scaffold1394.33		_	0.389	-1.36105	8.38434e-09	0.000216199	yes	down	26.57	19.33	21.97	10.78	11.27	7.17	22.6233	9.74
CA.PGAv.1.6.scaffold1394.35		RecName: Full=50S ribosomal protein L27	2.007	1.00503	7.95888e-09	0.000205228	yes	up	53.05	55.9	75.25	53.92	59.43	43.48	61.4	52.2767
CA.PGAv.1.6.scaffold1396.8		RecName: Full=Histone-lysine N-methyltransferase ASHR1; AltName: Full=ASH1-related protein 1; AltName: Full=Protein SET DOMAIN GROUP 37	0.477	-1.0676	1.06838e-07	0.00275492	yes	down	20.07	20.64	18.2	9.76	10.84	11.19	19.6367	10.5967
CA.PGAv.1.6.scaffold1397.2		RecName: Full=Heat shock protein HSP 90-beta; Short=HSP 90; AltName: Full=Heat shock 84 kDa; Short=HSP 84; Short=HSP84	0.467	-1.09917	2.51404e-08	0.000648271	yes	down	48.44	41.09	54.04	22.08	18.78	23.21	47.8567	21.3567
CA.PGAv.1.6.scaffold1398.10		RecName: Full=Uncharacterized protein At4g04980	0.002	-9.27865	1.26538e-46	3.2629e-42	yes	down	98.32	55.08	81.89	0.36	0.11	0	78.43	0.156667
CA.PGAv.1.6.scaffold1398.5		RecName: Full=Glucose-induced degradation protein 8 homolog	0.349	-1.5197	1.53307e-15	3.95317e-11	yes	down	44.07	50.21	55.75	17.8	14.79	13.78	50.01	15.4567
CA.PGAv.1.6.scaffold1398.6		RecName: Full=Asparagine--tRNA ligase, cytoplasmic 1; AltName: Full=Asparaginyl-tRNA synthetase 1; Short=AsnRS 1; AltName: Full=Protein EMBRYO DEFECTIVE 2755	0.326	-1.61845	4.42209e-14	1.14028e-09	yes	down	14.79	13.78	20.06	4.23	5.36	4.39	16.21	4.66
CA.PGAv.1.6.scaffold14.16		_	0.061	-4.03247	3.60478e-09	9.29528e-05	yes	down	0.59	1.74	3.25	0.39	0.06	0.16	1.86	0.203333
CA.PGAv.1.6.scaffold14.31		RecName: Full=Anthranilate phosphoribosyltransferase, chloroplastic; Flags: Precursor	0.006	-7.39901	1.04471e-70	2.69389e-66	yes	down	15.35	19.54	16.84	0.18	0.06	0.1	17.2433	0.113333
CA.PGAv.1.6.scaffold14.47		RecName: Full=Probable glycosyltransferase At5g03795	0.383	-1.38384	1.90143e-13	4.90303e-09	yes	down	6.88	6.38	8.08	2.35	2.91	2.42	7.11333	2.56
CA.PGAv.1.6.scaffold14.7		RecName: Full=Pumilio homolog 24; Short=APUM-24; Short=AtPUM24	0.294	-1.76409	4.56723e-17	1.1777e-12	yes	down	28.36	28.68	41.67	9.31	9.05	9.13	32.9033	9.16333
CA.PGAv.1.6.scaffold140.20		RecName: Full=E3 ubiquitin-protein ligase UPL1; Short=Ubiquitin-protein ligase 1	561.208	9.13239	1.49731e-11	3.86096e-07	yes	up	0	0	0	2.24	5.03	1.41	0	2.89333
CA.PGAv.1.6.scaffold140.28		RecName: Full=2-hydroxyisoflavanone dehydratase; AltName: Full=Carboxylesterase HIDM	22.557	4.49549	1.67904e-08	0.000432957	yes	up	0.2	0.34	0.37	4.56	11.74	1.36	0.303333	5.88667
CA.PGAv.1.6.scaffold140.32		RecName: Full=E3 ubiquitin-protein ligase SINAT2; AltName: Full=Seven in absentia homolog 2	0.355	-1.49596	1.29552e-07	0.00334063	yes	down	2.13	1.54	2.28	1.45	1.36	0.86	1.98333	1.22333
CA.PGAv.1.6.scaffold140.35		RecName: Full=E3 ubiquitin-protein ligase SINAT2; AltName: Full=Seven in absentia homolog 2	0.095	-3.40226	1.9411e-07	0.00500531	yes	down	3.71	3.78	2.82	0.64	0.19	0.11	3.43667	0.313333
CA.PGAv.1.6.scaffold140.36		_	0.012	-6.42432	2.04429e-32	5.27141e-28	yes	down	2.31	2.3	2.52	0.01	0.08	0.02	2.37667	0.0366667
CA.PGAv.1.6.scaffold140.46		RecName: Full=Histone-lysine N-methyltransferase ASHH3; AltName: Full=ASH1 homolog 3; AltName: Full=Protein SET DOMAIN GROUP 7	0.048	-4.37386	1.98199e-33	5.11076e-29	yes	down	25.84	21.16	30.61	0.31	0.66	0.98	25.87	0.65
CA.PGAv.1.6.scaffold140.50		RecName: Full=Probable rRNA-processing protein EBP2 homolog	0.253	-1.98563	8.90469e-12	2.29616e-07	yes	down	49.94	36.33	72.86	13.51	11.82	13.24	53.0433	12.8567
CA.PGAv.1.6.scaffold1401.1		_	2.752	1.46042	8.9549e-14	2.30911e-09	yes	up	14.12	31.49	11.11	25.3	26.22	23.6	18.9067	25.04
CA.PGAv.1.6.scaffold1405.6		_	0.003	-8.19306	1.33211e-73	3.43497e-69	yes	down	2861.03	2440.23	1439.18	5.06	12.9	5.3	2246.81	7.75333
CA.PGAv.1.6.scaffold1406.1		_	510.173	8.99484	3.91717e-17	1.01008e-12	yes	up	0	0	0.05	3.9	5.79	5.01	0.0166667	4.9
CA.PGAv.1.6.scaffold1406.2		RecName: Full=Copia protein; AltName: Full=Gag-int-pol protein; Contains: RecName: Full=Copia VLP protein; Contains: RecName: Full=Copia protease	7.427	2.8928	3.83503e-29	9.88901e-25	yes	up	5.36	4.04	4.87	15.75	24.96	15.92	4.75667	18.8767
CA.PGAv.1.6.scaffold1407.1		RecName: Full=Glutamyl-tRNA(Gln) amidotransferase subunit B, chloroplastic/mitochondrial; Short=Glu-AdT subunit B; Flags: Precursor	3037.8	11.5688	3.6421e-21	9.39152e-17	yes	up	0	0	0	11.29	13.1	7.46	0	10.6167
CA.PGAv.1.6.scaffold1409.1		RecName: Full=Alpha-L-fucosidase 1; AltName: Full=Alpha-1,3/4-fucosidase; Short=AtFUC1; AltName: Full=Alpha-L-fucoside fucohydrolase; Flags: Precursor	5.576	2.47925	8.62493e-11	2.22402e-06	yes	up	4.35	7.74	7.36	42.28	21.85	39.84	6.48333	34.6567
CA.PGAv.1.6.scaffold141.4		RecName: Full=E3 ubiquitin-protein ligase RING1; AltName: Full=RING finger protein 1	0.165	-2.59995	2.76149e-22	7.12079e-18	yes	down	101.22	145.44	179.72	19.27	26.22	22.43	142.127	22.64
CA.PGAv.1.6.scaffold141.7		RecName: Full=Pentatricopeptide repeat-containing protein At5g59600	0.031	-5.00207	6.71735e-27	1.73213e-22	yes	down	2.89	4.47	4.69	0.12	0.12	0.12	4.01667	0.12
CA.PGAv.1.6.scaffold141.9		RecName: Full=Putative pentatricopeptide repeat-containing protein At3g15130	0.227	-2.13644	3.2326e-10	8.33559e-06	yes	down	3.46	2.88	4.4	0.69	0.62	1.02	3.58	0.776667
CA.PGAv.1.6.scaffold1411.2		RecName: Full=Serine carboxypeptidase-like 18; Flags: Precursor	7.334	2.87456	1.23202e-11	3.17688e-07	yes	up	4.15	1.86	1.67	21.06	15.46	18.11	2.56	18.21
CA.PGAv.1.6.scaffold1412.20		RecName: Full=Probable receptor-like protein kinase At1g67000; Flags: Precursor	1523.55	10.5732	1.47572e-17	3.80528e-13	yes	up	0	0	0	2.6	4.82	3.33	0	3.58333
CA.PGAv.1.6.scaffold1415.22		RecName: Full=Auxin response factor 11	0.419	-1.25333	3.8601e-08	0.000995364	yes	down	15.86	12.9	13.16	6.21	5.23	4.75	13.9733	5.39667
CA.PGAv.1.6.scaffold1415.25		RecName: Full=Protein ASPARTIC PROTEASE IN GUARD CELL 2; Short=AtASPG2; Flags: Precursor	2.596	1.37614	1.41585e-19	3.65092e-15	yes	up	134.9	134.08	151.73	319.05	359.56	374.21	140.237	350.94
CA.PGAv.1.6.scaffold1416.3		_	0.001	-10.3271	2.14543e-17	5.53222e-13	yes	down	16.89	20.27	22.65	0	0	0	19.9367	0
CA.PGAv.1.6.scaffold1416.5		_	0.002	-9.09582	5.0865e-18	1.3116e-13	yes	down	36.56	35.55	37.46	0.12	0.5	0	36.5233	0.206667
CA.PGAv.1.6.scaffold142.1		_	4.26	2.09078	1.74832e-16	4.50823e-12	yes	up	43.6	33.68	37.72	191.35	133.78	158.64	38.3333	161.257
CA.PGAv.1.6.scaffold142.5		_	0.004	-7.92858	1.20844e-09	3.11609e-05	yes	down	2.5	2.27	2.05	0	0	0	2.27333	0
CA.PGAv.1.6.scaffold1422.8		_	0.172	-2.54012	2.23741e-07	0.00576938	yes	down	4.8	3.96	4.12	1.13	0.7	0.32	4.29333	0.716667
CA.PGAv.1.6.scaffold1424.8		RecName: Full=Polygalacturonase inhibitor; AltName: Full=Polygalacturonase-inhibiting protein; Short=PGIG; Flags: Precursor	0.038	-4.73495	5.84076e-18	1.5061e-13	yes	down	55.69	93.34	73.57	4.07	0.84	3.13	74.2	2.68
CA.PGAv.1.6.scaffold1425.10		RecName: Full=Transcription factor MYB108; AltName: Full=Myb-related protein 108; Short=AtMYB108; AltName: Full=Protein BOTRYTIS-SUSCEPTIBLE 1	0.049	-4.34051	1.31442e-28	3.38937e-24	yes	down	38.02	20.42	21.99	1.33	1.01	1.51	26.81	1.28333
CA.PGAv.1.6.scaffold1425.12		_	0.105	-3.25366	4.31846e-21	1.11356e-16	yes	down	8.2	11.53	8.99	1.07	2.64	1.58	9.57333	1.76333
CA.PGAv.1.6.scaffold1425.18		RecName: Full=Putative G-type lectin S-receptor-like serine/threonine-protein kinase At1g61610; Flags: Precursor	0.112	-3.15834	5.28487e-09	0.000136276	yes	down	39.94	29.63	8.85	3.29	2.21	3.26	26.14	2.92
CA.PGAv.1.6.scaffold1427.11		RecName: Full=Probably inactive leucine-rich repeat receptor-like protein kinase At5g48380; Flags: Precursor	216.301	7.7569	5.96739e-09	0.000153875	yes	up	0	0	0	2.2	1.28	2.41	0	1.96333
CA.PGAv.1.6.scaffold1428.11		RecName: Full=3-hydroxy-3-methylglutaryl-coenzyme A reductase 1; Short=HMG-CoA reductase 1; Short=HMGR; Short=HMGR1	0.302	-1.72751	2.20636e-07	0.00568933	yes	down	9	7.58	5.2	1.81	2.66	1.95	7.26	2.14
CA.PGAv.1.6.scaffold1428.7		_	0.101	-3.31369	2.29732e-18	5.92388e-14	yes	down	1.75	1.63	2.1	0.21	0.15	0.08	1.82667	0.146667
CA.PGAv.1.6.scaffold143.25		RecName: Full=Uricase-2 isozyme 2; AltName: Full=Nodulin 35; Short=N-35; AltName: Full=Non-symbiotic uricase; AltName: Full=Urate oxidase; AltName: Full=Uricase II	4.586	2.19738	1.30795e-20	3.37268e-16	yes	up	7.76	7.12	7.28	35.2	38.84	25.28	7.38667	33.1067
CA.PGAv.1.6.scaffold143.33		_	5.24	2.38951	1.25367e-08	0.00032327	yes	up	9.9	4.09	4.59	31.16	40.28	24.14	6.19333	31.86
CA.PGAv.1.6.scaffold1432.26		_	3.649	1.86765	1.33759e-09	3.44911e-05	yes	up	1.81	2.79	3.64	7.47	7.79	6.98	2.74667	7.41333
CA.PGAv.1.6.scaffold1432.5		RecName: Full=Histone H2B.1; AltName: Full=LeH2B-1	256.001	8	3.05407e-09	7.87521e-05	yes	up	0	0	0	14.13	6.45	8.42	0	9.66667
CA.PGAv.1.6.scaffold1433.1		_	2.719	1.44326	5.1693e-15	1.33296e-10	yes	up	5.92	3.49	5.05	4.6	4.46	4.63	4.82	4.56333
CA.PGAv.1.6.scaffold1433.27		RecName: Full=Protein RRP5 homolog; AltName: Full=Apoptosis-linked gene 4 protein; AltName: Full=Programmed cell death protein 11	6.353	2.66736	6.04057e-16	1.55762e-11	yes	up	1.72	1.31	2.32	5.79	10.23	6.33	1.78333	7.45
CA.PGAv.1.6.scaffold1433.3		RecName: Full=Charged multivesicular body protein 5; AltName: Full=Vacuolar protein-sorting-associated protein 60	2.236	1.16117	2.43817e-09	6.28707e-05	yes	up	17.89	17.59	16.05	39.65	39.57	34.1	17.1767	37.7733
CA.PGAv.1.6.scaffold1435.1		RecName: Full=Calcium-transporting ATPase 9, plasma membrane-type; AltName: Full=Ca(2+)-ATPase isoform 9	0.238	-2.07234	4.33557e-09	0.000111797	yes	down	44.49	42.97	22.47	8.1	7.63	9.64	36.6433	8.45667
CA.PGAv.1.6.scaffold1435.4		RecName: Full=Syntaxin-71; Short=AtSYP71	0.006	-7.40343	1.06166e-07	0.0027376	yes	down	3.98	2.92	7.25	0	0	0	4.71667	0
CA.PGAv.1.6.scaffold1436.2		RecName: Full=Putative 1-phosphatidylinositol-3-phosphate 5-kinase FAB1C; Short=Phosphatidylinositol 3-phosphate 5-kinase; AltName: Full=Phosphatidylinositol 3-pho	26.396	4.72224	1.86265e-26	4.80302e-22	yes	up	0.17	0.14	0.16	3.1	6.27	2.89	0.156667	4.08667
CA.PGAv.1.6.scaffold1437.10		RecName: Full=F-box/kelch-repeat protein At3g23880	128.682	7.00767	3.06191e-13	7.89545e-09	yes	up	0	0.03	0.07	8.55	11.52	4.5	0.0333333	8.19
CA.PGAv.1.6.scaffold1437.14		_	332.122	8.37557	4.85231e-15	1.25122e-10	yes	up	0	0	0.08	8.46	11.19	7.8	0.0266667	9.15
CA.PGAv.1.6.scaffold1437.21		RecName: Full=Perakine reductase	4.751	2.24831	1.50385e-23	3.87783e-19	yes	up	4.59	4.75	6.49	27.76	25.66	22.4	5.27667	25.2733
CA.PGAv.1.6.scaffold144.1		RecName: Full=Probable choline kinase 3	9.535	3.25325	6.57342e-10	1.69502e-05	yes	up	0.19	0.38	0.19	2.22	2.94	1.97	0.253333	2.37667
CA.PGAv.1.6.scaffold144.12		_	0.088	-3.50557	4.85971e-10	1.25313e-05	yes	down	3.41	2.22	2.36	0.23	0.85	0.29	2.66333	0.456667
CA.PGAv.1.6.scaffold144.2		RecName: Full=Cyclin-dependent kinase C-1; Short=CDKC;1	4.88	2.28674	1.77043e-09	4.56524e-05	yes	up	1.11	0.91	0.87	3.65	6.48	2.81	0.963333	4.31333
CA.PGAv.1.6.scaffold144.3		RecName: Full=Translation machinery-associated protein 7; AltName: Full=Coiled-coil domain-containing protein 72	3.726	1.89752	2.61011e-13	6.73043e-09	yes	up	217.38	104.28	201.37	422.09	454.32	273.88	174.343	383.43
CA.PGAv.1.6.scaffold1440.13		RecName: Full=Putative late blight resistance protein homolog R1B-12	9.74	3.28388	4.23936e-14	1.09316e-09	yes	up	0.48	0.35	0.51	1.11	2.5	1.68	0.446667	1.76333
CA.PGAv.1.6.scaffold1440.14		RecName: Full=Putative late blight resistance protein homolog R1B-19	62.865	5.97418	3.49693e-48	9.01718e-44	yes	up	0.35	0.42	1.02	40.28	51.09	29.81	0.596667	40.3933
CA.PGAv.1.6.scaffold1440.18		_	65.613	6.03591	3.50618e-25	9.04103e-21	yes	up	0.02	0.01	0.03	0.91	1.8	2.17	0.02	1.62667
CA.PGAv.1.6.scaffold1440.2		RecName: Full=Putative late blight resistance protein homolog R1C-3	17.602	4.13764	5.65987e-30	1.45945e-25	yes	up	0.16	0.13	0.18	1.98	3.77	2.28	0.156667	2.67667
CA.PGAv.1.6.scaffold1440.20		RecName: Full=Putative late blight resistance protein homolog R1B-17	664.487	9.3761	2.09514e-12	5.40254e-08	yes	up	0	0	0	0.23	0.69	0.69	0	0.536667
CA.PGAv.1.6.scaffold1440.4		RecName: Full=Pentatricopeptide repeat-containing protein At3g22470, mitochondrial; Flags: Precursor	0.238	-2.06948	4.76092e-08	0.00122765	yes	down	13.56	11.02	12.61	1.2	3.47	2.82	12.3967	2.49667
CA.PGAv.1.6.scaffold1441.3		RecName: Full=Potassium channel AKT2/3	4.316	2.10956	2.84061e-07	0.0073248	yes	up	0.94	0.76	0.89	3.81	5.11	1.86	0.863333	3.59333
CA.PGAv.1.6.scaffold1443.20		_	10.08	3.3334	3.20497e-08	0.000826434	yes	up	0.15	0.18	0.21	0.3	1.19	0.57	0.18	0.686667
CA.PGAv.1.6.scaffold1443.21		_	5.548	2.47194	2.3492e-10	6.05765e-06	yes	up	0.66	0.8	1.13	5.7	4.42	2.26	0.863333	4.12667
CA.PGAv.1.6.scaffold1443.7		_	27.918	4.80312	1.34845e-17	3.4771e-13	yes	up	0.08	0.1	0.13	3.03	2.22	3.29	0.103333	2.84667
CA.PGAv.1.6.scaffold1445.4		_	0.354	-1.49951	3.22104e-08	0.000830578	yes	down	193.42	132.48	132.91	50.46	65.99	45.38	152.937	53.9433
CA.PGAv.1.6.scaffold1446.3		RecName: Full=Copia protein; AltName: Full=Gag-int-pol protein; Contains: RecName: Full=Copia VLP protein; Contains: RecName: Full=Copia protease	0.004	-7.79881	4.13137e-09	0.000106531	yes	down	5.9	7.25	5.16	0	0	0	6.10333	0
CA.PGAv.1.6.scaffold1447.12		RecName: Full=Putative late blight resistance protein homolog R1B-12	0.206	-2.28275	2.31074e-07	0.00595847	yes	down	1.48	1.07	1.32	0.12	0.08	0.09	1.29	0.0966667
CA.PGAv.1.6.scaffold1449.1		RecName: Full=Protein TolB; Flags: Precursor	0.027	-5.21163	3.25271e-09	8.38744e-05	yes	down	13.47	2.2	1.07	0.11	0.17	0.17	5.58	0.15
CA.PGAv.1.6.scaffold1449.15		RecName: Full=Putative late blight resistance protein homolog R1B-16	0.033	-4.90929	3.52325e-11	9.08504e-07	yes	down	1.73	1.25	2.4	0.06	0.26	0	1.79333	0.106667
CA.PGAv.1.6.scaffold1449.5		_	47.736	5.57702	3.66988e-11	9.46316e-07	yes	up	0.07	0	0.02	1.53	1.56	1.38	0.03	1.49
CA.PGAv.1.6.scaffold1453.6		_	0.061	-4.04462	1.26898e-08	0.000327219	yes	down	5.64	2.53	2.73	0.06	0.2	0.24	3.63333	0.166667
CA.PGAv.1.6.scaffold1456.2		_	2310.03	11.1737	4.35075e-16	1.12189e-11	yes	up	0	0	0	12.57	6.63	28.96	0	16.0533
CA.PGAv.1.6.scaffold1458.1		RecName: Full=Probable receptor protein kinase TMK1; Flags: Precursor	47.381	5.56625	1.52398e-47	3.92973e-43	yes	up	0.37	0.34	0.19	12.02	13.49	8.21	0.3	11.24
CA.PGAv.1.6.scaffold1459.2		RecName: Full=Probable xyloglucan endotransglucosylase/hydrolase 1; Short=LeXTH1; Flags: Precursor	3.316	1.72941	1.07086e-08	0.000276131	yes	up	234.64	202.29	127.97	635.94	616.75	582.34	188.3	611.677
CA.PGAv.1.6.scaffold1465.11		_	0.137	-2.8653	3.48684e-11	8.99116e-07	yes	down	9.45	6.99	14.49	2.09	1.55	2.22	10.31	1.95333
CA.PGAv.1.6.scaffold1465.9		_	35.778	5.16101	3.80007e-08	0.000979886	yes	up	0.04	0.49	0	4.74	6.47	3.88	0.176667	5.03
CA.PGAv.1.6.scaffold1468.4		RecName: Full=Hydroxymethylglutaryl-CoA synthase; Short=HMG-CoA synthase; AltName: Full=3-hydroxy-3-methylglutaryl coenzyme A synthase; AltName: Full=Protein EMBRYO	0.075	-3.74248	2.24391e-22	5.78614e-18	yes	down	2.48	1.98	2.61	0.3	0.23	0.16	2.35667	0.23
CA.PGAv.1.6.scaffold1469.10		RecName: Full=Deoxynucleoside triphosphate triphosphohydrolase SAMHD1; Short=dNTPase	0.027	-5.20311	1.01241e-10	2.61061e-06	yes	down	0.95	1.27	1.58	0.02	0.05	0.02	1.26667	0.03
CA.PGAv.1.6.scaffold1469.16		RecName: Full=Phosphatidate cytidylyltransferase; AltName: Full=CDP-DAG synthase; AltName: Full=CDP-DG synthase; AltName: Full=CDP-diacylglycerol synthase; Short=CDS	0.498	-1.00566	9.81496e-09	0.000253088	yes	down	17.43	19.1	17.37	14.53	12.49	13.06	17.9667	13.36
CA.PGAv.1.6.scaffold1469.17		_	4.366	2.12635	1.66278e-13	4.28764e-09	yes	up	1.74	2.35	1.86	8.25	6.87	6.12	1.98333	7.08
CA.PGAv.1.6.scaffold1469.4		RecName: Full=Axial regulator YABBY 1; AltName: Full=Fl-54; AltName: Full=Protein ABNORMAL FLORAL ORGANS; AltName: Full=Protein FILAMENTOUS FLOWER; AltName: Full=Pr	0.05	-4.32555	8.5483e-08	0.00220427	yes	down	116.83	125.17	187.97	13.56	2.99	0.93	143.323	5.82667
CA.PGAv.1.6.scaffold1470.11		RecName: Full=LOB domain-containing protein 23; AltName: Full=ASYMMETRIC LEAVES 2-like protein 14; Short=AS2-like protein 14	52.204	5.70608	1.73109e-32	4.46378e-28	yes	up	0.42	0.22	0.18	10.5	11.56	7.93	0.273333	9.99667
CA.PGAv.1.6.scaffold1470.12		RecName: Full=LOB domain-containing protein 23; AltName: Full=ASYMMETRIC LEAVES 2-like protein 14; Short=AS2-like protein 14	439.418	8.77945	1.2209e-15	3.14821e-11	yes	up	0	0.1	0	11.65	22.15	12.28	0.0333333	15.36
CA.PGAv.1.6.scaffold1470.3		RecName: Full=Ubiquitin carboxyl-terminal hydrolase 20; AltName: Full=Deubiquitinating enzyme 20; Short=AtUBP20; AltName: Full=Ubiquitin thioesterase 20; AltName:	0.002	-9.37772	6.22981e-14	1.60642e-09	yes	down	2.35	2.41	1.78	0	0	0	2.18	0
CA.PGAv.1.6.scaffold1473.18		RecName: Full=Putative SWI/SNF-related matrix-associated actin-dependent regulator of chromatin subfamily A member 3-like 3; Short=SMARCA3-like protein 3	6.097	2.60809	1.77345e-20	4.57303e-16	yes	up	1.12	1.38	1.48	6.57	9.66	6.5	1.32667	7.57667
CA.PGAv.1.6.scaffold1475.2		RecName: Full=F-box/FBD/LRR-repeat protein At3g26920	0.004	-8.05454	4.85067e-09	0.000125079	yes	down	3.81	9.89	6.2	0	0	0	6.63333	0
CA.PGAv.1.6.scaffold1475.3		_	0.034	-4.85906	2.54957e-20	6.57433e-16	yes	down	6.26	5.49	6.53	0.17	0.37	0.09	6.09333	0.21
CA.PGAv.1.6.scaffold1476.10		_	0.049	-4.35212	1.11278e-08	0.000286942	yes	down	6.05	9.21	9.51	1.18	0	0.46	8.25667	0.546667
CA.PGAv.1.6.scaffold1476.9		RecName: Full=Pentatricopeptide repeat-containing protein At1g71490	2.887	1.52967	3.32393e-09	8.57108e-05	yes	up	5.07	4.98	3.31	11.99	16.53	10.3	4.45333	12.94
CA.PGAv.1.6.scaffold1479.1		RecName: Full=3-oxo-Delta(4,5)-steroid 5-beta-reductase; AltName: Full=Delta(4)-3-oxosteroid 5-beta-reductase; AltName: Full=Delta-4,5-steroid 5-beta-reductase; Sh	0.15	-2.73891	9.27573e-16	2.39184e-11	yes	down	20.88	20.21	16.32	2.61	2.69	1.74	19.1367	2.34667
CA.PGAv.1.6.scaffold148.19		RecName: Full=40S ribosomal protein S3-1	0.366	-1.45199	1.70704e-09	4.40177e-05	yes	down	398.93	287.86	318.38	142.96	127.29	108.85	335.057	126.367
CA.PGAv.1.6.scaffold1480.8		RecName: Full=Protein NRT1/ PTR FAMILY 7.1; Short=AtNPF7.1	5.157	2.36641	1.1381e-08	0.000293471	yes	up	0.63	1.07	0.78	3.69	6.23	2.77	0.826667	4.23
CA.PGAv.1.6.scaffold1481.3		RecName: Full=Receptor-like protein kinase ANXUR2; Flags: Precursor	179.647	7.48902	8.40018e-15	2.16607e-10	yes	up	0	0	0.04	1.72	3.2	1.52	0.0133333	2.14667
CA.PGAv.1.6.scaffold1483.7		_	0.002	-9.14543	1.84284e-13	4.75195e-09	yes	down	3.25	2.64	3.52	0	0	0	3.13667	0
CA.PGAv.1.6.scaffold149.18		RecName: Full=Putative wall-associated receptor kinase-like 11; Flags: Precursor	118.386	6.88735	2.3669e-27	6.10328e-23	yes	up	0.01	0.04	0	8.4	9.94	6.08	0.0166667	8.14
CA.PGAv.1.6.scaffold149.31		_	2.286	1.19254	1.88503e-07	0.00486075	yes	up	11.68	12.16	15.5	29.26	23.34	22.38	13.1133	24.9933
CA.PGAv.1.6.scaffold149.53		RecName: Full=Lecithin-cholesterol acyltransferase-like 4	2.218	1.14953	6.0553e-08	0.00156142	yes	up	18.11	16.52	14.02	34.73	38.99	31.16	16.2167	34.96
CA.PGAv.1.6.scaffold1495.11		RecName: Full=Cyclin-B1-5; AltName: Full=G2/mitotic-specific cyclin-B1-5; Short=CycB1;5	2346.91	11.1965	1.85952e-15	4.79495e-11	yes	up	0	0	0	0.99	6.6	1.64	0	3.07667
CA.PGAv.1.6.scaffold1495.3		RecName: Full=Cytochrome P450 94A1; AltName: Full=P450-dependent fatty acid omega-hydroxylase	0.037	-4.76136	4.89952e-24	1.26339e-19	yes	down	30.6	20.42	10.56	0.72	0.58	0.88	20.5267	0.726667
CA.PGAv.1.6.scaffold1497.1		RecName: Full=Mitochondrial inner membrane protease ATP23	15.252	3.93097	1.70954e-26	4.40822e-22	yes	up	0.44	0.39	0.5	8.01	10.49	8.69	0.443333	9.06333
CA.PGAv.1.6.scaffold1497.6		_	0.159	-2.65497	5.04466e-11	1.30082e-06	yes	down	57.23	26.96	54.09	7.27	9.74	4.28	46.0933	7.09667
CA.PGAv.1.6.scaffold15.2		RecName: Full=Chaperonin CPN60, mitochondrial; AltName: Full=HSP60; Flags: Precursor	3.457	1.78952	6.01147e-10	1.55012e-05	yes	up	4.45	0.8	5.09	3.29	10.81	2.66	3.44667	5.58667
CA.PGAv.1.6.scaffold15.23		_	91.332	6.51305	5.98727e-65	1.54388e-60	yes	up	0.87	0.7	1.23	15.82	24.85	13.89	0.933333	18.1867
CA.PGAv.1.6.scaffold1500.8		RecName: Full=3-oxoacyl-	0.003	-8.39967	1.2374e-11	3.19077e-07	yes	down	15.54	12.04	12.4	0.11	0	0	13.3267	0.0366667
CA.PGAv.1.6.scaffold1505.16		_	0.023	-5.43221	2.27566e-12	5.86802e-08	yes	down	21.42	68.86	9.04	1.06	0.72	0.57	33.1067	0.783333
CA.PGAv.1.6.scaffold1505.17		RecName: Full=Probable serine/threonine-protein kinase abkC	0.113	-3.14237	7.32087e-22	1.88776e-17	yes	down	24.3	20.39	13.19	2.01	2.5	1.82	19.2933	2.11
CA.PGAv.1.6.scaffold1506.3		RecName: Full=Putative beta-glucosidase 23; Short=Os5bglu23; Flags: Precursor	0.02	-5.66383	3.03128e-21	7.81645e-17	yes	down	14.26	12.96	22.27	0.22	0.74	0.19	16.4967	0.383333
CA.PGAv.1.6.scaffold1506.4		RecName: Full=ABC transporter C family member 8; Short=ABC transporter ABCC.8; Short=AtABCC8; AltName: Full=ATP-energized glutathione S-conjugate pump 6; AltName:	0.018	-5.82512	3.60437e-24	9.29423e-20	yes	down	0.89	1.69	1.51	0.04	0.02	0.01	1.36333	0.0233333
CA.PGAv.1.6.scaffold1509.7		RecName: Full=Putative late blight resistance protein homolog R1B-14	36.631	5.19501	5.96969e-24	1.53934e-19	yes	up	0.15	0.19	0.11	1.6	2.91	2.08	0.15	2.19667
CA.PGAv.1.6.scaffold151.29		RecName: Full=Putative BTB/POZ domain-containing protein DOT3; AltName: Full=Protein DEFECTIVELY ORGANIZED TRIBUTARIES 3	0.052	-4.26581	4.35028e-23	1.12176e-18	yes	down	3	4.66	5.46	0.22	0.31	0.14	4.37333	0.223333
CA.PGAv.1.6.scaffold151.32		RecName: Full=Annexin D6; AltName: Full=AnnAt6	293.701	8.19821	1.30256e-10	3.35877e-06	yes	up	0	0	0	2.3	1.82	1.82	0	1.98
CA.PGAv.1.6.scaffold1513.7		_	3.23	1.69144	2.33837e-08	0.000602972	yes	up	2.16	2.96	1.89	7.44	6.96	6.52	2.33667	6.97333
CA.PGAv.1.6.scaffold1515.4		_	0.011	-6.50243	2.02725e-08	0.000522748	yes	down	2.72	1.93	4.54	0.07	0	0	3.06333	0.0233333
CA.PGAv.1.6.scaffold1518.11		RecName: Full=Serine/threonine-protein kinase CBK1	0.109	-3.20031	8.20497e-21	2.11573e-16	yes	down	7.45	5.28	6.47	0.45	0.75	0.82	6.4	0.673333
CA.PGAv.1.6.scaffold152.2		RecName: Full=21 kDa protein; AltName: Full=1.2 protein; Flags: Precursor	0.001	-10.1861	1.35739e-13	3.50017e-09	yes	down	28.28	14.4	5.78	0	0	0	16.1533	0
CA.PGAv.1.6.scaffold152.5		RecName: Full=Serine/threonine-protein kinase AFC2	44.619	5.47959	8.73773e-29	2.25311e-24	yes	up	0.15	0.06	0.08	3.6	5.37	3.21	0.0966667	4.06
CA.PGAv.1.6.scaffold1520.1		RecName: Full=Homeobox-leucine zipper protein HOX32; AltName: Full=HD-ZIP protein HOX32; AltName: Full=Homeodomain transcription factor HOX32; AltName: Full=OsHox3	0.413	-1.27439	1.64377e-14	4.23862e-10	yes	down	6.46	6.24	7.32	2.66	2.95	2.55	6.67333	2.72
CA.PGAv.1.6.scaffold1522.5		_	53.804	5.74965	1.44026e-16	3.71386e-12	yes	up	0.03	0.03	0.29	5.34	5.77	5.07	0.116667	5.39333
CA.PGAv.1.6.scaffold1524.13		RecName: Full=Putative disease resistance protein RGA3; AltName: Full=Blight resistance protein B149; AltName: Full=RGA1-blb	0.001	-9.39508	4.91973e-14	1.2686e-09	yes	down	3.7	2.49	3.81	0	0	0	3.33333	0
CA.PGAv.1.6.scaffold1524.15		_	0.004	-8.04371	2.99382e-09	7.71988e-05	yes	down	1.53	0.78	0.74	0	0	0	1.01667	0
CA.PGAv.1.6.scaffold1524.16		RecName: Full=ABC transporter G family member 28; Short=ABC transporter ABCG.28; Short=AtABCG28; AltName: Full=Putative white-brown complex homolog protein 29; Sho	15.895	3.99052	5.72577e-26	1.47645e-21	yes	up	1.06	0.51	0.57	5.79	11.39	7.3	0.713333	8.16
CA.PGAv.1.6.scaffold1524.19		RecName: Full=Disease resistance protein RPP13; AltName: Full=Resistance to Peronospora parasitica protein 13	0.001	-9.83736	1.647e-14	4.24696e-10	yes	down	2.57	1.85	0.99	0	0	0	1.80333	0
CA.PGAv.1.6.scaffold1528.7		RecName: Full=Argininosuccinate synthase, chloroplastic; AltName: Full=Citrulline--aspartate ligase; Flags: Precursor	0.416	-1.26647	4.02831e-09	0.000103874	yes	down	85.96	82.63	122.81	43	36.81	36.38	97.1333	38.73
CA.PGAv.1.6.scaffold153.1		_	394.563	8.62411	9.92752e-12	2.55991e-07	yes	up	0	0	0	1.67	2.39	1.49	0	1.85
CA.PGAv.1.6.scaffold153.12		RecName: Full=Sterol 3-beta-glucosyltransferase UGT80A2; AltName: Full=UDP-glucose:sterol glucosyltransferase 80A2	66.891	6.06375	3.0693e-43	7.9145e-39	yes	up	0.33	0.16	0.18	10.81	14.74	8.54	0.223333	11.3633
CA.PGAv.1.6.scaffold153.13		RecName: Full=Protein kinase dsk1; AltName: Full=Dis1-suppressing protein kinase	63.255	5.98311	6.67651e-13	1.72161e-08	yes	up	0.25	0	0	2.61	3.5	2.53	0.0833333	2.88
CA.PGAv.1.6.scaffold153.15		RecName: Full=Protein GAMETE EXPRESSED 3; Flags: Precursor	0.001	-10.4755	1.64448e-17	4.24044e-13	yes	down	2.25	3.22	3.57	0	0	0	3.01333	0
CA.PGAv.1.6.scaffold1534.3		RecName: Full=Leukotriene A-4 hydrolase homolog; Short=LTA-4 hydrolase; AltName: Full=Leukotriene A(4) hydrolase	307.065	8.2624	6.32054e-11	1.62981e-06	yes	up	0	0	0	1.11	1.26	4.34	0	2.23667
CA.PGAv.1.6.scaffold154.9		_	0.002	-8.91276	8.43889e-09	0.000217605	yes	down	2.37	0.8	0.21	0	0	0	1.12667	0
CA.PGAv.1.6.scaffold1541.3		RecName: Full=1-aminocyclopropane-1-carboxylate oxidase 1; Short=ACC oxidase 1; Short=AtACO1	6.528	2.70674	6.05302e-14	1.56083e-09	yes	up	21.73	18.47	19.12	212.29	136.41	83.29	19.7733	143.997
CA.PGAv.1.6.scaffold1544.17		RecName: Full=Purple acid phosphatase 2; AltName: Full=Manganese(II) purple acid phosphatase 2; Flags: Precursor	0.006	-7.47987	4.9258e-34	1.27017e-29	yes	down	8.14	20.28	19.27	0.15	0.01	0.14	15.8967	0.1
CA.PGAv.1.6.scaffold1545.2		_	62.865	5.97418	9.26761e-14	2.38975e-09	yes	up	0.11	0.01	0	2.56	3.52	1.51	0.04	2.53
CA.PGAv.1.6.scaffold1549.15		RecName: Full=DnaJ protein homolog 2; Flags: Precursor	0.229	-2.12799	1.8951e-08	0.000488671	yes	down	30.02	19.11	32.56	6.41	11.75	9.32	27.23	9.16
CA.PGAv.1.6.scaffold1549.26		RecName: Full=EKC/KEOPS complex subunit SPAP27G11.07c; AltName: Full=Atypical serine/threonine protein kinase BUD32 homolog	0.057	-4.13114	1.41838e-26	3.65742e-22	yes	down	8.86	6.24	6.05	1.17	0.8	0.34	7.05	0.77
CA.PGAv.1.6.scaffold155.7		_	810.778	9.66316	1.01787e-14	2.62468e-10	yes	up	0	0	0	3.44	3.76	2.13	0	3.11
CA.PGAv.1.6.scaffold1550.12		_	2.704	1.43487	1.44526e-07	0.00372676	yes	up	4.99	7.16	9.03	16.41	17.89	14.48	7.06	16.26
CA.PGAv.1.6.scaffold1550.2		RecName: Full=Ferredoxin-3, chloroplastic; Short=AtFd3; Flags: Precursor	5.923	2.56638	5.61493e-23	1.44787e-18	yes	up	19.43	19.9	15.51	115.14	126.5	89.15	18.28	110.263
CA.PGAv.1.6.scaffold1550.4		_	0.002	-8.84644	1.10508e-12	2.84955e-08	yes	down	3.8	4.93	6.64	0	0	0.01	5.12333	0.00333333
CA.PGAv.1.6.scaffold1550.5		_	0.003	-8.35586	1.34188e-11	3.46017e-07	yes	down	4.86	5.93	5.95	0	0	0.01	5.58	0.00333333
CA.PGAv.1.6.scaffold1552.1		RecName: Full=Protein NLP7; Short=AtNLP7; AltName: Full=NIN-like protein 7; AltName: Full=Nodule inception protein-like protein 7	0.04	-4.65371	3.38382e-14	8.72551e-10	yes	down	24.58	18.78	4.05	10.55	12.38	10.42	15.8033	11.1167
CA.PGAv.1.6.scaffold1552.2		_	0.303	-1.72355	1.80991e-08	0.000466704	yes	down	25.25	17.48	17.45	5.4	7.99	4.6	20.06	5.99667
CA.PGAv.1.6.scaffold1552.3		_	19.092	4.25493	4.56528e-67	1.1772e-62	yes	up	0.56	0.95	0.55	8.26	10.81	12.72	0.686667	10.5967
CA.PGAv.1.6.scaffold1552.4		RecName: Full=Protein NLP7; Short=AtNLP7; AltName: Full=NIN-like protein 7; AltName: Full=Nodule inception protein-like protein 7	0.143	-2.8076	2.0927e-08	0.000539625	yes	down	178.48	154.37	62.13	11.04	8.43	19.93	131.66	13.1333
CA.PGAv.1.6.scaffold156.2		RecName: Full=Naringenin,2-oxoglutarate 3-dioxygenase; Short=Naringenin 3-dioxygenase; AltName: Full=F3H; AltName: Full=Flavanone 3-hydroxylase; AltName: Full=Prote	142.592	7.15575	2.8571e-36	7.36731e-32	yes	up	0.08	0.04	0.05	17.28	19.46	11.44	0.0566667	16.06
CA.PGAv.1.6.scaffold1560.3		_	14.516	3.85956	2.65318e-11	6.8415e-07	yes	up	0.17	0.54	0.51	1.54	1.85	1.37	0.406667	1.58667
CA.PGAv.1.6.scaffold1561.15		_	0.006	-7.39219	4.6707e-18	1.20439e-13	yes	down	36.22	22.41	16.35	0.21	0	0	24.9933	0.07
CA.PGAv.1.6.scaffold1561.8		RecName: Full=Glyoxylate/hydroxypyruvate reductase HPR3; AltName: Full=NAD(P)H-dependent hydroxypyruvate reductase 3; Short=AtHPR3; Short=HPR 3	3.169	1.66423	1.23134e-26	3.17513e-22	yes	up	18.28	16.91	18.62	62.96	56.27	54.2	17.9367	57.81
CA.PGAv.1.6.scaffold1565.1		RecName: Full=Cytochrome P450 83B1; AltName: Full=Protein ALTERED TRYPTOPHAN REGULATION 4; AltName: Full=Protein RED ELONGATED 1; AltName: Full=Protein SUPERROOT 2	0.014	-6.17548	1.06034e-11	2.73419e-07	yes	down	11.02	6.75	10.9	0.59	0	0	9.55667	0.196667
CA.PGAv.1.6.scaffold1565.4		RecName: Full=Putative F-box protein At3g52320	0.286	-1.80495	2.47442e-11	6.38055e-07	yes	down	6.26	7.21	10.09	1.91	2.44	2.11	7.85333	2.15333
CA.PGAv.1.6.scaffold1569.20		_	0.007	-7.18865	6.62673e-27	1.70877e-22	yes	down	145.74	55.61	60.57	0.14	0.84	0.63	87.3067	0.536667
CA.PGAv.1.6.scaffold1569.6		RecName: Full=Probable LRR receptor-like serine/threonine-protein kinase At1g07650; Flags: Precursor	4.66	2.2203	1.67729e-12	4.32506e-08	yes	up	3.38	3.96	2.83	10.57	19.51	14.55	3.39	14.8767
CA.PGAv.1.6.scaffold157.12		RecName: Full=Vacuolar protein sorting-associated protein 2 homolog 3; Short=AtVPS2-3; AltName: Full=Charged multivesicular body protein 2 homolog 3; AltName: Full	1168.3	10.1902	1.83576e-16	4.73368e-12	yes	up	0	0	0	3.62	4.19	2.34	0	3.38333
CA.PGAv.1.6.scaffold157.29		RecName: Full=Probable serine/threonine-protein kinase Cx32, chloroplastic; Flags: Precursor	0.134	-2.89824	1.17572e-10	3.0317e-06	yes	down	37.46	13.9	15.81	1.91	3.1	3.23	22.39	2.74667
CA.PGAv.1.6.scaffold157.30		RecName: Full=ATP-dependent Clp protease proteolytic subunit 2, mitochondrial; AltName: Full=Endopeptidase ClpP2; AltName: Full=nClpP7; Flags: Precursor	2.221	1.15139	1.34923e-07	0.00347912	yes	up	15.07	19.2	23.78	38.22	39.89	33.23	19.35	37.1133
CA.PGAv.1.6.scaffold1572.1		RecName: Full=Putative quinone-oxidoreductase homolog, chloroplastic	0.202	-2.31106	1.67232e-07	0.00431225	yes	down	184.17	78.84	68.36	22.56	26.8	18.63	110.457	22.6633
CA.PGAv.1.6.scaffold1577.10		RecName: Full=Putative elongation of fatty acids protein DDB_G0272012; AltName: Full=3-keto acyl-CoA synthase DDB_G0272012; AltName: Full=Very-long-chain 3-oxoacyl	1613.62	10.6561	1.45265e-18	3.74581e-14	yes	up	0	0	0	12.2	15.29	11.95	0	13.1467
CA.PGAv.1.6.scaffold1577.11		_	0.452	-1.14519	1.20783e-15	3.11451e-11	yes	down	73.35	65.62	70.07	29.89	32.6	28.91	69.68	30.4667
CA.PGAv.1.6.scaffold1577.17		_	2.39	1.25692	1.51791e-07	0.00391408	yes	up	8.46	9.6	9.98	21.02	26.86	18.17	9.34667	22.0167
CA.PGAv.1.6.scaffold1578.19		RecName: Full=Calcium-transporting ATPase, endoplasmic reticulum-type	7.686	2.94225	6.83264e-08	0.00176186	yes	up	0.25	0.53	0.53	2.4	6.19	1.82	0.436667	3.47
CA.PGAv.1.6.scaffold1579.19		RecName: Full=Probable leucine-rich repeat receptor-like protein kinase At1g35710; Flags: Precursor	67.133	6.06895	1.36851e-13	3.52884e-09	yes	up	0.03	0.01	0.03	4.44	8.24	2.79	0.0233333	5.15667
CA.PGAv.1.6.scaffold1579.5		_	0.16	-2.6395	3.64001e-07	0.00938613	yes	down	16.35	14.81	16.86	2.02	4.23	1.72	16.0067	2.65667
CA.PGAv.1.6.scaffold158.27		_	0.302	-1.72551	2.1598e-12	5.56925e-08	yes	down	6.69	8.58	7.07	2.21	2.54	1.8	7.44667	2.18333
CA.PGAv.1.6.scaffold1583.9		RecName: Full=Serine/threonine-protein kinase 38-like; AltName: Full=NDR2 protein kinase; AltName: Full=Nuclear Dbf2-related kinase 2	10.47	3.38817	5.92205e-14	1.52706e-09	yes	up	0.14	0.31	0.4	3.24	2.35	2.97	0.283333	2.85333
CA.PGAv.1.6.scaffold1585.11		_	7.221	2.85213	8.1456e-16	2.10043e-11	yes	up	1.97	4.36	4.43	20.38	12.64	11.86	3.58667	14.96
CA.PGAv.1.6.scaffold1586.1		_	6.682	2.74027	1.97045e-33	5.08099e-29	yes	up	2.43	2.23	2.22	8.18	10.08	6.81	2.29333	8.35667
CA.PGAv.1.6.scaffold1587.4		RecName: Full=Transcription factor ILR3; AltName: Full=Basic helix-loop-helix protein 105; Short=AtbHLH105; Short=bHLH 105; AltName: Full=Protein IAA-LEUCINE RESIST	64.456	6.01023	7.7979e-09	0.000201077	yes	up	0.04	0.08	0	1.17	5.98	0.89	0.04	2.68
CA.PGAv.1.6.scaffold1588.2		RecName: Full=NADH dehydrogenase	2.935	1.5536	1.49548e-11	3.85625e-07	yes	up	30.66	25.03	23.27	73.53	89.72	65.5	26.32	76.25
CA.PGAv.1.6.scaffold1591.15		RecName: Full=Putative late blight resistance protein homolog R1A-10 R1A6_SOLDE RecName: Full=Putative late blight resistance protein homo	0.008	-6.95518	2.95722e-07	0.00762549	yes	down	0.42	0.38	0.94	0	0.01	0	0.58	0.00333333
CA.PGAv.1.6.scaffold1596.6		_	0.006	-7.34692	2.12069e-07	0.00546841	yes	down	59.85	24.04	38	0	0	0	40.63	0
CA.PGAv.1.6.scaffold1597.2		RecName: Full=Putative F-box protein At1g47790	0.03	-5.03574	2.27809e-17	5.87429e-13	yes	down	7.43	2.74	9.83	0.25	0.19	0.15	6.66667	0.196667
CA.PGAv.1.6.scaffold160.17		_	0.021	-5.57126	1.11368e-12	2.87174e-08	yes	down	1.95	1.48	2.18	0.12	0.16	0	1.87	0.0933333
CA.PGAv.1.6.scaffold160.20		_	120.047	6.90745	1.69256e-13	4.36443e-09	yes	up	0.05	0	0.03	3.84	3.24	2.09	0.0266667	3.05667
CA.PGAv.1.6.scaffold160.3		_	0.076	-3.72483	3.7535e-81	9.67878e-77	yes	down	22.67	23.55	29.74	2.07	1.88	1.76	25.32	1.90333
CA.PGAv.1.6.scaffold160.4		_	0.427	-1.22722	2.69446e-07	0.00694792	yes	down	50.09	47.56	60.77	22.07	28.14	17.25	52.8067	22.4867
CA.PGAv.1.6.scaffold160.42		RecName: Full=Eukaryotic translation initiation factor isoform 4G-1; Short=eIF(iso)-4G-1; Short=eIF(iso)4G-1; AltName: Full=Eukaryotic initiation factor iso-4F su	4.472	2.16081	2.41228e-13	6.22029e-09	yes	up	3.9	4.74	3.81	13.65	17.11	23.1	4.15	17.9533
CA.PGAv.1.6.scaffold160.5		_	0.001	-9.43227	2.15396e-14	5.55421e-10	yes	down	10.21	16.01	13.24	0	0	0.04	13.1533	0.0133333
CA.PGAv.1.6.scaffold160.59		RecName: Full=Protein BRASSINOSTEROID INSENSITIVE 1; Short=AtBRI1; AltName: Full=Brassinosteroid LRR receptor kinase; Flags: Precursor	0.068	-3.87907	1.04093e-08	0.000268414	yes	down	0.45	0.33	0.7	0.02	0.04	0.04	0.493333	0.0333333
CA.PGAv.1.6.scaffold1601.1		RecName: Full=Cytochrome P450 82G1	0.019	-5.7333	8.34236e-10	2.15116e-05	yes	down	1.32	1.06	1.89	0	0.08	0	1.42333	0.0266667
CA.PGAv.1.6.scaffold1602.7		RecName: Full=Probable receptor-like protein kinase At2g39360; Flags: Precursor	0.189	-2.40172	8.75132e-10	2.25662e-05	yes	down	22.34	24.95	16.98	2.66	6.26	3	21.4233	3.97333
CA.PGAv.1.6.scaffold16044.1		RecName: Full=Protein TPX2; Short=AtTPX2; AltName: Full=Targeting protein for XKLP2	379.426	8.56767	1.43286e-11	3.69477e-07	yes	up	0	0	0	10.77	11.37	7.23	0	9.79
CA.PGAv.1.6.scaffold1606.1		RecName: Full=40S ribosomal protein S15a-1	0.001	-9.71684	8.29381e-45	2.13864e-40	yes	down	471.69	304.9	365.34	1.38	0	0	380.643	0.46
CA.PGAv.1.6.scaffold1606.4		_	799.743	9.64339	3.04046e-15	7.84014e-11	yes	up	0	0	0	3.49	3.24	3.34	0	3.35667
CA.PGAv.1.6.scaffold161.1		_	1070.05	10.0635	2.09756e-16	5.40877e-12	yes	up	0	0	0	2.07	1.64	1.8	0	1.83667
CA.PGAv.1.6.scaffold161.7		RecName: Full=Hyoscyamine 6-dioxygenase; AltName: Full=Hyoscyamine 6-beta-hydroxylase	8.304	3.0538	2.14606e-16	5.53384e-12	yes	up	11.92	21.41	30.81	141.03	220.15	153.18	21.38	171.453
CA.PGAv.1.6.scaffold1610.5		RecName: Full=Defensin-like protein; AltName: Full=Flower-specific gamma-thionin; Flags: Precursor	0.288	-1.79706	1.84034e-10	4.74549e-06	yes	down	9388.65	11334.7	12823.9	3676.28	4333.81	2218.88	11182.4	3409.66
CA.PGAv.1.6.scaffold1610.6		RecName: Full=Flower-specific defensin; AltName: Full=NaD1; Flags: Precursor	0.086	-3.53874	5.02067e-13	1.29463e-08	yes	down	3552.03	7476.96	6811.97	610.01	241.91	677.74	5946.99	509.887
CA.PGAv.1.6.scaffold1610.7		_	0.023	-5.41898	4.58311e-33	1.1818e-28	yes	down	1353.53	1669.03	2265.55	60.58	18.94	40.23	1762.7	39.9167
CA.PGAv.1.6.scaffold1613.7		RecName: Full=Cytochrome P450 83B1; AltName: Full=Protein ALTERED TRYPTOPHAN REGULATION 4; AltName: Full=Protein RED ELONGATED 1; AltName: Full=Protein SUPERROOT 2	119.813	6.90464	1.57622e-19	4.06444e-15	yes	up	0.07	0.05	0.07	5.92	2.98	7.51	0.0633333	5.47
CA.PGAv.1.6.scaffold1613.8		RecName: Full=2-methylbutanal oxime monooxygenase; AltName: Full=Cytochrome P450 71E7	0.002	-9.33958	2.27827e-14	5.87473e-10	yes	down	15.39	12	13.78	0.05	0	0	13.7233	0.0166667
CA.PGAv.1.6.scaffold1617.1		RecName: Full=Transcription factor DIVARICATA	5.359	2.42196	2.29754e-15	5.92444e-11	yes	up	5.55	6.85	11.34	50.23	46.06	33.49	7.91333	43.26
CA.PGAv.1.6.scaffold162.1		RecName: Full=Cytochrome P450 CYP72A219; AltName: Full=Cytochrome P450 CYP72A129	88.079	6.46072	1.67041e-12	4.30731e-08	yes	up	0.02	0	0.2	4.29	3.22	9.99	0.0733333	5.83333
CA.PGAv.1.6.scaffold162.113		RecName: Full=Mediator of RNA polymerase II transcription subunit 18	0.399	-1.32705	7.23276e-13	1.86504e-08	yes	down	44.83	36.13	41.43	14.5	11.85	11.89	40.7967	12.7467
CA.PGAv.1.6.scaffold162.114		_	17.574	4.1354	7.04638e-47	1.81698e-42	yes	up	6.14	4.23	3.63	134.96	123.67	107.92	4.66667	122.183
CA.PGAv.1.6.scaffold162.117		RecName: Full=G-type lectin S-receptor-like serine/threonine-protein kinase SD1-1; AltName: Full=S-domain-1 (SD1) receptor kinase 1; Short=SD1-1; Flags: Precursor	0.226	-2.14718	4.93782e-08	0.00127327	yes	down	1.52	1.2	1.64	0.18	0.4	0.37	1.45333	0.316667
CA.PGAv.1.6.scaffold162.12		RecName: Full=TPR repeat-containing thioredoxin TTL1; AltName: Full=Tetratricopeptide repeat thioredoxin-like 1	2.469	1.30384	6.26731e-19	1.61609e-14	yes	up	27.21	25.91	32.94	67.74	62.08	62.44	28.6867	64.0867
CA.PGAv.1.6.scaffold162.121		_	0.269	-1.89636	1.69997e-16	4.38353e-12	yes	down	76.64	61.73	71.11	19.14	22.09	14.23	69.8267	18.4867
CA.PGAv.1.6.scaffold162.122		RecName: Full=G-type lectin S-receptor-like serine/threonine-protein kinase SD1-1; AltName: Full=S-domain-1 (SD1) receptor kinase 1; Short=SD1-1; Flags: Precursor	0.013	-6.22022	2.71981e-12	7.0133e-08	yes	down	0.72	0.99	1.62	0	0.03	0.01	1.11	0.0133333
CA.PGAv.1.6.scaffold162.136		RecName: Full=Organic cation/carnitine transporter 4; Short=AtOCT4	30.115	4.91241	1.03301e-26	2.66371e-22	yes	up	3.66	11.27	13.37	241.91	257.06	314.97	9.43333	271.313
CA.PGAv.1.6.scaffold162.137		RecName: Full=Organic cation/carnitine transporter 4; Short=AtOCT4	0.001	-10.0066	3.53698e-21	9.12046e-17	yes	down	13.7	14.83	20.1	0.02	0.02	0	16.21	0.0133333
CA.PGAv.1.6.scaffold162.55		_	0.141	-2.82299	2.14288e-16	5.52563e-12	yes	down	12.09	16.44	9.55	1.5	2.18	1.6	12.6933	1.76
CA.PGAv.1.6.scaffold162.7		RecName: Full=Phosphoenolpyruvate carboxylase; Short=PEPC; Short=PEPCase	29.094	4.86263	1.14663e-08	0.00029567	yes	up	0.01	0.01	0.06	0.34	0.76	1.02	0.0266667	0.706667
CA.PGAv.1.6.scaffold162.83		_	6.206	2.63373	1.72742e-13	4.45434e-09	yes	up	2.69	3.11	1.61	14.51	22.19	12.12	2.47	16.2733
CA.PGAv.1.6.scaffold1622.1		RecName: Full=1-aminocyclopropane-1-carboxylate oxidase; Short=ACC oxidase; AltName: Full=Ethylene-forming enzyme; Short=EFE	10.601	3.40609	4.96338e-08	0.00127986	yes	up	1.08	0.56	0.32	2.05	2.91	1.79	0.653333	2.25
CA.PGAv.1.6.scaffold1627.1		_	307.143	8.26277	2.63172e-10	6.78615e-06	yes	up	0	0	0	1.66	2.49	3.21	0	2.45333
CA.PGAv.1.6.scaffold1627.14		RecName: Full=Bifunctional epoxide hydrolase 2; Includes: RecName: Full=Cytosolic epoxide hydrolase 2; Short=CEH; AltName: Full=Epoxide hydratase; AltName: Full=Solu	2.259	1.17547	2.36429e-08	0.000609656	yes	up	23.15	29.09	36.18	63.59	66.78	62.91	29.4733	64.4267
CA.PGAv.1.6.scaffold1627.15		_	25.364	4.66473	9.81859e-51	2.53182e-46	yes	up	0.2	0.14	0.15	3.82	5.61	3.71	0.163333	4.38
CA.PGAv.1.6.scaffold1627.7		RecName: Full=Serine/threonine-protein kinase TOR; AltName: Full=Protein TARGET OF RAPAMYCIN; Short=AtTOR	9.094	3.18499	2.57788e-27	6.64731e-23	yes	up	1.84	2.36	2.28	6.74	7.22	10.66	2.16	8.20667
CA.PGAv.1.6.scaffold1628.2		RecName: Full=Beta-glucosidase 22; Short=Os5bglu22; Flags: Precursor	0.002	-9.20124	4.46843e-12	1.15223e-07	yes	down	0.85	1.64	2.75	0	0	0	1.74667	0
CA.PGAv.1.6.scaffold1630.1		RecName: Full=High mobility group B protein 2; AltName: Full=High mobility group protein B 1; Short=AtHMGbeta1; Short=HMG beta 1; AltName: Full=Nucleosome/chromati	7.935	2.9882	2.38135e-07	0.00614054	yes	up	0.22	1.28	1.37	8.07	7.35	6.47	0.956667	7.29667
CA.PGAv.1.6.scaffold1632.1		RecName: Full=Putative disease resistance RPP13-like protein 1	0.007	-7.16566	5.92308e-45	1.52732e-40	yes	down	11.4	24.98	3.67	0.01	0.04	0.03	13.35	0.0266667
CA.PGAv.1.6.scaffold1632.10		RecName: Full=Putative disease resistance protein At3g14460	0.002	-8.9758	2.253e-16	5.80958e-12	yes	down	10.67	5.2	5.54	0	0	0.03	7.13667	0.01
CA.PGAv.1.6.scaffold1632.18		RecName: Full=B3 domain-containing protein REM9; AltName: Full=Auxin response factor 23; AltName: Full=Protein REPRODUCTIVE MERISTEM 9	144.29	7.17283	4.72056e-58	1.21724e-53	yes	up	0.07	0.08	0.08	8.56	13.81	10.97	0.0766667	11.1133
CA.PGAv.1.6.scaffold1632.4		RecName: Full=Putative disease resistance RPP13-like protein 1	0.061	-4.04346	1.53797e-10	3.9658e-06	yes	down	0.57	0.74	0.57	0.03	0.07	0.02	0.626667	0.04
CA.PGAv.1.6.scaffold1632.6		_	0.003	-8.22985	4.08936e-76	1.05448e-71	yes	down	38.56	26.8	27.97	0.18	0.1	0.06	31.11	0.113333
CA.PGAv.1.6.scaffold1632.7		RecName: Full=Putative disease resistance RPP13-like protein 1	0.015	-6.0702	2.50157e-08	0.000645055	yes	down	1.29	3.26	5.41	0	0.05	0.09	3.32	0.0466667
CA.PGAv.1.6.scaffold1632.8		RecName: Full=Putative disease resistance RPP13-like protein 1	0.003	-8.40233	1.18331e-08	0.000305128	yes	down	0.82	2.61	5.6	0	0	0	3.01	0
CA.PGAv.1.6.scaffold1632.9		_	0.003	-8.4267	4.2502e-15	1.09596e-10	yes	down	7.55	5.12	5.8	0.02	0	0.03	6.15667	0.0166667
CA.PGAv.1.6.scaffold1633.5		RecName: Full=Glutamate receptor 2.7; AltName: Full=Ligand-gated ion channel 2.7; Flags: Precursor	0.071	-3.81741	2.9853e-09	7.69789e-05	yes	down	0.83	0.86	0.47	0.02	0.08	0.05	0.72	0.05
CA.PGAv.1.6.scaffold1634.10		RecName: Full=Putative pentatricopeptide repeat-containing protein At3g23330	0.004	-8.03536	7.01213e-09	0.000180815	yes	down	0.81	0.29	0.89	0	0	0	0.663333	0
CA.PGAv.1.6.scaffold1638.3		_	43.108	5.42989	3.58302e-18	9.23917e-14	yes	up	0.08	0.06	0.03	2.15	1.96	2.44	0.0566667	2.18333
CA.PGAv.1.6.scaffold1639.4		RecName: Full=Bifunctional epoxide hydrolase 2; Includes: RecName: Full=Cytosolic epoxide hydrolase 2; Short=CEH; AltName: Full=Epoxide hydratase; AltName: Full=Solub	23.268	4.54026	1.42875e-12	3.68417e-08	yes	up	0	0.34	0.38	5.64	6.28	4.39	0.24	5.43667
CA.PGAv.1.6.scaffold1640.14		RecName: Full=RuvB-like 2; AltName: Full=Reptin	0.006	-7.49208	2.13369e-07	0.00550192	yes	down	2.79	0.97	3.59	0	0	0	2.45	0
CA.PGAv.1.6.scaffold1645.5		_	863.676	9.75435	1.56368e-15	4.03212e-11	yes	up	0	0	0	70.15	67.27	71.56	0	69.66
CA.PGAv.1.6.scaffold1646.8		RecName: Full=Probable disease resistance protein At5g47250	0.024	-5.40968	6.39557e-10	1.64916e-05	yes	down	0.55	0.67	0.6	0	0.01	0.03	0.606667	0.0133333
CA.PGAv.1.6.scaffold1647.1		RecName: Full=Nudix hydrolase 9; Short=AtNUDT9	2.325	1.21701	7.4828e-09	0.000192951	yes	up	9.82	9.19	8.76	20.95	24.68	18.74	9.25667	21.4567
CA.PGAv.1.6.scaffold1648.2		RecName: Full=Protein TRIGALACTOSYLDIACYLGLYCEROL 1, chloroplastic; AltName: Full=ABC transporter I family member 14; Short=ABC transporter ABCI.14; Short=AtABCI14;	0.047	-4.40355	1.15789e-69	2.98573e-65	yes	down	20726.3	17803.6	14674	29.48	20.91	20.26	17734.6	23.55
CA.PGAv.1.6.scaffold1649.4		_	0.332	-1.59081	2.3149e-07	0.00596919	yes	down	9.6	12.3	10.81	3.61	4.22	2.29	10.9033	3.37333
CA.PGAv.1.6.scaffold165.13		RecName: Full=Uncharacterized protein At4g06744; Flags: Precursor	0.011	-6.53484	7.15545e-30	1.8451e-25	yes	down	86.69	33.21	67.11	1.2	0.28	0.45	62.3367	0.643333
CA.PGAv.1.6.scaffold165.22		_	0.006	-7.42004	8.60966e-09	0.000222009	yes	down	3.14	2.51	3.53	0	0	0.12	3.06	0.04
CA.PGAv.1.6.scaffold165.7		RecName: Full=Zinc finger BED domain-containing protein RICESLEEPER 4; AltName: Full=Transposase-like protein RICESLEEPER 4	11.844	3.56613	2.9879e-07	0.00770459	yes	up	0.09	0.03	0.17	0.71	1.74	0.8	0.0966667	1.08333
CA.PGAv.1.6.scaffold1651.2		_	4.801	2.26344	9.28066e-12	2.39311e-07	yes	up	0.89	0.7	1.37	3.78	5.84	3.43	0.986667	4.35
CA.PGAv.1.6.scaffold1652.19		RecName: Full=Geranylgeranyl pyrophosphate synthase, chloroplastic; Short=GGPP synthase; Short=GGPS; AltName: Full=(2E,6E)-farnesyl diphosphate synthase; AltName:	2.402	1.26447	1.02174e-12	2.63467e-08	yes	up	23.91	25.17	27.12	52.85	60.8	44.18	25.4	52.61
CA.PGAv.1.6.scaffold1654.1		_	4.225	2.07892	6.49143e-13	1.67388e-08	yes	up	0.9	0.79	1.08	5.83	8.51	6.17	0.923333	6.83667
CA.PGAv.1.6.scaffold1654.2		_	91.98	6.52325	3.55447e-22	9.16556e-18	yes	up	0.05	0	0.07	2.53	3.12	2.3	0.04	2.65
CA.PGAv.1.6.scaffold166.14		_	24.681	4.6253	2.71085e-13	6.99019e-09	yes	up	0.08	0.14	0.03	2.09	2.42	1.55	0.0833333	2.02
CA.PGAv.1.6.scaffold1661.1		RecName: Full=Probable disease resistance protein At4g27220	8.425	3.07473	3.26239e-17	8.41241e-13	yes	up	0.36	0.44	0.28	2.45	4.05	2.45	0.36	2.98333
CA.PGAv.1.6.scaffold1661.12		_	0.349	-1.52026	4.06753e-13	1.04885e-08	yes	down	24.54	26.4	35.75	9.29	10.18	12.84	28.8967	10.77
CA.PGAv.1.6.scaffold1661.13		RecName: Full=(RS)-norcoclaurine 6-O-methyltransferase; AltName: Full=S-adenosyl-L-methionine:norcoclaurine 6-O-methyltransferase; Short=6-OMT	0.274	-1.86871	4.38485e-12	1.13068e-07	yes	down	232.12	210.48	378.32	69.36	85.11	61.86	273.64	72.11
CA.PGAv.1.6.scaffold1661.20		_	0.273	-1.8707	6.98457e-08	0.00180104	yes	down	79.17	40.53	45.71	15.1	17.05	12.39	55.1367	14.8467
CA.PGAv.1.6.scaffold1668.6		RecName: Full=Anoctamin-like protein At1g73020	0.398	-1.32853	2.00076e-07	0.00515915	yes	down	3.19	2.62	2.92	0.95	1.32	1.08	2.91	1.11667
CA.PGAv.1.6.scaffold1669.13		RecName: Full=Pleiotropic drug resistance protein 4	0.032	-4.95423	3.20149e-20	8.25536e-16	yes	down	5.16	6.69	10.08	0.23	0.51	0.15	7.31	0.296667
CA.PGAv.1.6.scaffold1669.14		_	0.011	-6.51531	1.74183e-08	0.000449148	yes	down	25.82	13.98	20.07	0.02	0	0.32	19.9567	0.113333
CA.PGAv.1.6.scaffold1669.4		RecName: Full=Subtilisin-like protease SBT5.3; AltName: Full=Auxin-induced in root cultures protein 3; AltName: Full=Subtilase subfamily 5 member 3; Short=AtSBT5.3;	0.043	-4.53034	3.98957e-16	1.02875e-11	yes	down	2.86	5.98	9.16	0.26	0.64	0.23	6	0.376667
CA.PGAv.1.6.scaffold167.8		RecName: Full=Cyclin-B2-4; AltName: Full=G2/mitotic-specific cyclin-B2-4; Short=CycB2;4	0.056	-4.16991	1.14436e-27	2.95085e-23	yes	down	5.14	5.29	5.37	0.41	0.21	0.24	5.26667	0.286667
CA.PGAv.1.6.scaffold1674.2		RecName: Full=Exosome complex exonuclease RRP46 homolog; AltName: Full=Exosome component 5; AltName: Full=Ribosomal RNA-processing protein 46; Short=oRrp46	0.462	-1.11494	1.40358e-09	3.61927e-05	yes	down	33.38	32.78	36.88	13.21	12.39	13.3	34.3467	12.9667
CA.PGAv.1.6.scaffold1676.2		_	0.142	-2.8203	1.26866e-07	0.00327138	yes	down	0.84	0.85	0.94	0.05	0.18	0.14	0.876667	0.123333
CA.PGAv.1.6.scaffold1677.2		RecName: Full=Putative disease resistance protein RGA4; AltName: Full=RGA4-blb	0.166	-2.58691	4.21648e-18	1.08726e-13	yes	down	3.28	4.54	4.56	0.5	0.79	0.69	4.12667	0.66
CA.PGAv.1.6.scaffold1681.3		RecName: Full=Indole-3-acetate O-methyltransferase 1; AltName: Full=IAA carboxylmethyltransferase 1; AltName: Full=OsSABATH4; AltName: Full=S-adenosyl-L-methionin	0.027	-5.2349	3.92114e-08	0.0010111	yes	down	9.39	18.16	53.18	0.21	1.86	0.13	26.91	0.733333
CA.PGAv.1.6.scaffold1681.9		RecName: Full=Probable E3 ubiquitin-protein ligase HERC1; AltName: Full=HECT domain and RCC1-like domain-containing protein 1; AltName: Full=p532; AltName: Full=p	0.183	-2.44819	1.34764e-12	3.47504e-08	yes	down	9.68	8.07	9.45	0.54	0.51	1.4	9.06667	0.816667
CA.PGAv.1.6.scaffold1682.2		RecName: Full=NPL4-like protein 1	0.008	-7.04422	1.89748e-52	4.89285e-48	yes	down	60.65	39.37	40.96	0.31	0.74	0.3	46.9933	0.45
CA.PGAv.1.6.scaffold1682.3		_	0.011	-6.44834	1.04298e-38	2.68943e-34	yes	down	65.8	50.02	48.45	0.26	1.32	0.41	54.7567	0.663333
CA.PGAv.1.6.scaffold1682.8		RecName: Full=Probable LRR receptor-like serine/threonine-protein kinase RKF3; AltName: Full=Receptor-like kinase in flowers 3; Flags: Precursor	0.254	-1.97653	8.42433e-11	2.1723e-06	yes	down	17.39	11.57	11.21	3.31	2.76	3.77	13.39	3.28
CA.PGAv.1.6.scaffold1684.11		RecName: Full=Cytochrome P450 83B1; AltName: Full=Protein ALTERED TRYPTOPHAN REGULATION 4; AltName: Full=Protein RED ELONGATED 1; AltName: Full=Protein SUPERROOT 2	0.001	-9.9547	2.86734e-13	7.39372e-09	yes	down	1.51	3.61	7.48	0	0	0	4.2	0
CA.PGAv.1.6.scaffold169.11		RecName: Full=Metal tolerance protein 1; Short=AtMTP1; AltName: Full=ZAT1p; AltName: Full=Zinc transporter ZAT-1; Contains: RecName: Full=Metal tolerance protein 1	0.003	-8.27235	2.84471e-10	7.33538e-06	yes	down	0.52	0.52	0.96	0	0	0	0.666667	0
CA.PGAv.1.6.scaffold1690.8		RecName: Full=Mediator of RNA polymerase II transcription subunit 15a	5.724	2.51712	9.1871e-18	2.36899e-13	yes	up	0.46	0.63	0.7	3.17	3.92	2.86	0.596667	3.31667
CA.PGAv.1.6.scaffold1696.2		RecName: Full=Putative late blight resistance protein homolog R1B-14	3.583	1.841	9.76538e-10	2.5181e-05	yes	up	1.13	1.63	1.74	4.37	6.45	4.9	1.5	5.24
CA.PGAv.1.6.scaffold1697.1		RecName: Full=UPF0483 protein GA18864	11.829	3.56426	4.61112e-09	0.000118902	yes	up	0.4	1.04	0.58	10.07	4.22	9.28	0.673333	7.85667
CA.PGAv.1.6.scaffold1697.3		_	0.17	-2.55953	1.74573e-15	4.50155e-11	yes	down	3.14	3.75	3.38	1.15	0.95	1.1	3.42333	1.06667
CA.PGAv.1.6.scaffold17.15		RecName: Full=Importin subunit beta-3	36.565	5.19239	3.56364e-23	9.1892e-19	yes	up	0.18	0.16	0.26	2.96	7.57	3.34	0.2	4.62333
CA.PGAv.1.6.scaffold17.23		_	189.547	7.56641	7.6365e-08	0.00196915	yes	up	0	0	0	1.69	2.51	4.64	0	2.94667
CA.PGAv.1.6.scaffold17.8		RecName: Full=Aldehyde dehydrogenase family 2 member B7, mitochondrial; Short=ALDH2b; Flags: Precursor	2.538	1.34385	5.55906e-08	0.00143346	yes	up	12.44	13.77	13.69	29.7	39.92	24.06	13.3	31.2267
CA.PGAv.1.6.scaffold170.118		_	111.604	6.80225	8.54237e-14	2.20274e-09	yes	up	0	0.04	0	1.59	1.69	1.69	0.0133333	1.65667
CA.PGAv.1.6.scaffold170.126		_	0	-12.1439	2.86444e-23	7.38624e-19	yes	down	25.44	16.57	18.31	0	0	0	20.1067	0
CA.PGAv.1.6.scaffold170.17		RecName: Full=E3 ubiquitin-protein ligase UPL6; Short=Ubiquitin-protein ligase 6	236.625	7.88646	3.45673e-23	8.91353e-19	yes	up	0	0.03	0	1.94	2.76	2.42	0.01	2.37333
CA.PGAv.1.6.scaffold170.42		RecName: Full=F-box protein At4g00755	3.326	1.73362	8.85541e-14	2.28346e-09	yes	up	1.51	1.32	1.92	4.27	4.23	4.3	1.58333	4.26667
CA.PGAv.1.6.scaffold170.45		RecName: Full=F-box protein At4g00755	0.223	-2.16451	1.09187e-16	2.81548e-12	yes	down	5.94	5.78	7.3	9.13	20	10.4	6.34	13.1767
CA.PGAv.1.6.scaffold170.61		RecName: Full=Ubiquitin-related modifier 1 homolog 1	2.898	1.53505	2.7923e-08	0.000720023	yes	up	29.9	22.06	23.22	72.68	89.81	52.38	25.06	71.6233
CA.PGAv.1.6.scaffold170.69		_	89.025	6.47614	3.7177e-12	9.58647e-08	yes	up	0	0.01	0.02	1.75	1.47	1.65	0.01	1.62333
CA.PGAv.1.6.scaffold1701.1		RecName: Full=Putative 1-phosphatidylinositol-3-phosphate 5-kinase FAB1C; Short=Phosphatidylinositol 3-phosphate 5-kinase; AltName: Full=Phosphatidylinositol 3-pho	58.085	5.8601	7.77552e-13	2.005e-08	yes	up	0.06	0.05	0.12	2.48	2.22	2.49	0.0766667	2.39667
CA.PGAv.1.6.scaffold1702.6		_	0.022	-5.49288	3.62031e-86	9.33534e-82	yes	down	568.21	400.87	605.66	20.51	10.67	23.31	524.913	18.1633
CA.PGAv.1.6.scaffold1703.1		_	4.456	2.15566	1.08969e-15	2.80988e-11	yes	up	2.24	1.37	2.02	9.15	10.13	7.24	1.87667	8.84
CA.PGAv.1.6.scaffold1703.11		RecName: Full=Pre-mRNA-processing protein 40A; AltName: Full=Mediator of RNA polymerase II transcription subunit 35a	0.157	-2.66911	1.97834e-11	5.10136e-07	yes	down	8.4	10.31	7.82	0.35	0.72	0.38	8.84333	0.483333
CA.PGAv.1.6.scaffold1703.19		_	0.035	-4.84885	2.70815e-12	6.98324e-08	yes	down	2.52	2.06	2.98	0.11	0.12	0.04	2.52	0.09
CA.PGAv.1.6.scaffold1703.20		RecName: Full=Putative late blight resistance protein homolog R1B-16	0.148	-2.76106	2.69426e-36	6.94742e-32	yes	down	15.06	14.47	12.56	1.67	2.16	1.61	14.03	1.81333
CA.PGAv.1.6.scaffold1705.3		_	0	-11.2694	1.18566e-20	3.05734e-16	yes	down	35.34	25.28	31.72	0	0	0.03	30.78	0.01
CA.PGAv.1.6.scaffold1705.4		RecName: Full=Nodulation receptor kinase; AltName: Full=Does not make infections protein 2; AltName: Full=MtSYMRK; AltName: Full=Symbiosis receptor-like kinase; Fla	0.005	-7.75776	4.46152e-13	1.15045e-08	yes	down	4.22	4.48	5.62	0.02	0	0.02	4.77333	0.0133333
CA.PGAv.1.6.scaffold171.8		_	2.389	1.25613	1.40201e-07	0.00361521	yes	up	13.02	9.74	9.56	22.39	28.94	21.16	10.7733	24.1633
CA.PGAv.1.6.scaffold1710.10		_	3.692	1.88448	2.67506e-22	6.89792e-18	yes	up	96.31	110.23	98.89	579.46	504.72	544.78	101.81	542.987
CA.PGAv.1.6.scaffold173.10		_	18.812	4.23357	1.12601e-16	2.90352e-12	yes	up	0.21	0.18	0.07	3.36	5.95	2.61	0.153333	3.97333
CA.PGAv.1.6.scaffold173.3		RecName: Full=Peptide chain release factor 1; Short=RF-1	0.433	-1.20918	4.11772e-08	0.00106179	yes	down	18.61	15.82	20.78	7.37	9.29	6.05	18.4033	7.57
CA.PGAv.1.6.scaffold1731.2		RecName: Full=Ubiquinol oxidase 3, mitochondrial; AltName: Full=Alternative oxidase 3; Flags: Precursor	0.026	-5.29002	4.15728e-12	1.072e-07	yes	down	72.49	50.04	6.24	1.07	0.74	1.44	42.9233	1.08333
CA.PGAv.1.6.scaffold1731.4		RecName: Full=Alpha-glucosidase 2; AltName: Full=Alpha-glucosidase II	4.799	2.2626	1.29987e-41	3.35184e-37	yes	up	6.22	5.48	6.89	21.41	26.99	21.89	6.19667	23.43
CA.PGAv.1.6.scaffold1733.1		_	35.616	5.15444	1.29451e-14	3.33802e-10	yes	up	0.09	0	0.11	1.87	2.75	1.58	0.0666667	2.06667
CA.PGAv.1.6.scaffold1736.3		RecName: Full=Protein LIGHT-DEPENDENT SHORT HYPOCOTYLS 10; AltName: Full=Protein ORGAN BOUNDARY 10	2.348	1.23162	1.60216e-07	0.00413132	yes	up	26.58	18.08	15.61	42.7	47.08	31.42	20.09	40.4
CA.PGAv.1.6.scaffold1743.2		RecName: Full=Ethylene-responsive transcription factor 1; AltName: Full=Ethylene-responsive element-binding factor 1; Short=EREBP-1; Short=OsEREBP1	2.503	1.32341	1.28883e-07	0.00332339	yes	up	116.49	83.06	79.21	248.7	234.81	195.28	92.92	226.263
CA.PGAv.1.6.scaffold175.22		_	0.002	-8.77913	2.22567e-12	5.73911e-08	yes	down	5.35	4.69	6.06	0	0	0	5.36667	0
CA.PGAv.1.6.scaffold1751.8		_	58.246	5.86408	6.39072e-42	1.64791e-37	yes	up	3.52	0.12	0.31	6.86	8.19	5.99	1.31667	7.01333
CA.PGAv.1.6.scaffold1751.9		_	2.982	1.57638	7.19504e-12	1.85531e-07	yes	up	18.94	13.29	13.92	47.26	47.77	37.43	15.3833	44.1533
CA.PGAv.1.6.scaffold176.13		RecName: Full=Probable alpha,alpha-trehalose-phosphate synthase	94.889	6.56817	2.3346e-38	6.02001e-34	yes	up	0.12	0.02	6.08	5.43	7.75	7.46	2.07333	6.88
CA.PGAv.1.6.scaffold176.15		RecName: Full=UPF0235 protein At5g63440	0.367	-1.44639	2.83549e-08	0.000731159	yes	down	36.73	28.24	24.66	7.75	9.02	6.62	29.8767	7.79667
CA.PGAv.1.6.scaffold176.22		RecName: Full=1,4-alpha-glucan-branching enzyme 2-2, chloroplastic/amyloplastic; Short=AtSBE II-2; AltName: Full=Branching enzyme 2; Short=AtBE2; AltName: Full=Sta	774.628	9.59736	1.72042e-62	4.43629e-58	yes	up	0.03	0.02	0.03	14.1	23.31	13.8	0.0266667	17.07
CA.PGAv.1.6.scaffold176.5		RecName: Full=Gibberellin 2-beta-dioxygenase; AltName: Full=GA 2-oxidase; AltName: Full=Gibberellin 2-beta-hydroxylase; AltName: Full=Gibberellin 2-oxidase	0.008	-6.93246	5.88298e-08	0.00151699	yes	down	9.36	8.26	0.28	0	0.03	0.11	5.96667	0.0466667
CA.PGAv.1.6.scaffold1768.12		RecName: Full=Putative late blight resistance protein homolog R1B-16	0.198	-2.33469	1.01325e-13	2.61277e-09	yes	down	8.56	8.47	6.61	1.17	1.62	1.78	7.88	1.52333
CA.PGAv.1.6.scaffold177.21		RecName: Full=Pentatricopeptide repeat-containing protein At1g05600	0.389	-1.36385	4.59244e-08	0.00118421	yes	down	4.13	3.86	5.23	1.54	1.64	1.92	4.40667	1.7
CA.PGAv.1.6.scaffold1778.3		RecName: Full=Small RNA degrading nuclease 1	32.298	5.01337	3.26509e-22	8.41936e-18	yes	up	0.34	0.12	0.64	13.24	16.21	12.9	0.366667	14.1167
CA.PGAv.1.6.scaffold1784.3		_	3.076	1.62102	2.71428e-12	6.99905e-08	yes	up	30.32	33.68	26.57	73.88	96.72	96.45	30.19	89.0167
CA.PGAv.1.6.scaffold1785.2		RecName: Full=Probable polyamine oxidase 5; Short=AtPAO5	0.003	-8.50723	1.40241e-09	3.61626e-05	yes	down	0.42	0.55	1.6	0	0	0	0.856667	0
CA.PGAv.1.6.scaffold1788.4		RecName: Full=TMV resistance protein N	0.045	-4.46417	1.0943e-07	0.00282177	yes	down	1.02	0.78	1.33	0.03	0.06	0.05	1.04333	0.0466667
CA.PGAv.1.6.scaffold179.13		RecName: Full=Serine/threonine-protein kinase OXI1; AltName: Full=Protein OXIDATIVE SIGNAL-INDUCIBLE 1	0.141	-2.82902	1.10738e-09	2.85548e-05	yes	down	24.48	22.61	8.57	2.33	2.74	2.05	18.5533	2.37333
CA.PGAv.1.6.scaffold179.47		RecName: Full=Probable carboxylesterase 12; AltName: Full=AtCXE12	25.564	4.67603	1.20335e-07	0.00310295	yes	up	0.1	0.06	0.45	5.81	7.63	0.98	0.203333	4.80667
CA.PGAv.1.6.scaffold179.50		RecName: Full=Probable carboxylesterase 12; AltName: Full=AtCXE12	312.103	8.28588	7.7955e-11	2.01015e-06	yes	up	0	0	0	2.32	2.77	1.86	0	2.31667
CA.PGAv.1.6.scaffold18.13		_	3.27	1.70946	2.9561e-10	7.6226e-06	yes	up	38.95	34.6	24.6	112.49	96.52	104.48	32.7167	104.497
CA.PGAv.1.6.scaffold18.4		RecName: Full=Probable mitochondrial adenine nucleotide transporter BTL3; AltName: Full=Adenine nucleotide transporter BT1-like protein 3	101.274	6.66212	3.0677e-09	7.91037e-05	yes	up	0.12	0	0	1.7	1.8	1.15	0.04	1.55
CA.PGAv.1.6.scaffold180.4		RecName: Full=Transcription factor DIVARICATA	0.001	-9.88995	1.27171e-15	3.27923e-11	yes	down	23.51	10.17	13.73	0	0	0	15.8033	0
CA.PGAv.1.6.scaffold1802.2		_	6.746	2.75402	2.91024e-31	7.50435e-27	yes	up	1.89	1.94	2.03	9.65	12.92	8.61	1.95333	10.3933
CA.PGAv.1.6.scaffold1804.12		RecName: Full=UDP-glucose 4-epimerase GEPI48; AltName: Full=Galactowaldenase; AltName: Full=UDP-galactose 4-epimerase	0.238	-2.07065	8.66145e-11	2.23344e-06	yes	down	7.37	8.45	7.34	2.41	1.63	2.21	7.72	2.08333
CA.PGAv.1.6.scaffold1804.8		_	3.958	1.9846	2.117e-24	5.45889e-20	yes	up	19.14	18.31	22.15	91.13	72.62	84.79	19.8667	82.8467
CA.PGAv.1.6.scaffold1805.2		RecName: Full=ATP-citrate synthase beta chain protein 1; Short=ATP-citrate synthase B-1; AltName: Full=ATP-citrate lyase B-1; AltName: Full=Citrate cleavage enzyme	0.059	-4.0924	6.47122e-20	1.66867e-15	yes	down	7.87	7.56	12.14	1.69	0.81	0.58	9.19	1.02667
CA.PGAv.1.6.scaffold1805.4		RecName: Full=Phytochrome B	5.516	2.46357	3.07793e-08	0.000793675	yes	up	3.05	1.15	4.19	11.19	18.4	9.58	2.79667	13.0567
CA.PGAv.1.6.scaffold1809.1		_	924.7	9.85284	4.15588e-14	1.07164e-09	yes	up	0	0	0	3.38	2.69	6.78	0	4.28333
CA.PGAv.1.6.scaffold1809.3		RecName: Full=Proteasome subunit alpha type-7-A; AltName: Full=20S proteasome alpha subunit D-1; AltName: Full=Proteasome component 6A; AltName: Full=Proteasome subu	20.93	4.38751	2.42776e-16	6.26022e-12	yes	up	0.1	0.32	0.1	3.84	3.5	3.54	0.173333	3.62667
CA.PGAv.1.6.scaffold181.14		RecName: Full=Probable glutathione S-transferase; AltName: Full=Auxin-induced protein PGNT1/PCNT110	0.024	-5.40538	4.13835e-56	1.06712e-51	yes	down	85.5	111.73	67.3	1.84	2.35	1.98	88.1767	2.05667
CA.PGAv.1.6.scaffold181.66		RecName: Full=Calcineurin B-like protein 10; AltName: Full=SOS3-like calcium binding protein 8; Short=SCaBP8	4.027	2.00988	9.05127e-21	2.33396e-16	yes	up	11.81	11.5	16.68	55.6	55.95	43.8	13.33	51.7833
CA.PGAv.1.6.scaffold181.7		RecName: Full=CBL-interacting serine/threonine-protein kinase 11; AltName: Full=SNF1-related kinase 3.22; AltName: Full=SOS2-like protein kinase PKS5; AltName: Ful	4.805	2.2646	4.50982e-09	0.00011629	yes	up	2.9	2.53	4.38	10.98	13.77	23.14	3.27	15.9633
CA.PGAv.1.6.scaffold1812.6		_	2.914	1.54318	3.77676e-08	0.000973874	yes	up	10.31	11.52	18.75	40.74	36.67	31.28	13.5267	36.23
CA.PGAv.1.6.scaffold1813.4		RecName: Full=HVA22-like protein e; Short=AtHVA22e	10.893	3.44529	3.57696e-08	0.000922354	yes	up	0.07	0.46	0.63	3.7	3.41	3.57	0.386667	3.56
CA.PGAv.1.6.scaffold182.1		RecName: Full=Kinesin KP1; AltName: Full=Kinesin-like protein 1; Short=AtKP1	0.095	-3.40072	6.04406e-08	0.00155852	yes	down	3.7	3.93	6.24	0.88	0.19	0.22	4.62333	0.43
CA.PGAv.1.6.scaffold182.10		RecName: Full=Putative disease resistance RPP13-like protein 1	0.001	-9.85781	2.8609e-15	7.37712e-11	yes	down	9.23	5.34	7.22	0	0	0	7.26333	0
CA.PGAv.1.6.scaffold182.12		RecName: Full=60S ribosomal protein L27-3	734.492	9.5206	3.84467e-15	9.91386e-11	yes	up	0.23	0	0	63.21	59.09	56.54	0.0766667	59.6133
CA.PGAv.1.6.scaffold182.2		RecName: Full=Kinesin KP1; AltName: Full=Kinesin-like protein 1; Short=AtKP1	0.035	-4.83254	3.91667e-13	1.00995e-08	yes	down	0.68	0.63	0.83	0.03	0.04	0	0.713333	0.0233333
CA.PGAv.1.6.scaffold182.8		_	0.005	-7.71059	2.45031e-48	6.31838e-44	yes	down	14.72	10.71	9.51	0.14	0.23	0	11.6467	0.123333
CA.PGAv.1.6.scaffold1820.1		RecName: Full=Telomerase reverse transcriptase; Short=AtTERT	0.219	-2.19224	2.36649e-28	6.10223e-24	yes	down	80.74	66.41	76.54	6.98	17.27	9.54	74.5633	11.2633
CA.PGAv.1.6.scaffold1829.2		RecName: Full=8-hydroxygeraniol dehydrogenase; Short=Cr10HGO	0.232	-2.10865	3.91343e-12	1.00912e-07	yes	down	53.14	64.45	57.9	18.17	9.85	15.44	58.4967	14.4867
CA.PGAv.1.6.scaffold1829.3		RecName: Full=8-hydroxygeraniol dehydrogenase; Short=Cr10HGO	576.082	9.17013	1.67677e-32	4.32371e-28	yes	up	0.09	0.03	0	11.75	7.97	14.52	0.04	11.4133
CA.PGAv.1.6.scaffold1834.15		RecName: Full=L-ascorbate oxidase homolog; AltName: Full=Pollen-specific protein NTP303; Flags: Precursor	0.087	-3.52506	4.06498e-09	0.00010482	yes	down	3.22	5.07	9.18	0.46	0.83	0.17	5.82333	0.486667
CA.PGAv.1.6.scaffold1834.5		RecName: Full=F-box/FBD/LRR-repeat protein At4g26340	25.237	4.65747	2.44929e-15	6.31574e-11	yes	up	0.03	0.16	0.18	2.6	2.19	3.57	0.123333	2.78667
CA.PGAv.1.6.scaffold1836.3		RecName: Full=Annexin D1; AltName: Full=AnnAt1; AltName: Full=Annexin A1	2.676	1.41989	2.65694e-07	0.00685119	yes	up	357.59	206.34	244.8	618.62	775.73	713.64	269.577	702.663
CA.PGAv.1.6.scaffold1839.2		RecName: Full=Protein NRT1/ PTR FAMILY 2.5; Short=AtNPF2.5; AltName: Full=Probable nitrate excretion transporter 6; AltName: Full=Protein NAXT1-like 5	200.708	7.64895	2.44542e-08	0.000630577	yes	up	0	0	0	1.03	0.79	0.41	0	0.743333
CA.PGAv.1.6.scaffold1839.5		RecName: Full=Protein NRT1/ PTR FAMILY 2.3; Short=AtNPF2.3; AltName: Full=Probable nitrate excretion transporter 3; AltName: Full=Protein NAXT1-like 2	0.089	-3.49127	5.64784e-08	0.00145635	yes	down	2.66	1.34	1.97	0.23	0.04	0.24	1.99	0.17
CA.PGAv.1.6.scaffold184.29		RecName: Full=F-box/FBD/LRR-repeat protein At1g13570	272.228	8.08867	7.01579e-20	1.80909e-15	yes	up	0	0.02	0.04	10.26	11.14	7.29	0.02	9.56333
CA.PGAv.1.6.scaffold184.34		_	2.394	1.25954	4.29964e-15	1.10871e-10	yes	up	490.21	583.88	628.8	727.48	842.3	763.55	567.63	777.777
CA.PGAv.1.6.scaffold184.43		RecName: Full=U-box domain-containing protein 18; AltName: Full=Plant U-box protein 18	0.159	-2.65486	2.61171e-08	0.000673456	yes	down	28.84	23.51	25.64	2.13	2.39	6.88	25.9967	3.8
CA.PGAv.1.6.scaffold184.49		RecName: Full=Putative late blight resistance protein homolog R1C-3	86.108	6.42807	2.62619e-07	0.0067719	yes	up	0	0	0.01	0.2	0.51	0.16	0.00333333	0.29
CA.PGAv.1.6.scaffold184.66		RecName: Full=Probable isoprenylcysteine alpha-carbonyl methylesterase ICMEL1; AltName: Full=Isoprenylcysteine methylesterase-like protein 1	4.493	2.16771	7.26191e-19	1.87256e-14	yes	up	5.9	6.5	10	22.1	26.14	20.63	7.46667	22.9567
CA.PGAv.1.6.scaffold1843.3		RecName: Full=GPI ethanolamine phosphate transferase 3; AltName: Full=Phosphatidylinositol-glycan biosynthesis class O protein; Short=PIG-O	0.05	-4.31201	1.77122e-24	4.56727e-20	yes	down	2.81	2.76	4.18	0.13	0.21	0.16	3.25	0.166667
CA.PGAv.1.6.scaffold1848.5		RecName: Full=Putative disease resistance protein RGA3; AltName: Full=Blight resistance protein B149; AltName: Full=RGA1-blb	0.253	-1.98042	3.76268e-09	9.70246e-05	yes	down	10.69	9.29	14.93	1.89	4.26	3.49	11.6367	3.21333
CA.PGAv.1.6.scaffold185.1		RecName: Full=DnaJ homolog subfamily B member 12; AltName: Full=mDj10	0.062	-4.01344	4.52202e-08	0.00116605	yes	down	0.87	0.82	1.14	0	0.09	0.08	0.943333	0.0566667
CA.PGAv.1.6.scaffold185.10		_	2550.79	11.3167	5.14442e-21	1.32654e-16	yes	up	0.01	0	0	14.79	18.17	15.72	0.00333333	16.2267
CA.PGAv.1.6.scaffold185.14		_	6.315	2.65885	1.11063e-29	2.86388e-25	yes	up	8.51	10	11.72	65.61	71.96	48.85	10.0767	62.14
CA.PGAv.1.6.scaffold185.3		_	0.037	-4.76173	2.07217e-27	5.34331e-23	yes	down	7.95	6.75	7.92	0.15	0.23	0.11	7.54	0.163333
CA.PGAv.1.6.scaffold1856.2		RecName: Full=Gibberellin 20 oxidase 3; AltName: Full=GA 20-oxidase 3; AltName: Full=Gibberellin C-20 oxidase 3	0.054	-4.21928	2.78565e-07	0.00718308	yes	down	1.6	0.87	1.33	0.03	0.03	0.14	1.26667	0.0666667
CA.PGAv.1.6.scaffold1858.8		RecName: Full=Gamma-glutamyltranspeptidase 3; AltName: Full=Gamma-glutamyltransferase 3; AltName: Full=Gamma-glutamyltranspeptidase 4; AltName: Full=Glutathione hy	2.015	1.01083	3.05182e-08	0.000786943	yes	up	28.55	30.94	40.09	62.24	66.11	65.68	33.1933	64.6767
CA.PGAv.1.6.scaffold186.47		RecName: Full=Alpha-glucosidase; AltName: Full=Maltase; Flags: Precursor	0.376	-1.41211	3.73748e-10	9.63746e-06	yes	down	8.2	9.3	9.77	2.92	4.12	3.43	9.09	3.49
CA.PGAv.1.6.scaffold186.49		RecName: Full=BURP domain-containing protein 3; Short=OsBURP03; Flags: Precursor	2385.95	11.2204	4.57656e-290	1.18011e-285	yes	up	0.54	0.46	0.59	1340.23	1135.91	1213.59	0.53	1229.91
CA.PGAv.1.6.scaffold186.69		RecName: Full=GRF1-interacting factor 1; Short=AtGIF1; AltName: Full=Protein ANGUSTIFOLIA 3; AltName: Full=Transcription coactivator GIF1	0.215	-2.21513	2.76706e-12	7.13513e-08	yes	down	117.66	75.77	174.95	26.38	23.82	24.01	122.793	24.7367
CA.PGAv.1.6.scaffold186.7		RecName: Full=Mediator of RNA polymerase II transcription subunit 15a	2.502	1.32288	6.60733e-18	1.70377e-13	yes	up	14.03	13.8	13.47	31.86	32.65	33.51	13.7667	32.6733
CA.PGAv.1.6.scaffold1860.1		RecName: Full=ER membrane protein complex subunit 6; AltName: Full=Transmembrane protein 93	12.454	3.6385	6.74414e-58	1.73904e-53	yes	up	2.25	2.53	2.47	35	32.89	31.77	2.41667	33.22
CA.PGAv.1.6.scaffold1860.2		_	190.493	7.57359	2.05907e-21	5.30951e-17	yes	up	0	0.02	0.02	1.93	3.06	2.75	0.0133333	2.58
CA.PGAv.1.6.scaffold1864.1		_	12.904	3.6898	1.79252e-09	4.62219e-05	yes	up	0.33	0.41	0.57	5.53	7.18	4.04	0.436667	5.58333
CA.PGAv.1.6.scaffold1869.1		_	840.292	9.71475	1.2931e-15	3.33439e-11	yes	up	0.03	0	0	8.48	11.46	9.89	0.01	9.94333
CA.PGAv.1.6.scaffold1869.2		_	183.381	7.5187	1.11841e-08	0.000288394	yes	up	0	0	0	2.79	3.4	2.46	0	2.88333
CA.PGAv.1.6.scaffold187.5		RecName: Full=Vacuolar-processing enzyme beta-isozyme; AltName: Full=Beta-VPE; Flags: Precursor	0.051	-4.30086	2.80923e-08	0.000724387	yes	down	0.46	0.52	0.54	0.04	0.03	0.01	0.506667	0.0266667
CA.PGAv.1.6.scaffold187.6		_	0.19	-2.39432	2.7178e-09	7.00811e-05	yes	down	6.14	4.8	7.26	1.25	2.48	0.7	6.06667	1.47667
CA.PGAv.1.6.scaffold1871.2		RecName: Full=Cytochrome P450 CYP72A219; AltName: Full=Cytochrome P450 CYP72A129	334.803	8.38717	2.28269e-10	5.88615e-06	yes	up	0.02	0	0	2.07	1.59	4.37	0.00666667	2.67667
CA.PGAv.1.6.scaffold1875.1		_	3.51	1.81147	1.97388e-08	0.000508984	yes	up	51.44	29.92	26.81	129.17	125.94	120.47	36.0567	125.193
CA.PGAv.1.6.scaffold1884.2		RecName: Full=G2/mitotic-specific cyclin-2	38.292	5.25899	1.53243e-46	3.95152e-42	yes	up	0.12	0.14	0.2	5.79	7.99	3.87	0.153333	5.88333
CA.PGAv.1.6.scaffold1887.11		RecName: Full=Putative disease resistance RPP13-like protein 1	0.01	-6.6134	5.15009e-09	0.0001328	yes	down	1.49	1.1	0.99	0	0.01	0.02	1.19333	0.01
CA.PGAv.1.6.scaffold1887.7		RecName: Full=Putative disease resistance protein At3g14460	0.158	-2.66094	1.31211e-10	3.38341e-06	yes	down	1.5	0.89	1.17	0.19	0.16	0.19	1.18667	0.18
CA.PGAv.1.6.scaffold1887.8		_	0.005	-7.57248	2.91821e-10	7.52489e-06	yes	down	2.38	0.85	0.74	0.02	0.01	0	1.32333	0.01
CA.PGAv.1.6.scaffold1887.9		RecName: Full=Putative disease resistance RPP13-like protein 1	0.002	-9.26978	4.09189e-13	1.05513e-08	yes	down	2.62	1.66	1.39	0	0	0	1.89	0
CA.PGAv.1.6.scaffold189.20		RecName: Full=Receptor-like protein kinase 2; Flags: Precursor	61.3	5.93782	5.0991e-36	1.31485e-31	yes	up	0.04	0.11	0.08	3.89	5.75	3.37	0.0766667	4.33667
CA.PGAv.1.6.scaffold189.3		RecName: Full=Probable leucine-rich repeat receptor-like protein kinase At1g35710; Flags: Precursor	0.023	-5.43753	4.44326e-18	1.14574e-13	yes	down	3.44	17.24	12.77	0.2	0.24	0.15	11.15	0.196667
CA.PGAv.1.6.scaffold189.47		_	0.004	-7.97008	5.39964e-09	0.000139235	yes	down	50.08	18.29	43.39	0	0	0	37.2533	0
CA.PGAv.1.6.scaffold1896.1		_	21.564	4.43057	1.65925e-15	4.27853e-11	yes	up	0.12	0.13	0.37	4.84	6.41	3.09	0.206667	4.78
CA.PGAv.1.6.scaffold1896.2		RecName: Full=Putative disease resistance protein RGA3; AltName: Full=Blight resistance protein B149; AltName: Full=RGA1-blb	16.767	4.06755	6.0817e-09	0.000156823	yes	up	0.09	0.05	0.08	0.86	1.46	1.23	0.0733333	1.18333
CA.PGAv.1.6.scaffold1896.5		_	28.876	4.85178	2.12975e-11	5.49178e-07	yes	up	0	0.04	0.07	0.75	1.33	0.92	0.0366667	1
CA.PGAv.1.6.scaffold1905.2		_	2.22	1.15041	3.91995e-10	1.0108e-05	yes	up	4.86	5.07	5.2	10.6	11.09	10.9	5.04333	10.8633
CA.PGAv.1.6.scaffold1905.5		RecName: Full=Serine carboxypeptidase-like 27; Flags: Precursor	2.636	1.39813	9.5018e-10	2.45013e-05	yes	up	27.61	30.86	45.21	82.54	89.58	90.05	34.56	87.39
CA.PGAv.1.6.scaffold192.12		RecName: Full=Probable inactive purple acid phosphatase 27; Flags: Precursor	2.046	1.03307	3.28475e-08	0.000847007	yes	up	7.43	8.16	9.38	18.27	15.95	14.72	8.32333	16.3133
CA.PGAv.1.6.scaffold192.6		_	0.086	-3.53381	3.30061e-99	8.51095e-95	yes	down	46.72	43.55	55.89	5.87	6.52	5.61	48.72	6
CA.PGAv.1.6.scaffold192.8		RecName: Full=Beta-amyrin 28-oxidase; AltName: Full=Cytochrome P450 CYP716A52v2	0.039	-4.67207	5.33657e-11	1.37609e-06	yes	down	4.47	8.46	1.46	0.11	0.22	0.23	4.79667	0.186667
CA.PGAv.1.6.scaffold1921.1		_	0.182	-2.45758	1.24472e-16	3.20963e-12	yes	down	5.12	3.97	6.38	0.96	1.04	0.71	5.15667	0.903333
CA.PGAv.1.6.scaffold1926.11		RecName: Full=Putative late blight resistance protein homolog R1B-12	0.002	-8.79553	1.23327e-16	3.18012e-12	yes	down	8.55	6.87	7.35	0.02	0	0.02	7.59	0.0133333
CA.PGAv.1.6.scaffold1926.6		RecName: Full=Late blight resistance protein R1-A; Short=Protein R1	17.896	4.16154	9.42326e-15	2.42988e-10	yes	up	0.42	0.41	0.25	4.24	9.18	3.29	0.36	5.57
CA.PGAv.1.6.scaffold193.29		_	1122.27	10.1322	1.12386e-13	2.89799e-09	yes	up	0	0	0	14.3	3.56	14.98	0	10.9467
CA.PGAv.1.6.scaffold193.38		RecName: Full=U3 small nucleolar RNA-associated protein 25; Short=U3 snoRNA-associated protein 25; AltName: Full=U three protein 25	0.495	-1.01326	2.09063e-09	5.3909e-05	yes	down	43.69	35.64	45.05	18.43	21.96	19.02	41.46	19.8033
CA.PGAv.1.6.scaffold194.15		RecName: Full=LRR receptor-like serine/threonine-protein kinase FLS2; AltName: Full=Protein FLAGELLIN-SENSING 2; AltName: Full=Protein FLAGELLIN-SENSITIVE 2; Flags:	14.013	3.80873	7.00087e-12	1.80524e-07	yes	up	0.09	0.38	0.51	6.84	10.92	5.31	0.326667	7.69
CA.PGAv.1.6.scaffold194.4		RecName: Full=Disease resistance protein RPP13; AltName: Full=Resistance to Peronospora parasitica protein 13	0.22	-2.18503	2.89586e-10	7.46727e-06	yes	down	6.24	4.32	7.03	0.81	1.7	1.21	5.86333	1.24
CA.PGAv.1.6.scaffold1943.4		RecName: Full=Protein ECERIFERUM 1	2.209	1.14366	3.94494e-08	0.00101724	yes	up	50.37	52	48.31	125.31	109.72	87.79	50.2267	107.607
CA.PGAv.1.6.scaffold195.3		RecName: Full=Uncharacterized aarF domain-containing protein kinase 1; Flags: Precursor	2.274	1.18506	2.24413e-07	0.00578672	yes	up	2.16	2.62	2.11	4.31	5.82	4.79	2.29667	4.97333
CA.PGAv.1.6.scaffold195.30		RecName: Full=Mediator of RNA polymerase II transcription subunit 34; AltName: Full=ATP-dependent DNA helicase Q-like 2; AltName: Full=RecQ-like protein 2; Short=A	0.473	-1.08139	9.61642e-08	0.00247969	yes	down	6.36	6.6	8.04	3.04	3.85	3.46	7	3.45
CA.PGAv.1.6.scaffold195.32		_	0.167	-2.58262	2.01368e-12	5.19248e-08	yes	down	2.2	1.94	1.67	0.34	0.5	0.36	1.93667	0.4
CA.PGAv.1.6.scaffold1954.1		RecName: Full=Cytochrome P450 71A1; AltName: Full=ARP-2; AltName: Full=CYPLXXIA1	0.039	-4.6957	6.16174e-14	1.58887e-09	yes	down	17.17	11.86	4.12	0.48	0.28	0.51	11.05	0.423333
CA.PGAv.1.6.scaffold1960.2		RecName: Full=Probable glutathione S-transferase parA; AltName: Full=Auxin-regulated protein parA; AltName: Full=STR246C protein	0.001	-10.4855	1.00908e-17	2.602e-13	yes	down	26.23	40.23	35.57	0.06	0	0	34.01	0.02
CA.PGAv.1.6.scaffold1961.1		_	6.104	2.60984	6.17545e-09	0.00015924	yes	up	0.68	0.57	1.29	2.35	3.99	2.58	0.846667	2.97333
CA.PGAv.1.6.scaffold1961.5		_	475.398	8.89299	6.00361e-12	1.54809e-07	yes	up	0	0	0	5.54	7.85	3.34	0	5.57667
CA.PGAv.1.6.scaffold1965.12		RecName: Full=4-coumarate--CoA ligase-like 9; AltName: Full=4-coumarate--CoA ligase isoform 4; Short=At4CL4	2.63	1.3953	1.04229e-11	2.68765e-07	yes	up	12.05	14.1	12.4	34.42	29.29	34.36	12.85	32.69
CA.PGAv.1.6.scaffold1965.13		RecName: Full=COP9 signalosome complex subunit 3; Short=Signalosome subunit 3; AltName: Full=Protein FUSCA 11	0.385	-1.37625	1.03701e-08	0.000267404	yes	down	6.22	6.39	7.48	2.09	2.61	2.77	6.69667	2.49
CA.PGAv.1.6.scaffold1965.16		RecName: Full=Adenylate kinase; Short=AK; AltName: Full=ATP-AMP transphosphorylase; AltName: Full=ATP:AMP phosphotransferase; AltName: Full=Adenylate monophosphate	3.342	1.74092	1.82911e-08	0.000471654	yes	up	31.36	19.19	39.71	113.86	102.49	77.87	30.0867	98.0733
CA.PGAv.1.6.scaffold1965.8		RecName: Full=Probable carboxylesterase 16; AltName: Full=AtCXE16	0.116	-3.10981	3.23075e-11	8.3308e-07	yes	down	2.17	3.8	5.05	0.29	0.42	0.51	3.67333	0.406667
CA.PGAv.1.6.scaffold197.4		RecName: Full=Outer envelope pore protein 16-2, chloroplastic; AltName: Full=Chloroplastic outer envelope pore protein of 16 kDa 2; Short=AtOEP16-2; Short=OEP16-2	0.071	-3.81289	2.61366e-07	0.00673959	yes	down	39.26	15.36	5.22	1.24	0.88	1.29	19.9467	1.13667
CA.PGAv.1.6.scaffold1972.1		RecName: Full=Protein TPX2; Short=AtTPX2; AltName: Full=Targeting protein for XKLP2	0.166	-2.59338	6.42181e-39	1.65593e-34	yes	down	12.53	13.92	15.64	2.33	2.79	2.47	14.03	2.53
CA.PGAv.1.6.scaffold198.11		RecName: Full=Mitogen-activated protein kinase kinase kinase 3; AltName: Full=Arabidopsis NPK1-related protein kinase 3	0.008	-6.88715	5.80996e-13	1.49816e-08	yes	down	17.3	6.8	1.34	0.05	0.08	0.08	8.48	0.07
CA.PGAv.1.6.scaffold198.3		RecName: Full=Mitogen-activated protein kinase kinase kinase A; AltName: Full=MAPK/ERK kinase 1; Short=MEK kinase 1; Short=MEKK 1; AltName: Full=MAPK/ERK kinase A;	19.488	4.28449	5.68455e-16	1.46582e-11	yes	up	0.28	0.07	0.36	3.83	5.43	3.79	0.236667	4.35
CA.PGAv.1.6.scaffold198.32		RecName: Full=L-ascorbate oxidase homolog; Flags: Precursor	3.659	1.87155	2.90828e-14	7.49928e-10	yes	up	7.26	11.32	9.62	31.71	36.23	26.5	9.4	31.48
CA.PGAv.1.6.scaffold198.9		RecName: Full=Cytochrome P450 85A1; AltName: Full=C6-oxidase; AltName: Full=Dwarf protein	266.903	8.06017	9.12644e-11	2.35334e-06	yes	up	0	0	0.04	3.1	3.8	2.56	0.0133333	3.15333
CA.PGAv.1.6.scaffold1980.2		RecName: Full=Receptor-like protein kinase HAIKU2; Flags: Precursor	0.229	-2.12408	5.13369e-08	0.00132377	yes	down	47.35	48.25	22.84	8.03	11.65	6.95	39.48	8.87667
CA.PGAv.1.6.scaffold1985.2		RecName: Full=GTP-binding protein YPTM2	0.06	-4.05536	2.08696e-27	5.38143e-23	yes	down	16.01	12.07	18.51	0.61	0.97	0.38	15.53	0.653333
CA.PGAv.1.6.scaffold1986.1		RecName: Full=Putative potassium transporter 12; Short=AtPOT12	0.389	-1.36219	8.8136e-11	2.27267e-06	yes	down	26.07	25.39	24.03	5.9	8.41	6.58	25.1633	6.96333
CA.PGAv.1.6.scaffold1986.10		_	0.069	-3.8649	2.26605e-27	5.84325e-23	yes	down	18.75	16.66	20.47	1.62	1.97	0.68	18.6267	1.42333
CA.PGAv.1.6.scaffold1986.6		_	327.29	8.35443	3.49647e-10	9.016e-06	yes	up	0	0	0.14	15.63	11.9	4.37	0.0466667	10.6333
CA.PGAv.1.6.scaffold1986.8		RecName: Full=Pentatricopeptide repeat-containing protein At4g16390, chloroplastic; AltName: Full=Chloroplastic RNA-binding protein P67; Flags: Precursor	0.067	-3.90472	9.3055e-53	2.39952e-48	yes	down	10.08	8.1	11.87	0.76	0.82	0.59	10.0167	0.723333
CA.PGAv.1.6.scaffold1986.9		RecName: Full=Microtubule-associated protein 70-4; Short=AtMAP70-4; AltName: Full=70 kDa microtubule-associated protein 4	0.006	-7.41719	3.91341e-11	1.00911e-06	yes	down	1.76	1.24	1.03	0	0.02	0	1.34333	0.00666667
CA.PGAv.1.6.scaffold1989.3		RecName: Full=Glyoxysomal fatty acid beta-oxidation multifunctional protein MFP-a; Includes: RecName: Full=Enoyl-CoA hydratase/3-2-trans-enoyl-CoA isomerase/3-hydro	0.142	-2.82091	1.3841e-10	3.56904e-06	yes	down	1.04	1.72	2	0.23	0.15	0.26	1.58667	0.213333
CA.PGAv.1.6.scaffold199.34		_	0.033	-4.91621	4.13126e-13	1.06529e-08	yes	down	1.89	2.95	3.29	0.1	0	0.15	2.71	0.0833333
CA.PGAv.1.6.scaffold199.43		RecName: Full=tRNA dimethylallyltransferase 2; AltName: Full=Isopentenyl-diphosphate: tRNA isopentenyltransferase 2; Short=AtIPT2; Short=IPP transferase 2; Short=IP	0.012	-6.35884	4.92696e-17	1.27047e-12	yes	down	4.74	5.49	6.35	0.34	0	0	5.52667	0.113333
CA.PGAv.1.6.scaffold199.47		RecName: Full=Secoisolariciresinol dehydrogenase	0.107	-3.22726	6.4297e-10	1.65796e-05	yes	down	25.6	56.31	53.86	5.77	1.99	6.25	45.2567	4.67
CA.PGAv.1.6.scaffold199.5		_	3.897	1.96252	4.63175e-16	1.19434e-11	yes	up	2.48	2.83	2.18	6.38	7.24	6.04	2.49667	6.55333
CA.PGAv.1.6.scaffold199.52		RecName: Full=Pentatricopeptide repeat-containing protein At5g11310, mitochondrial; Flags: Precursor	4.296	2.10303	1.65573e-08	0.000426946	yes	up	0.6	0.66	1.3	3.33	3.66	3.48	0.853333	3.49
CA.PGAv.1.6.scaffold1990.2		RecName: Full=Peroxidase 12; Short=Atperox P12; AltName: Full=ATP4a; AltName: Full=PRXR6; Flags: Precursor	0.007	-7.08242	1.6301e-42	4.20337e-38	yes	down	28.41	27.01	35.63	0.06	0.16	0.4	30.35	0.206667
CA.PGAv.1.6.scaffold2.1		_	5.822	2.54142	1.46432e-08	0.00037759	yes	up	4.27	2.24	2.54	6.59	7.34	3.63	3.01667	5.85333
CA.PGAv.1.6.scaffold2.28		RecName: Full=Chlorophyllide a oxygenase, chloroplastic; Short=Chlorophyll a oxygenase; AltName: Full=Chlorophyll b synthase; Flags: Precursor	34.856	5.12332	3.95217e-15	1.01911e-10	yes	up	0.03	0.02	0.09	1.69	1.02	1.98	0.0466667	1.56333
CA.PGAv.1.6.scaffold2.3		RecName: Full=Pentatricopeptide repeat-containing protein At5g15010, mitochondrial; Flags: Precursor	0.292	-1.77455	8.15753e-10	2.1035e-05	yes	down	2.31	2.58	2.45	0.65	0.82	0.61	2.44667	0.693333
CA.PGAv.1.6.scaffold2.43		RecName: Full=Peroxidase 43; Short=Atperox P43; Flags: Precursor	0.29	-1.78368	1.64577e-11	4.24378e-07	yes	down	22.8	28.53	33.15	6.33	10.15	7.38	28.16	7.95333
CA.PGAv.1.6.scaffold2.55		RecName: Full=Bidirectional sugar transporter SWEET1; Short=AtSWEET1	0.006	-7.31051	4.66581e-11	1.20313e-06	yes	down	4.67	7.07	5.07	0.05	0	0.05	5.60333	0.0333333
CA.PGAv.1.6.scaffold2.56		RecName: Full=Amidophosphoribosyltransferase 2, chloroplastic; Short=AtATase2; Short=AtPURF2; Short=PRPP2; AltName: Full=Glutamine phosphoribosylpyrophosphate amido	4.589	2.19821	6.31148e-09	0.000162748	yes	up	3.05	1.98	1.37	7.95	7.99	5.82	2.13333	7.25333
CA.PGAv.1.6.scaffold2.67		RecName: Full=Disease resistance protein At4g27190	39.462	5.30241	1.01139e-17	2.60798e-13	yes	up	0.02	0.04	0.01	0.85	1.29	0.83	0.0233333	0.99
CA.PGAv.1.6.scaffold20.10		RecName: Full=UDP-N-acetylmuramoyl-L-alanyl-D-glutamate--2,6-diaminopimelate ligase; AltName: Full=Meso-A2pm-adding enzyme; AltName: Full=Meso-diaminopimelate-addi	530.029	9.04993	1.06989e-12	2.75881e-08	yes	up	0	0	0	1.44	1.98	0.97	0	1.46333
CA.PGAv.1.6.scaffold20.25		_	13.341	3.73784	4.83466e-14	1.24666e-09	yes	up	3.8	5.36	4.19	67.41	89.23	25.16	4.45	60.6
CA.PGAv.1.6.scaffold20.7		RecName: Full=Clathrin interactor EPSIN 1; AltName: Full=EPSIN-related 1	18.171	4.18358	4.42047e-60	1.13986e-55	yes	up	1.64	1.42	1.37	17.77	23.49	16.12	1.47667	19.1267
CA.PGAv.1.6.scaffold2003.1		RecName: Full=Prolycopene isomerase, chloroplastic; Short=CrtISO; AltName: Full=Carotenoid isomerase; AltName: Full=Protein tangerine; Flags: Precursor	11.039	3.46452	5.16973e-39	1.33307e-34	yes	up	0.35	0.33	0.48	6.87	6.69	5.84	0.386667	6.46667
CA.PGAv.1.6.scaffold2004.3		RecName: Full=Serine carboxypeptidase-like 13; AltName: Full=Sinapoylglucose--sinapoylglucose O-sinapoyltransferase; AltName: Full=Sinapoylglucose--sinapoylglucos	0.004	-7.88399	1.00028e-08	0.000257933	yes	down	12.52	24.14	12.63	0	0	0	16.43	0
CA.PGAv.1.6.scaffold201.13		_	2.895	1.53332	2.03251e-21	5.24102e-17	yes	up	10.84	12.98	13.98	32.92	31.7	30.37	12.6	31.6633
CA.PGAv.1.6.scaffold201.14		RecName: Full=Beta-amyrin 11-oxidase; AltName: Full=Cytochrome P450 88D6	0.002	-9.17039	4.78608e-32	1.23414e-27	yes	down	13.41	15.14	20.57	0.02	0.07	0	16.3733	0.03
CA.PGAv.1.6.scaffold201.46		_	0.003	-8.44084	1.18432e-11	3.05388e-07	yes	down	10.11	8.49	3.92	0.97	0	0	7.50667	0.323333
CA.PGAv.1.6.scaffold201.48		RecName: Full=Protein Ycf2 (chloroplast)	146.641	7.19615	3.57479e-07	0.00921794	yes	up	0	0	0	0.56	0.73	0.28	0	0.523333
CA.PGAv.1.6.scaffold201.7		_	536.456	9.06732	4.76956e-13	1.22988e-08	yes	up	0	0	0	1.65	2.6	1.77	0	2.00667
CA.PGAv.1.6.scaffold201.8		RecName: Full=Adenosylhomocysteinase; Short=AdoHcyase; AltName: Full=S-adenosyl-L-homocysteine hydrolase	3.661	1.8721	8.36238e-25	2.15632e-20	yes	up	5.03	4.68	5.54	16.8	15.47	18.41	5.08333	16.8933
CA.PGAv.1.6.scaffold2012.1		RecName: Full=Cryptochrome-2; AltName: Full=Blue light photoreceptor	2.183	1.12605	1.21278e-08	0.000312728	yes	up	8.52	7.77	10.75	15.8	19.25	16.28	9.01333	17.11
CA.PGAv.1.6.scaffold2013.1		RecName: Full=Cytochrome P450 83B1; AltName: Full=Protein ALTERED TRYPTOPHAN REGULATION 4; AltName: Full=Protein RED ELONGATED 1; AltName: Full=Protein SUPERROOT 2	2.93	1.55099	1.65138e-10	4.25824e-06	yes	up	27.4	26.87	46.75	82.2	75.17	79.99	33.6733	79.12
CA.PGAv.1.6.scaffold202.10		RecName: Full=Stromal 70 kDa heat shock-related protein, chloroplastic; Flags: Precursor	167.149	7.38499	2.29213e-08	0.000591049	yes	up	0	0	0.01	0.96	2.26	1.76	0.00333333	1.66
CA.PGAv.1.6.scaffold2020.3		RecName: Full=Glycine-rich protein; Flags: Precursor	0.001	-10.0159	2.28463e-23	5.89114e-19	yes	down	339.49	398.39	1201.6	1.8	0	0	646.493	0.6
CA.PGAv.1.6.scaffold2022.1		RecName: Full=Protein TPX2; Short=AtTPX2; AltName: Full=Targeting protein for XKLP2	0.023	-5.43571	2.67313e-16	6.89293e-12	yes	down	5.39	3.67	6.09	0.24	0	0.09	5.05	0.11
CA.PGAv.1.6.scaffold2026.7		RecName: Full=Pleiotropic drug resistance protein 4	0.004	-8.01444	7.24608e-13	1.86847e-08	yes	down	6.32	6.97	13.23	0	0.11	0	8.84	0.0366667
CA.PGAv.1.6.scaffold203.11		RecName: Full=Laccase-12; AltName: Full=Benzenediol:oxygen oxidoreductase 12; AltName: Full=Diphenol oxidase 12; AltName: Full=Urishiol oxidase 12; Flags: Precurso	0.005	-7.50898	4.05123e-12	1.04465e-07	yes	down	4.02	4.83	8	0	0	0.03	5.61667	0.01
CA.PGAv.1.6.scaffold203.30		_	0.139	-2.84759	3.98042e-14	1.02639e-09	yes	down	5.27	9.62	12.11	1.25	1.31	1.05	9	1.20333
CA.PGAv.1.6.scaffold203.4		RecName: Full=Protein trichome birefringence-like 33	138.383	7.11253	6.75668e-10	1.74228e-05	yes	up	0.06	0	0	5.96	13.95	7.96	0.02	9.29
CA.PGAv.1.6.scaffold203.44		RecName: Full=CBL-interacting protein kinase 18; AltName: Full=OsCIPK18	0.15	-2.73722	5.03814e-08	0.00129914	yes	down	6.08	4.07	3.14	0.96	0.34	0.63	4.43	0.643333
CA.PGAv.1.6.scaffold203.53		RecName: Full=Cytochrome c oxidase assembly protein COX19	2.883	1.52762	1.90894e-11	4.9224e-07	yes	up	7.78	6.33	7.71	21.15	21.43	15.56	7.27333	19.38
CA.PGAv.1.6.scaffold204.10		_	12.793	3.67731	5.20583e-09	0.000134237	yes	up	0.31	0.14	0.1	2.33	1.97	1.94	0.183333	2.08
CA.PGAv.1.6.scaffold204.22		RecName: Full=Protein NSP-INTERACTING KINASE 1; AltName: Full=LRR receptor-like serine/threonine-protein kinase NIK1; Flags: Precursor	0.36	-1.47239	2.92248e-14	7.53591e-10	yes	down	5.45	5.12	5.83	1.75	2.15	1.88	5.46667	1.92667
CA.PGAv.1.6.scaffold204.30		RecName: Full=Chaperonin 60 subunit beta 4, chloroplastic; Short=CPN-60 beta 4; Flags: Precursor	0.022	-5.48963	3.97151e-15	1.02409e-10	yes	down	3.73	3.65	6.27	0	0.14	0.09	4.55	0.0766667
CA.PGAv.1.6.scaffold205.19		RecName: Full=WAT1-related protein At4g15540	0.069	-3.85448	2.77843e-52	7.16445e-48	yes	down	31.75	34.42	32.37	1.13	1.23	1.43	32.8467	1.26333
CA.PGAv.1.6.scaffold2055.3		RecName: Full=LRR receptor-like serine/threonine-protein kinase GSO1; AltName: Full=Protein GASSHO 1; Flags: Precursor	0.141	-2.82748	9.11865e-10	2.35134e-05	yes	down	0.48	0.4	0.52	0.05	0.07	0.06	0.466667	0.06
CA.PGAv.1.6.scaffold206.106		RecName: Full=Inositol hexakisphosphate and diphosphoinositol-pentakisphosphate kinase; AltName: Full=InsP6 and PP-IP5 kinase	0.455	-1.13725	8.141e-09	0.000209924	yes	down	20.61	20.38	21.81	9.25	8.01	10.43	20.9333	9.23
CA.PGAv.1.6.scaffold206.138		RecName: Full=Polygalacturonase inhibitor; AltName: Full=Polygalacturonase-inhibiting protein; Short=PGIG; Flags: Precursor	0.001	-9.57301	7.92019e-15	2.0423e-10	yes	down	5.68	4.63	4.92	0	0	0	5.07667	0
CA.PGAv.1.6.scaffold206.139		RecName: Full=Uncharacterized protein At5g39865	3.383	1.75843	1.83806e-09	4.73961e-05	yes	up	16.25	20.08	12.69	54.04	46.05	61.17	16.34	53.7533
CA.PGAv.1.6.scaffold206.143		RecName: Full=G-type lectin S-receptor-like serine/threonine-protein kinase At4g27290; Flags: Precursor	14.473	3.85528	5.1304e-19	1.32292e-14	yes	up	0.07	0.08	0.19	1.67	1.54	1.44	0.113333	1.55
CA.PGAv.1.6.scaffold206.147		RecName: Full=Delta(3,5)-Delta(2,4)-dienoyl-CoA isomerase, mitochondrial; Flags: Precursor	2.652	1.40729	2.18966e-09	5.64626e-05	yes	up	24.72	20.81	35.53	70.64	74.78	62.6	27.02	69.34
CA.PGAv.1.6.scaffold206.181		_	11.214	3.48728	6.5156e-09	0.000168011	yes	up	0.37	0.23	0.28	1.85	4.53	1.17	0.293333	2.51667
CA.PGAv.1.6.scaffold206.215		RecName: Full=4-coumarate--CoA ligase-like 9	0.001	-9.59172	1.81659e-11	4.68426e-07	yes	down	0.59	3.68	3.57	0	0	0	2.61333	0
CA.PGAv.1.6.scaffold206.63		RecName: Full=Protein CREG1; Flags: Precursor	3.678	1.87907	1.75127e-11	4.51581e-07	yes	up	8.86	7.32	6.2	27.19	27.62	21.03	7.46	25.28
CA.PGAv.1.6.scaffold206.81		RecName: Full=ABC transporter B family member 12; Short=ABC transporter ABCB.12; Short=AtABCB12; AltName: Full=Multidrug resistance protein 16; AltName: Full=P-gl	0.006	-7.4016	1.86563e-12	4.81071e-08	yes	down	0.67	2.17	0.8	0.01	0	0.01	1.21333	0.00666667
CA.PGAv.1.6.scaffold206.96		RecName: Full=Putative AAA family ATPase L572	3256.85	11.6693	2.8482e-129	7.34437e-125	yes	up	0.09	0.13	0.12	318.79	295.58	464.19	0.113333	359.52
CA.PGAv.1.6.scaffold206.98		RecName: Full=Putative AAA family ATPase L572	115.687	6.85408	1.15743e-07	0.00298454	yes	up	0	0.06	0	1.9	2.85	2.47	0.02	2.40667
CA.PGAv.1.6.scaffold2065.1		RecName: Full=Ubiquitin-conjugating enzyme E2-17 kDa; AltName: Full=Ubiquitin carrier protein; AltName: Full=Ubiquitin-protein ligase	66.197	6.04869	8.0354e-12	2.07201e-07	yes	up	0.07	0.07	0	2.48	4.5	2.04	0.0466667	3.00667
CA.PGAv.1.6.scaffold2075.7		RecName: Full=Probable leucine-rich repeat receptor-like protein kinase At1g35710; Flags: Precursor	134.952	7.07631	7.02076e-08	0.00181037	yes	up	0.02	0	0	0.64	1.06	0.5	0.00666667	0.733333
CA.PGAv.1.6.scaffold208.23		RecName: Full=Catalase; AltName: Full=CaCat1	7.657	2.9368	3.55747e-12	9.1733e-08	yes	up	122.16	55.96	138.05	1312.01	1157.51	586.29	105.39	1018.6
CA.PGAv.1.6.scaffold208.32		RecName: Full=Probable disease resistance protein RF9	0.01	-6.59721	6.52766e-21	1.68322e-16	yes	down	1.28	1.65	0.78	0.01	0.01	0.02	1.23667	0.0133333
CA.PGAv.1.6.scaffold208.35		RecName: Full=Serine/threonine-protein kinase PBS1; AltName: Full=AvrPphB susceptible protein 1	14.854	3.89283	1.51011e-08	0.000389397	yes	up	0.06	0.03	0.13	1.04	0.68	1.39	0.0733333	1.03667
CA.PGAv.1.6.scaffold208.38		RecName: Full=Protein NRT1/ PTR FAMILY 1.2; Short=AtNPF1.2; AltName: Full=Nitrate transporter 1.11	2.586	1.37074	4.75475e-08	0.00122606	yes	up	12.81	18.37	16.33	28.62	25.94	31.41	15.8367	28.6567
CA.PGAv.1.6.scaffold208.39		RecName: Full=Salicylate/benzoate carboxyl methyltransferase; AltName: Full=Benzoate O-methyltransferase; AltName: Full=S-adenosyl-L-methionine:benzoic acid carbox	111.443	6.80016	1.34387e-07	0.00346529	yes	up	0	0.16	0	7.17	8.12	5.78	0.0533333	7.02333
CA.PGAv.1.6.scaffold208.48		RecName: Full=Protein NRT1/ PTR FAMILY 1.2; Short=AtNPF1.2; AltName: Full=Nitrate transporter 1.11	6.271	2.64874	3.30333e-15	8.51796e-11	yes	up	2.52	5.22	5.17	23.86	35.04	22.53	4.30333	27.1433
CA.PGAv.1.6.scaffold208.59		RecName: Full=Protein NRT1/ PTR FAMILY 1.2; Short=AtNPF1.2; AltName: Full=Nitrate transporter 1.11	9.846	3.2995	3.38212e-34	8.72115e-30	yes	up	4.14	6.59	3.98	31.34	30.47	29.24	4.90333	30.35
CA.PGAv.1.6.scaffold208.61		RecName: Full=Protein NRT1/ PTR FAMILY 1.2; Short=AtNPF1.2; AltName: Full=Nitrate transporter 1.11	0.019	-5.72514	1.21771e-20	3.13998e-16	yes	down	29.27	141.85	114.83	1.66	0.53	1.12	95.3167	1.10333
CA.PGAv.1.6.scaffold208.72		RecName: Full=Protein EARLY FLOWERING 3; AltName: Full=Nematode-responsive protein	0.347	-1.52567	4.85925e-14	1.25301e-09	yes	down	13.6	14.89	16.38	4.93	5.31	6.06	14.9567	5.43333
CA.PGAv.1.6.scaffold2082.5		RecName: Full=Cytochrome P450 82A3; AltName: Full=Cytochrome P450 CP6	2.575	1.36483	8.89475e-10	2.2936e-05	yes	up	10.64	8.51	10.15	20.35	23.95	27.71	9.76667	24.0033
CA.PGAv.1.6.scaffold2087.3		RecName: Full=Cytochrome P450 83B1; AltName: Full=Protein ALTERED TRYPTOPHAN REGULATION 4; AltName: Full=Protein RED ELONGATED 1; AltName: Full=Protein SUPERROOT 2	0.007	-7.07129	3.1542e-07	0.00813343	yes	down	0.6	0.74	0.88	0	0	0	0.74	0
CA.PGAv.1.6.scaffold209.18		RecName: Full=Tyrosine aminotransferase; Short=TAT; AltName: Full=L-tyrosine:2-oxoglutarate aminotransferase	4.49	2.16677	3.32106e-11	8.56369e-07	yes	up	27.73	19.61	21.68	97.33	138.9	64.68	23.0067	100.303
CA.PGAv.1.6.scaffold209.22		RecName: Full=Nucleolar GTP-binding protein 1	7.617	2.92919	3.1557e-11	8.1373e-07	yes	up	2.09	0.72	0.93	7.71	11.06	8.86	1.24667	9.21
CA.PGAv.1.6.scaffold2092.1		RecName: Full=Agamous-like MADS-box protein AGL61; AltName: Full=Protein DIANA	210.285	7.7162	7.9386e-09	0.000204705	yes	up	0	0	0	3.43	3.61	5.75	0	4.26333
CA.PGAv.1.6.scaffold2092.2		_	19.722	4.30171	4.71458e-11	1.2157e-06	yes	up	0.1	0.02	0.25	2.02	1.96	2.79	0.123333	2.25667
CA.PGAv.1.6.scaffold21.10		RecName: Full=Probable galactinol--sucrose galactosyltransferase 1; AltName: Full=Protein SEED IMBIBITION 1; AltName: Full=Raffinose synthase 1	5.129	2.35875	5.55318e-17	1.43194e-12	yes	up	3.03	3.23	2.82	14.03	16.28	9.95	3.02667	13.42
CA.PGAv.1.6.scaffold21.32		RecName: Full=Aspartate aminotransferase 3, chloroplastic; AltName: Full=Protein YELLOW-LEAF-SPECIFIC GENE 4; AltName: Full=Transaminase A; Flags: Precursor	2.397	1.26119	5.3035e-08	0.00136756	yes	up	8.99	7.44	6.36	17.52	18.15	17.42	7.59667	17.6967
CA.PGAv.1.6.scaffold21.5		RecName: Full=Acetyltransferase At1g77540; AltName: Full=Minimal acetyltransferase	0.175	-2.5152	1.43741e-09	3.70651e-05	yes	down	24.01	8.78	14.47	3.93	2.01	3.3	15.7533	3.08
CA.PGAv.1.6.scaffold21.8		_	308.342	8.26839	6.32003e-11	1.62968e-06	yes	up	0	0	0	2.19	2.06	2.16	0	2.13667
CA.PGAv.1.6.scaffold2107.3		_	0.132	-2.92668	4.80176e-29	1.23818e-24	yes	down	25.73	25.47	32.95	3.03	4.02	2.42	28.05	3.15667
CA.PGAv.1.6.scaffold2107.4		RecName: Full=Pentatricopeptide repeat-containing protein At1g18485	0.338	-1.56328	1.77207e-08	0.000456947	yes	down	1.77	1.78	2.32	0.55	0.76	0.59	1.95667	0.633333
CA.PGAv.1.6.scaffold211.1		RecName: Full=Non-specific lipid-transfer protein; Short=LTP; Short=NsLTP; AltName: Full=SDI-9; Flags: Precursor	847.33	9.72678	7.17846e-14	1.85104e-09	yes	up	0	0	0	23.18	57.86	62.06	0	47.7
CA.PGAv.1.6.scaffold211.7		_	5.532	2.46775	1.17983e-11	3.0423e-07	yes	up	0.73	1.03	0.83	3.74	6.28	4.04	0.863333	4.68667
CA.PGAv.1.6.scaffold2122.5		_	44.293	5.46902	7.48722e-24	1.93066e-19	yes	up	0.03	0.16	0.38	4.02	5.38	4.34	0.19	4.58
CA.PGAv.1.6.scaffold2125.3		_	0.002	-8.88372	1.95518e-18	5.04161e-14	yes	down	79.18	67.81	11.2	0.05	0.17	0.09	52.73	0.103333
CA.PGAv.1.6.scaffold213.20		_	33.654	5.07271	2.04849e-29	5.28225e-25	yes	up	0.38	0.1	0.31	9.71	10.93	6.78	0.263333	9.14
CA.PGAv.1.6.scaffold213.8		RecName: Full=Proton pump-interactor 1	0.042	-4.5588	8.52198e-30	2.19748e-25	yes	down	6.1	6.8	6.58	0.26	0.41	0.12	6.49333	0.263333
CA.PGAv.1.6.scaffold2137.1		RecName: Full=60S ribosomal protein L23	0.004	-8.02571	5.90561e-09	0.000152282	yes	down	8.83	3.18	8.76	0	0	0	6.92333	0
CA.PGAv.1.6.scaffold214.2		_	0.278	-1.84498	2.87997e-12	7.4263e-08	yes	down	104.73	103.27	99.95	26.66	22.09	34.79	102.65	27.8467
CA.PGAv.1.6.scaffold214.4		_	0.354	-1.49811	1.24491e-16	3.21013e-12	yes	down	50.52	52.56	47.39	17.49	15.59	14.53	50.1567	15.87
CA.PGAv.1.6.scaffold215.1		_	18.551	4.21344	1.83662e-09	4.73591e-05	yes	up	0.56	0.03	0.13	1.89	2.83	1.9	0.24	2.20667
CA.PGAv.1.6.scaffold215.19		RecName: Full=Probable plastidic glucose transporter 1	0.293	-1.76958	3.01652e-10	7.77839e-06	yes	down	5.67	7.35	7.02	2.93	2.36	3.3	6.68	2.86333
CA.PGAv.1.6.scaffold2152.1		RecName: Full=Putative F-box protein PP2-B12; AltName: Full=Protein PHLOEM PROTEIN 2-LIKE B12; Short=AtPP2-B12	513.161	9.00327	1.12193e-159	2.89301e-155	yes	up	2.18	4.34	2.37	1389.26	1712.73	1371.59	2.96333	1491.19
CA.PGAv.1.6.scaffold216.8		_	285.113	8.15539	2.60248e-14	6.71076e-10	yes	up	0.04	0	0.04	7.81	9.83	6.19	0.0266667	7.94333
CA.PGAv.1.6.scaffold2165.2		RecName: Full=Agamous-like MADS-box protein AGL62	0.001	-10.3863	1.45643e-77	3.75556e-73	yes	down	85.1	102.63	106.17	0.07	0.35	0.03	97.9667	0.15
CA.PGAv.1.6.scaffold217.2		RecName: Full=Leucine-rich repeat receptor-like protein CLAVATA2; AltName: Full=Receptor-like protein 10; Short=AtRLP10; Flags: Precursor	3.266	1.70735	4.85826e-08	0.00125275	yes	up	0.92	1.26	1.91	4.38	4.06	4.29	1.36333	4.24333
CA.PGAv.1.6.scaffold2177.11		_	0.315	-1.66586	1.03239e-07	0.00266212	yes	down	5.34	5.65	5.73	0.6	1.01	0.56	5.57333	0.723333
CA.PGAv.1.6.scaffold2177.13		RecName: Full=Putative F-box protein At3g52320	0.098	-3.3514	3.71103e-16	9.56927e-12	yes	down	4.54	3.8	8.05	0.5	0.46	0.56	5.46333	0.506667
CA.PGAv.1.6.scaffold2179.1		RecName: Full=Putative late blight resistance protein homolog R1B-12	0	-11.7244	2.26637e-20	5.84407e-16	yes	down	14.59	12.83	6.25	0	0	0	11.2233	0
CA.PGAv.1.6.scaffold2179.2		RecName: Full=Putative late blight resistance protein homolog R1B-17	0.085	-3.55842	4.17563e-24	1.07673e-19	yes	down	8.29	9.69	5.12	0.2	0.31	0.17	7.7	0.226667
CA.PGAv.1.6.scaffold219.1		RecName: Full=Protein ASPARTIC PROTEASE IN GUARD CELL 1; Short=AtASPG1; Flags: Precursor	0.059	-4.07468	8.29961e-19	2.14014e-14	yes	down	21.87	18.82	14.77	1.67	1.4	0.49	18.4867	1.18667
CA.PGAv.1.6.scaffold219.39		_	0.424	-1.2384	2.98164e-11	7.68845e-07	yes	down	14.5	17.22	19.45	6.35	7.14	7.31	17.0567	6.93333
CA.PGAv.1.6.scaffold219.71		_	38.104	5.25188	2.41124e-11	6.21762e-07	yes	up	0.05	0.1	0.11	3.73	2.56	3.55	0.0866667	3.28
CA.PGAv.1.6.scaffold219.90		RecName: Full=Subtilisin-like protease; AltName: Full=Cucumisin-like serine protease; Flags: Precursor	0.346	-1.53163	3.26155e-08	0.000841023	yes	down	76.13	63.81	59.66	16.6	22.57	27.41	66.5333	22.1933
CA.PGAv.1.6.scaffold2192.2		RecName: Full=Copia protein; AltName: Full=Gag-int-pol protein; Contains: RecName: Full=Copia VLP protein; Contains: RecName: Full=Copia protease	0.004	-7.79881	4.13137e-09	0.000106531	yes	down	5.9	7.25	5.16	0	0	0	6.10333	0
CA.PGAv.1.6.scaffold22.23		_	0.361	-1.47112	1.1296e-10	2.91277e-06	yes	down	6.05	6.33	6.87	2.12	2.61	2.23	6.41667	2.32
CA.PGAv.1.6.scaffold22.45		RecName: Full=DEAD-box ATP-dependent RNA helicase 30	0.002	-8.90356	5.89859e-13	1.52101e-08	yes	down	4.02	4.55	6.37	0	0.03	0	4.98	0.01
CA.PGAv.1.6.scaffold22.48		RecName: Full=High affinity nitrate transporter 2.4; Short=AtNRT2:4	9.445	3.23957	6.0008e-22	1.54737e-17	yes	up	2.21	2.27	1.36	15.21	23.72	17.83	1.94667	18.92
CA.PGAv.1.6.scaffold22.52		RecName: Full=ABC transporter C family member 2; Short=ABC transporter ABCC.2; Short=AtABCC2; AltName: Full=ATP-energized glutathione S-conjugate pump 2; AltName: F	0.092	-3.43932	1.19595e-07	0.00308388	yes	down	2.22	1.86	1.72	0.05	0.16	0.41	1.93333	0.206667
CA.PGAv.1.6.scaffold220.22		_	0.014	-6.13375	1.12184e-10	2.89277e-06	yes	down	3.3	2.49	2.84	0.11	0	0.03	2.87667	0.0466667
CA.PGAv.1.6.scaffold220.23		_	0.008	-7.03157	9.88649e-15	2.54933e-10	yes	down	5.81	2.58	7.22	0.03	0	0.36	5.20333	0.13
CA.PGAv.1.6.scaffold220.24		RecName: Full=B3 domain-containing protein REM9; AltName: Full=Auxin response factor 23; AltName: Full=Protein REPRODUCTIVE MERISTEM 9	0.004	-7.84461	9.51063e-19	2.45241e-14	yes	down	2.8	2.23	2.83	0.01	0.01	0.01	2.62	0.01
CA.PGAv.1.6.scaffold220.26		RecName: Full=Eukaryotic translation initiation factor 2 subunit alpha; Short=eIF-2-alpha	14.578	3.8657	3.71129e-07	0.00956994	yes	up	0.08	0.09	0	1.17	1.4	1.23	0.0566667	1.26667
CA.PGAv.1.6.scaffold220.27		RecName: Full=Probable ureidoglycolate hydrolase; Flags: Precursor	0.118	-3.0887	3.82961e-16	9.87504e-12	yes	down	44.12	36.32	35.39	4.89	5.91	2.6	38.61	4.46667
CA.PGAv.1.6.scaffold220.36		RecName: Full=Ubiquinone biosynthesis monooxygenase COQ6; AltName: Full=Coenzyme Q10 monooxygenase 6	7.451	2.89741	1.36705e-20	3.52507e-16	yes	up	0.75	0.45	0.5	3.8	4.18	4.28	0.566667	4.08667
CA.PGAv.1.6.scaffold220.64		RecName: Full=Cyclopropane-fatty-acyl-phospholipid synthase; Short=CFA synthase; Short=Cyclopropane fatty acid synthase	0	-12.9674	3.36646e-27	8.68076e-23	yes	down	14.71	16.42	18.62	0	0	0	16.5833	0
CA.PGAv.1.6.scaffold2201.1		_	0.004	-8.05718	8.35572e-10	2.15461e-05	yes	down	3.1	2.98	2.07	0	0	0	2.71667	0
CA.PGAv.1.6.scaffold2204.2		RecName: Full=Probable mannan synthase 9; AltName: Full=Cellulose synthase-like protein A9; AltName: Full=OsCslA9	0.232	-2.10988	2.12876e-08	0.000548922	yes	down	19.9	16.86	14.64	2.09	4.55	3.54	17.1333	3.39333
CA.PGAv.1.6.scaffold2214.2		RecName: Full=TMV resistance protein N	449.696	8.81281	8.73279e-13	2.25184e-08	yes	up	0	0	0.03	6.43	6.31	4.87	0.01	5.87
CA.PGAv.1.6.scaffold222.13		RecName: Full=LRR receptor-like serine/threonine-protein kinase ERECTA; AltName: Full=Protein QUANTITATIVE RESISTANCE TO PLECTOSPHAERELLA 1; AltName: Full=Protein	0.002	-9.23043	4.96011e-13	1.27901e-08	yes	down	4.11	5.23	4.11	0	0	0	4.48333	0
CA.PGAv.1.6.scaffold222.144		RecName: Full=Endoplasmic reticulum oxidoreductin-2; Flags: Precursor	0.04	-4.66027	1.04267e-08	0.000268863	yes	down	1.58	1.2	1.5	0.03	0.07	0.06	1.42667	0.0533333
CA.PGAv.1.6.scaffold222.158		_	6.367	2.6707	1.70447e-07	0.00439515	yes	up	0.02	0.06	0.08	0.4	0.33	0.34	0.0533333	0.356667
CA.PGAv.1.6.scaffold222.159		_	241.628	7.91664	1.80989e-09	4.66699e-05	yes	up	0	0	0	0.63	1.68	2.64	0	1.65
CA.PGAv.1.6.scaffold222.164		_	114.764	6.84252	9.93974e-10	2.56306e-05	yes	up	0	0.09	0	4.26	2.89	4.06	0.03	3.73667
CA.PGAv.1.6.scaffold222.44		RecName: Full=TMV resistance protein N	0.083	-3.59292	8.19196e-11	2.11238e-06	yes	down	1.09	2.36	0.93	0.02	0.06	0.07	1.46	0.05
CA.PGAv.1.6.scaffold222.48		RecName: Full=TMV resistance protein N	235.451	7.87928	8.54839e-27	2.20429e-22	yes	up	0	0.05	0.02	4.45	8.62	3.3	0.0233333	5.45667
CA.PGAv.1.6.scaffold222.66		_	330.347	8.36784	9.44491e-47	2.43547e-42	yes	up	0.37	0	0.05	12.99	15.08	12.33	0.14	13.4667
CA.PGAv.1.6.scaffold222.72		_	0.002	-9.13954	9.12496e-14	2.35296e-09	yes	down	6.93	5.1	5.69	0.03	0	0	5.90667	0.01
CA.PGAv.1.6.scaffold222.83		RecName: Full=Probable MYST-like histone acetyltransferase 1	0.082	-3.60291	7.85276e-09	0.000202491	yes	down	1.8	0.85	1.32	0.08	0.16	0.07	1.32333	0.103333
CA.PGAv.1.6.scaffold223.12		RecName: Full=PI-PLC X domain-containing protein At5g67130; Flags: Precursor	4.015	2.0053	2.71059e-08	0.000698952	yes	up	5.38	1.44	2.95	4.7	7.49	7.11	3.25667	6.43333
CA.PGAv.1.6.scaffold223.2		_	22.189	4.4718	8.09327e-28	2.08693e-23	yes	up	0.23	0.56	0.81	9.86	11.64	7.13	0.533333	9.54333
CA.PGAv.1.6.scaffold223.21		RecName: Full=Glutathione S-transferase DHAR1, mitochondrial; AltName: Full=Chloride intracellular channel homolog 1; Short=CLIC homolog 1; AltName: Full=Glutathio	0.005	-7.67748	6.8752e-09	0.000177284	yes	down	1.79	4.81	1.73	0	0	0	2.77667	0
CA.PGAv.1.6.scaffold224.10		RecName: Full=F-box/FBD/LRR-repeat protein At1g13570	0.242	-2.04828	4.47379e-11	1.15361e-06	yes	down	5.45	5.02	5.59	1.61	1.3	0.89	5.35333	1.26667
CA.PGAv.1.6.scaffold224.16		RecName: Full=Vacuolar protein sorting-associated protein 18 homolog	2.395	1.26029	8.4658e-09	0.000218299	yes	up	5.04	5.61	6.02	7.24	9.96	7.05	5.55667	8.08333
CA.PGAv.1.6.scaffold224.4		RecName: Full=Probable pectinesterase/pectinesterase inhibitor 34; Includes: RecName: Full=Pectinesterase inhibitor 34; AltName: Full=Pectin methylesterase inhibit	0.18	-2.47606	1.52582e-09	3.93448e-05	yes	down	46.49	53.06	34.45	8.68	4.21	10.07	44.6667	7.65333
CA.PGAv.1.6.scaffold2241.1		_	0.001	-10.2397	2.31836e-32	5.97812e-28	yes	down	22.98	18.45	21.18	0.06	0	0.02	20.87	0.0266667
CA.PGAv.1.6.scaffold225.4		_	0.336	-1.5718	3.6473e-07	0.00940492	yes	down	6.86	4.88	5.76	2.05	2.25	1.49	5.83333	1.93
CA.PGAv.1.6.scaffold225.5		RecName: Full=UDP-N-acetylenolpyruvoylglucosamine reductase; AltName: Full=UDP-N-acetylmuramate dehydrogenase	0.195	-2.35681	5.26468e-20	1.35755e-15	yes	down	7.79	6.87	9.61	1.78	1.38	1.91	8.09	1.69
CA.PGAv.1.6.scaffold2254.1		RecName: Full=Putative uncharacterized protein ART2; AltName: Full=Antisense to ribosomal RNA transcript protein 2	0.154	-2.6957	2.27792e-08	0.000587386	yes	down	2745.31	1618.99	3163.97	150.11	482.38	491.63	2509.42	374.707
CA.PGAv.1.6.scaffold226.23		_	4.445	2.15215	3.59706e-07	0.00927538	yes	up	0.28	0.28	0.32	1.4	1.63	1.28	0.293333	1.43667
CA.PGAv.1.6.scaffold226.30		RecName: Full=Protein FAF-like, chloroplastic; Flags: Precursor	39.179	5.29202	2.53758e-12	6.5434e-08	yes	up	0.45	0	0.3	9.24	9.28	9.54	0.25	9.35333
CA.PGAv.1.6.scaffold226.8		RecName: Full=Cyclin-dependent kinase G-2; Short=CDKG;2	191.5	7.5812	5.3106e-58	1.36939e-53	yes	up	0.14	0.62	0.4	10.25	16.74	12.05	0.386667	13.0133
CA.PGAv.1.6.scaffold2260.2		RecName: Full=PI-PLC X domain-containing protein At5g67130; Flags: Precursor	27.494	4.78105	3.10317e-68	8.00185e-64	yes	up	0.29	0.28	0.31	10.06	13.39	9.47	0.293333	10.9733
CA.PGAv.1.6.scaffold227.10		RecName: Full=Glutathione S-transferase DHAR2; AltName: Full=Chloride intracellular channel homolog 2; Short=CLIC homolog 2; AltName: Full=Glutathione-dependent de	10.536	3.39719	1.95654e-09	5.04514e-05	yes	up	0.16	1.06	0.71	7.31	6.19	6.41	0.643333	6.63667
CA.PGAv.1.6.scaffold227.13		RecName: Full=Cell differentiation protein RCD1 homolog; Short=Rcd-1	0.167	-2.58416	9.22622e-09	0.000237907	yes	down	5.99	5.24	9.11	0.74	1.64	0.59	6.78	0.99
CA.PGAv.1.6.scaffold227.14		RecName: Full=Cell differentiation protein RCD1 homolog; Short=Rcd-1; AltName: Full=CCR4-NOT transcription complex subunit 9 RCD1_RAT RecNam	0.036	-4.78072	1.01178e-10	2.60896e-06	yes	down	8.1	4.88	5.44	0.05	0.54	0.1	6.14	0.23
CA.PGAv.1.6.scaffold228.6		_	538.335	9.07236	2.1199e-17	5.46636e-13	yes	up	0	0.08	0.01	2.09	2.88	1.85	0.03	2.27333
CA.PGAv.1.6.scaffold231.2		_	0.001	-10.1588	1.45305e-15	3.74683e-11	yes	down	1.92	2.71	3.53	0	0	0	2.72	0
CA.PGAv.1.6.scaffold231.3		_	10.38	3.37572	3.85122e-13	9.93076e-09	yes	up	3.34	1.35	5.08	31.43	40.86	29.49	3.25667	33.9267
CA.PGAv.1.6.scaffold231.8		_	175.727	7.45719	7.02841e-64	1.81235e-59	yes	up	0.03	0.03	0.04	10.62	11.82	8.85	0.0333333	10.43
CA.PGAv.1.6.scaffold233.7		_	887.693	9.79392	8.65041e-15	2.2306e-10	yes	up	0	0	0	4.14	6.38	2.92	0	4.48
CA.PGAv.1.6.scaffold234.11		RecName: Full=Betaine aldehyde dehydrogenase 2, mitochondrial; Short=BADH; AltName: Full=Aldehyde dehydrogenase family 10 member A9; Flags: Precursor	0.003	-8.34245	2.55666e-10	6.5926e-06	yes	down	2.88	2.27	1.54	0	0	0	2.23	0
CA.PGAv.1.6.scaffold234.9		RecName: Full=Kinesin-like protein NACK1; AltName: Full=NPK1-activating kinesin-1	694.611	9.44006	2.60109e-14	6.70718e-10	yes	up	0	0	0	11.05	8.23	8.41	0	9.23
CA.PGAv.1.6.scaffold235.9		RecName: Full=U-box domain-containing protein 34; AltName: Full=Plant U-box protein 34; Includes: RecName: Full=E3 ubiquitin ligase; Includes: RecName: Full=Serine	0.062	-4.01521	1.11341e-18	2.87104e-14	yes	down	20.86	22.87	12.68	1.26	0.88	1.05	18.8033	1.06333
CA.PGAv.1.6.scaffold2377.1		RecName: Full=Putative disease resistance RPP13-like protein 1	0.009	-6.77601	3.11628e-38	8.03563e-34	yes	down	10.19	4.43	4.72	0.05	0.08	0.04	6.44667	0.0566667
CA.PGAv.1.6.scaffold238.3		_	134.349	7.06984	2.60224e-19	6.71015e-15	yes	up	0.08	0	0.03	5.41	5.28	4.48	0.0366667	5.05667
CA.PGAv.1.6.scaffold2381.1		RecName: Full=Protein WAVE-DAMPENED 2; Short=AtWVD2	0.032	-4.96486	3.41334e-07	0.00880164	yes	down	3.84	7.78	3.23	0.06	0	4.3	4.95	1.45333
CA.PGAv.1.6.scaffold24.7		_	1437.54	10.4894	1.64694e-17	4.24681e-13	yes	up	0	0	0	4.71	4.77	2.89	0	4.12333
CA.PGAv.1.6.scaffold240.1		RecName: Full=Histidine kinase 3; AltName: Full=Arabidopsis histidine kinase 3; Short=AtHK3; AltName: Full=Protein AUTHENTIC HIS-KINASE 3; AltName: Full=Protein ORE	0.41	-1.285	2.53114e-07	0.0065268	yes	down	22.75	19.93	16.09	6.24	8.72	7.57	19.59	7.51
CA.PGAv.1.6.scaffold241.11		RecName: Full=Putative late blight resistance protein homolog R1B-17	0.03	-5.06662	1.56892e-31	4.04562e-27	yes	down	3.75	4.97	4.65	0.06	0.12	0.2	4.45667	0.126667
CA.PGAv.1.6.scaffold241.27		RecName: Full=Protein NSP-INTERACTING KINASE 1; AltName: Full=LRR receptor-like serine/threonine-protein kinase NIK1; Flags: Precursor	2386.77	11.2208	1.53276e-20	3.95236e-16	yes	up	0	0.03	0	24.59	37.73	26.75	0.01	29.69
CA.PGAv.1.6.scaffold241.30		_	2969.84	11.5362	1.33576e-20	3.4444e-16	yes	up	0	0	0.01	12.61	16.94	12.2	0.00333333	13.9167
CA.PGAv.1.6.scaffold241.39		RecName: Full=UDP-galactose/UDP-glucose transporter 5B; Short=AtUTr5B	3.186	1.67167	5.72432e-17	1.47607e-12	yes	up	3.46	3.03	3.69	7.46	8.29	6.27	3.39333	7.34
CA.PGAv.1.6.scaffold241.40		_	15.619	3.96528	2.73563e-07	0.0070541	yes	up	2.22	0.84	0.21	19.21	25.05	6.9	1.09	17.0533
CA.PGAv.1.6.scaffold241.9		RecName: Full=Putative late blight resistance protein homolog R1B-23	0.003	-8.53804	1.23367e-11	3.18114e-07	yes	down	0.85	0.85	0.93	0	0	0	0.876667	0
CA.PGAv.1.6.scaffold242.1		_	28.45	4.83033	3.33759e-36	8.60632e-32	yes	up	0.43	0.14	0.18	10.11	10.22	12.25	0.25	10.86
CA.PGAv.1.6.scaffold242.10		RecName: Full=Protein trichome birefringence-like 10	0.181	-2.46898	6.81553e-09	0.000175745	yes	down	4.51	4.61	2.25	0.55	0.63	0.93	3.79	0.703333
CA.PGAv.1.6.scaffold242.16		RecName: Full=2-C-methyl-D-erythritol 4-phosphate cytidylyltransferase, chloroplastic; AltName: Full=4-diphosphocytidyl-2C-methyl-D-erythritol synthase; AltName: Fu	139.067	7.11963	3.26116e-10	8.40922e-06	yes	up	0	0.01	0	0.77	0.38	0.74	0.00333333	0.63
CA.PGAv.1.6.scaffold242.4		RecName: Full=Cytokinin riboside 5'-monophosphate phosphoribohydrolase LOG3; AltName: Full=Protein LONELY GUY 3	61.212	5.93573	1.58841e-15	4.09588e-11	yes	up	0.03	0.05	0.06	11.56	15.13	12.39	0.0466667	13.0267
CA.PGAv.1.6.scaffold243.39		_	0.294	-1.76457	8.24059e-08	0.00212492	yes	down	335.14	315.36	247.45	86.03	46.6	71.59	299.317	68.0733
CA.PGAv.1.6.scaffold2433.1		RecName: Full=Agamous-like MADS-box protein AGL62	0.002	-9.22989	5.73961e-32	1.48001e-27	yes	down	29.14	37.6	29.27	0.11	0	0	32.0033	0.0366667
CA.PGAv.1.6.scaffold246.2		RecName: Full=Probable methionine--tRNA ligase; AltName: Full=Methionyl-tRNA synthetase; Short=MetRS	149.497	7.22397	4.47478e-28	1.15387e-23	yes	up	0	0.08	0.02	4.27	4.89	4.44	0.0333333	4.53333
CA.PGAv.1.6.scaffold246.3		RecName: Full=Cyclin-dependent kinases regulatory subunit 1; AltName: Full=CKS1-At	5.119	2.35592	4.14732e-13	1.06943e-08	yes	up	1.16	0.71	1.5	5.88	5.15	7.23	1.12333	6.08667
CA.PGAv.1.6.scaffold2462.2		RecName: Full=Pleiotropic drug resistance protein 4	0.025	-5.30714	4.41645e-34	1.13883e-29	yes	down	4.01	4.81	7.81	0.11	0.21	0.1	5.54333	0.14
CA.PGAv.1.6.scaffold247.16		RecName: Full=Ethylene-responsive transcription factor 5; AltName: Full=Ethylene-responsive element-binding factor 4; Short=EREBP-4; AltName: Full=Ethylene-responsi	0.273	-1.87246	2.97436e-08	0.000766968	yes	down	113.42	122.44	141.81	26.02	25.31	48.19	125.89	33.1733
CA.PGAv.1.6.scaffold247.19		RecName: Full=Calcium-transporting ATPase 2, plasma membrane-type; AltName: Full=Ca(2+)-ATPase isoform 2	4775.38	12.2214	4.80746e-24	1.23965e-19	yes	up	0	0	0	9.99	12.36	8.64	0	10.33
CA.PGAv.1.6.scaffold2473.1		RecName: Full=Alpha,alpha-trehalose-phosphate synthase	9.097	3.18535	1.64666e-40	4.24607e-36	yes	up	1.38	1.1	1.74	10.27	9.18	11.95	1.40667	10.4667
CA.PGAv.1.6.scaffold2478.1		RecName: Full=Kinesin KP1; AltName: Full=Kinesin-like protein 1; Short=AtKP1	0.076	-3.70866	2.65616e-07	0.00684917	yes	down	0.96	0.77	0.73	0.02	0.11	0.06	0.82	0.0633333
CA.PGAv.1.6.scaffold248.18		RecName: Full=Clathrin light chain 1	0.008	-6.98568	3.7072e-07	0.0095594	yes	down	0.56	1.15	1.83	0.02	0	0	1.18	0.00666667
CA.PGAv.1.6.scaffold248.38		RecName: Full=Ethylene-responsive transcription factor ERF053	0.206	-2.2792	2.02157e-24	5.21281e-20	yes	down	26.14	21.4	21.36	4.19	5.47	3.9	22.9667	4.52
CA.PGAv.1.6.scaffold2492.2		RecName: Full=Auxin-responsive protein IAA8; AltName: Full=Indoleacetic acid-induced protein 8	2.806	1.48854	4.37494e-10	1.12812e-05	yes	up	9.45	13.84	14.28	37.71	35.32	28.83	12.5233	33.9533
CA.PGAv.1.6.scaffold25.11		_	0.047	-4.41447	3.31659e-16	8.55216e-12	yes	down	4.72	3.97	9.85	0.15	0.2	0.3	6.18	0.216667
CA.PGAv.1.6.scaffold25.17		_	835.439	9.70639	2.52428e-14	6.5091e-10	yes	up	0	0	0	1.37	2.23	0.96	0	1.52
CA.PGAv.1.6.scaffold25.7		_	270.882	8.08152	6.66796e-10	1.7194e-05	yes	up	0	0	0	0.72	1.34	0.78	0	0.946667
CA.PGAv.1.6.scaffold251.3		RecName: Full=Serine carboxypeptidase-like 48; Flags: Precursor	419.546	8.71269	3.02588e-12	7.80254e-08	yes	up	0	0	0	1.55	1.62	1.28	0	1.48333
CA.PGAv.1.6.scaffold252.10		RecName: Full=Protein DEHYDRATION-INDUCED 19 homolog 3; Short=AtDi19-3	880.87	9.78278	6.17146e-16	1.59137e-11	yes	up	0	0	0.04	10.33	10.76	23.4	0.0133333	14.83
CA.PGAv.1.6.scaffold253.3		_	6.059	2.59897	3.92116e-15	1.01111e-10	yes	up	10.03	8.14	11.56	37.68	27.52	42.62	9.91	35.94
CA.PGAv.1.6.scaffold254.6		_	0.287	-1.80145	3.70091e-10	9.54317e-06	yes	down	3.14	3.6	4.49	0.8	1.32	0.79	3.74333	0.97
CA.PGAv.1.6.scaffold255.15		RecName: Full=Cyclin-dependent kinase G-2; Short=CDKG;2	48.291	5.59367	6.81457e-27	1.75721e-22	yes	up	0.02	0.09	0.15	4.48	4.52	3.08	0.0866667	4.02667
CA.PGAv.1.6.scaffold257.109		RecName: Full=Pentatricopeptide repeat-containing protein At4g18975, chloroplastic; Flags: Precursor	0.137	-2.86328	6.87276e-22	1.77221e-17	yes	down	21.78	19.13	24.76	2.36	2.4	3.81	21.89	2.85667
CA.PGAv.1.6.scaffold257.111		RecName: Full=Alpha,alpha-trehalose-phosphate synthase	6.546	2.71051	7.60197e-24	1.96024e-19	yes	up	3.52	4.04	5.62	19.86	14.54	17.93	4.39333	17.4433
CA.PGAv.1.6.scaffold257.112		RecName: Full=Pentatricopeptide repeat-containing protein At4g18975, chloroplastic; Flags: Precursor	0.091	-3.46415	6.89963e-09	0.000177914	yes	down	3.7	6.94	3.91	0.41	0.71	0.21	4.85	0.443333
CA.PGAv.1.6.scaffold257.121		_	0.024	-5.39718	7.9263e-08	0.00204388	yes	down	5.87	4.16	7.5	0.13	0	0.26	5.84333	0.13
CA.PGAv.1.6.scaffold257.128		RecName: Full=GDSL esterase/lipase At1g29670; AltName: Full=Extracellular lipase At1g29670; Flags: Precursor	0.003	-8.57585	6.08545e-26	1.56919e-21	yes	down	17.22	237.87	236.53	1.04	0.08	0.28	163.873	0.466667
CA.PGAv.1.6.scaffold257.129		RecName: Full=GDSL esterase/lipase At1g29670; AltName: Full=Extracellular lipase At1g29670; Flags: Precursor	0.041	-4.59612	5.37076e-23	1.3849e-18	yes	down	60.63	86.93	78.2	4.79	1.81	5.37	75.2533	3.99
CA.PGAv.1.6.scaffold257.13		RecName: Full=Chlorophyll a-b binding protein 21, chloroplastic; AltName: Full=LHCII type I CAB-21; Short=LHCP; Flags: Precursor	25.288	4.66036	1.24746e-09	3.21671e-05	yes	up	0.75	2.42	1.38	37.04	7.07	65.73	1.51667	36.6133
CA.PGAv.1.6.scaffold257.26		RecName: Full=Probable purine permease 11; Short=AtPUP11	6.979	2.80304	1.08593e-13	2.80019e-09	yes	up	9.74	9.39	4.66	52.81	68.45	42.36	7.93	54.54
CA.PGAv.1.6.scaffold257.29		RecName: Full=Probable purine permease 10; Short=AtPUP10	0.275	-1.86481	4.07232e-10	1.05009e-05	yes	down	21.17	19.27	29.78	6.1	8.89	4.69	23.4067	6.56
CA.PGAv.1.6.scaffold257.38		RecName: Full=Leucine-rich repeat receptor-like protein kinase PXL2; AltName: Full=Protein PHLOEM INTERCALATED WITH XYLEM-LIKE 2; Flags: Precursor	0.183	-2.452	2.22014e-08	0.000572486	yes	down	6.63	4.26	6.7	0.52	0.46	0.45	5.86333	0.476667
CA.PGAv.1.6.scaffold257.80		RecName: Full=Protein SRG1; Short=AtSRG1; AltName: Full=Protein SENESCENCE-RELATED GENE 1	9.39	3.2312	2.06897e-15	5.33506e-11	yes	up	2.85	1.47	4.38	25.17	29.57	17.58	2.9	24.1067
CA.PGAv.1.6.scaffold257.81		RecName: Full=Protein SRG1; Short=AtSRG1; AltName: Full=Protein SENESCENCE-RELATED GENE 1	78.998	6.30374	2.97975e-14	7.68358e-10	yes	up	0	0.16	0	4.97	3.26	4.81	0.0533333	4.34667
CA.PGAv.1.6.scaffold258.1		RecName: Full=Proteasome subunit beta type-7-A; AltName: Full=20S proteasome beta subunit B-1; AltName: Full=Proteasome component FA; AltName: Full=Proteasome comp	1441.53	10.4934	9.49375e-24	2.44806e-19	yes	up	0.11	0	0	42.44	40.36	40.76	0.0366667	41.1867
CA.PGAv.1.6.scaffold258.2		RecName: Full=Adagio protein 1; AltName: Full=Clock-associated PAS protein ZTL; AltName: Full=F-box only protein 2b; Short=FBX2b; AltName: Full=Flavin-binding kelch	2.617	1.38799	8.78106e-10	2.26428e-05	yes	up	1.99	1.43	1.93	4.33	4.95	4	1.78333	4.42667
CA.PGAv.1.6.scaffold26.16		RecName: Full=Probable DEAD-box ATP-dependent RNA helicase 48	0.195	-2.35512	7.88166e-32	2.03236e-27	yes	down	8.29	7.85	8.49	1.38	1.54	1.78	8.21	1.56667
CA.PGAv.1.6.scaffold26.43		RecName: Full=Histone-lysine N-methyltransferase CLF; AltName: Full=Polycomb group protein CURLY LEAF; AltName: Full=Protein INCURVATA 1; AltName: Full=Protein SET D	0.005	-7.69512	3.82912e-08	0.000987377	yes	down	0.84	0.69	1.9	0	0	0	1.14333	0
CA.PGAv.1.6.scaffold260.4		RecName: Full=Homeobox-leucine zipper protein REVOLUTA; AltName: Full=HD-ZIP protein REV; AltName: Full=Homeodomain transcription factor REV; AltName: Full=Protein A	710.255	9.47219	2.71612e-14	7.0038e-10	yes	up	0	0	0	3.37	4.76	2.86	0	3.66333
CA.PGAv.1.6.scaffold264.14		RecName: Full=Ethylene-responsive transcription factor ABR1; AltName: Full=Protein ABA REPRESSOR 1	0.022	-5.522	2.02291e-08	0.000521627	yes	down	7.13	1.39	0.78	0.11	0.02	0.06	3.1	0.0633333
CA.PGAv.1.6.scaffold264.4		RecName: Full=Abscisic stress-ripening protein 2	0.033	-4.90422	1.33376e-29	3.43923e-25	yes	down	1351.25	663.68	463.19	23.45	27.83	31.21	826.04	27.4967
CA.PGAv.1.6.scaffold2644.1		RecName: Full=Putative F-box protein PP2-B8; AltName: Full=Protein PHLOEM PROTEIN 2-LIKE B8; Short=AtPP2-B8	0.097	-3.37085	8.9116e-10	2.29794e-05	yes	down	47.99	14.66	12.05	3.13	2.88	1.42	24.9	2.47667
CA.PGAv.1.6.scaffold266.4		RecName: Full=U3 small nucleolar RNA-associated protein 25; Short=U3 snoRNA-associated protein 25; AltName: Full=U three protein 25	2.242	1.1649	4.3876e-08	0.00113139	yes	up	13.51	12.55	12.49	13.25	15.04	10.76	12.85	13.0167
CA.PGAv.1.6.scaffold269.5		_	839.394	9.7132	8.90538e-14	2.29634e-09	yes	up	0	0	0	4.14	3.24	7.82	0	5.06667
CA.PGAv.1.6.scaffold27.1		RecName: Full=Pentatricopeptide repeat-containing protein At1g56690, mitochondrial; Flags: Precursor	0.091	-3.46565	5.90697e-08	0.00152317	yes	down	3.28	4.22	4.93	0.07	0.33	0.57	4.14333	0.323333
CA.PGAv.1.6.scaffold27.13		RecName: Full=Pyruvate dehydrogenase E1 component subunit beta-2, mitochondrial; Short=PDHE1-B; Flags: Precursor	0.007	-7.09836	5.34451e-28	1.37814e-23	yes	down	4.61	7.22	3.65	0.02	0.02	0.03	5.16	0.0233333
CA.PGAv.1.6.scaffold27.19		RecName: Full=Thioredoxin H2; Short=AtTrxh2; AltName: Full=Thioredoxin 2; Short=AtTRX2	11.995	3.58438	6.04967e-21	1.55997e-16	yes	up	7.48	7.95	4.85	73.67	118.21	62.3	6.76	84.7267
CA.PGAv.1.6.scaffold27.28		RecName: Full=Retrovirus-related Pol polyprotein from transposon TNT 1-94; Includes: RecName: Full=Protease; Includes: RecName: Full=Reverse transcriptase; Includes:	2.889	1.53064	1.04769e-08	0.000270158	yes	up	1.2	1.56	1.19	3.23	3.42	3.99	1.31667	3.54667
CA.PGAv.1.6.scaffold27.29		RecName: Full=Ubiquinol oxidase, mitochondrial; AltName: Full=Alternative oxidase; Flags: Precursor	0.069	-3.84874	8.91196e-08	0.00229804	yes	down	0.66	0.71	1.11	0.05	0.02	0.1	0.826667	0.0566667
CA.PGAv.1.6.scaffold27.38		RecName: Full=Glutathione S-transferase U17; Short=AtGSTU17; AltName: Full=GST class-tau member 17; AltName: Full=Glutathione S-transferase 30; AltName: Full=Prote	10.35	3.37156	1.92156e-08	0.000495493	yes	up	1.59	9.92	9.16	87.23	55.58	65.7	6.89	69.5033
CA.PGAv.1.6.scaffold27.49		_	4.997	2.32109	3.38127e-09	8.71893e-05	yes	up	0.63	1	0.6	2.99	4.02	3.9	0.743333	3.63667
CA.PGAv.1.6.scaffold27.6		RecName: Full=Homeobox-leucine zipper protein ATHB-16; AltName: Full=HD-ZIP protein ATHB-16; AltName: Full=Homeodomain transcription factor ATHB-16	0.318	-1.65256	6.25209e-08	0.00161216	yes	down	41.53	40.36	32.88	10.01	10.73	15.75	38.2567	12.1633
CA.PGAv.1.6.scaffold27.60		RecName: Full=Probable WRKY transcription factor 16; AltName: Full=WRKY DNA-binding protein 16	11.896	3.57243	1.63703e-40	4.22124e-36	yes	up	0.42	0.33	0.37	3.57	5.36	3.97	0.373333	4.3
CA.PGAv.1.6.scaffold27.7		_	2.312	1.20894	2.99831e-07	0.00773145	yes	up	4.29	5.84	6.43	11.74	12.94	10.66	5.52	11.78
CA.PGAv.1.6.scaffold271.4		RecName: Full=Metacaspase-1; Short=AtMC1; AltName: Full=Metacaspase 1b; Short=AtMCP1b; AltName: Full=Protein LSD ONE LIKE 3	0.089	-3.49064	1.40617e-17	3.62595e-13	yes	down	89.27	64.67	36.61	4.35	3.8	3.27	63.5167	3.80667
CA.PGAv.1.6.scaffold271.8		RecName: Full=Protein ASPARTIC PROTEASE IN GUARD CELL 2; Short=AtASPG2; Flags: Precursor	0	-12.2709	4.17658e-24	1.07697e-19	yes	down	23.42	19.04	18	0	0	0	20.1533	0
CA.PGAv.1.6.scaffold272.4		_	3.811	1.9302	5.25644e-12	1.35543e-07	yes	up	5.2	7.63	5.22	18.31	23.36	24.62	6.01667	22.0967
CA.PGAv.1.6.scaffold273.19		_	0.005	-7.63858	1.79988e-08	0.000464118	yes	down	0.36	0.71	0.54	0	0	0	0.536667	0
CA.PGAv.1.6.scaffold273.5		RecName: Full=Elongation factor G-1, mitochondrial; Short=EF-Gmt; Short=mEF-G 1-1; AltName: Full=Elongation factor G1-1; Flags: Precursor	0.011	-6.55337	1.03205e-15	2.66125e-11	yes	down	0.91	0.67	0.87	0.01	0.02	0	0.816667	0.01
CA.PGAv.1.6.scaffold275.19		_	9.225	3.20548	6.65683e-20	1.71653e-15	yes	up	7.37	7.5	3.96	20.05	30.55	16.73	6.27667	22.4433
CA.PGAv.1.6.scaffold2759.1		_	92.104	6.5252	6.13601e-15	1.58223e-10	yes	up	0.11	0	0.01	2.15	4.28	3.21	0.04	3.21333
CA.PGAv.1.6.scaffold276.8		RecName: Full=Carotene epsilon-monooxygenase, chloroplastic; AltName: Full=Cytochrome P450 97C1; AltName: Full=Protein LUTEIN DEFICIENT 1; Flags: Precursor	23.694	4.56643	1.37087e-15	3.53493e-11	yes	up	0.12	0.25	0.38	4.39	5.84	4.01	0.25	4.74667
CA.PGAv.1.6.scaffold2764.1		_	13.069	3.70813	1.20999e-25	3.12007e-21	yes	up	1.18	0.98	0.86	13.16	15.37	15.57	1.00667	14.7
CA.PGAv.1.6.scaffold277.1		_	300.277	8.23015	7.78051e-21	2.00628e-16	yes	up	0	0.06	0	4.71	5.48	4.47	0.02	4.88667
CA.PGAv.1.6.scaffold278.17		RecName: Full=Probable amino-acid acetyltransferase NAGS1, chloroplastic; AltName: Full=N-acetylglutamate synthase 1; Flags: Precursor	0.499	-1.00252	4.39593e-10	1.13353e-05	yes	down	41.04	45.84	49.46	14.68	15.19	12.65	45.4467	14.1733
CA.PGAv.1.6.scaffold28.15		RecName: Full=Ethylene-responsive transcription factor ERF024	0	-13.4152	1.77508e-12	4.57721e-08	yes	down	291.25	125.45	23.45	0	0	0	146.717	0
CA.PGAv.1.6.scaffold28.21		RecName: Full=Tubulin beta-1 chain; AltName: Full=Beta-1-tubulin	2.811	1.49117	3.44153e-15	8.87434e-11	yes	up	27.3	25.58	33.18	82.55	81.84	63.2	28.6867	75.8633
CA.PGAv.1.6.scaffold2806.2		RecName: Full=Probable Xaa-Pro aminopeptidase P; Short=AMPP; Short=Aminopeptidase P; AltName: Full=Aminoacylproline aminopeptidase; AltName: Full=Prolidase	0.116	-3.10431	3.16076e-07	0.00815034	yes	down	0.99	1.5	0.73	0.09	0.04	0.14	1.07333	0.09
CA.PGAv.1.6.scaffold281.10		RecName: Full=30S ribosomal protein S6	3.768	1.91379	1.44471e-20	3.72534e-16	yes	up	7.05	7.38	9.68	32.04	34.52	31.75	8.03667	32.77
CA.PGAv.1.6.scaffold282.1		RecName: Full=Importin subunit beta-3	0.249	-2.00697	1.13121e-07	0.00291695	yes	down	3.15	3.6	5.41	1.18	1.16	0.54	4.05333	0.96
CA.PGAv.1.6.scaffold282.105		RecName: Full=Probable xyloglucan endotransglucosylase/hydrolase protein 27; Short=At-XTH27; Short=XTH-27; Flags: Precursor	18.672	4.22281	1.67818e-11	4.32735e-07	yes	up	0.28	0.11	0.45	4.89	7.74	2.59	0.28	5.07333
CA.PGAv.1.6.scaffold282.118		RecName: Full=Probable S-adenosylmethionine-dependent methyltransferase At5g38100	67.418	6.07505	1.9867e-09	5.12291e-05	yes	up	0.03	0.06	0	0.83	1.8	0.78	0.03	1.13667
CA.PGAv.1.6.scaffold282.126		RecName: Full=Putative late blight resistance protein homolog R1B-17	0.024	-5.39912	1.64652e-07	0.00424573	yes	down	4.81	0.97	0.71	0.04	0.15	0	2.16333	0.0633333
CA.PGAv.1.6.scaffold282.135		RecName: Full=Probable caffeine synthase 2	120.491	6.91278	6.08704e-51	1.5696e-46	yes	up	9.87	17.66	35.98	1120.28	2367.75	1012.08	21.17	1500.04
CA.PGAv.1.6.scaffold282.138		RecName: Full=Probable S-adenosylmethionine-dependent methyltransferase At5g38100	0.004	-7.95016	2.9869e-18	7.70202e-14	yes	down	12.46	19.28	23.1	0.09	0.21	0	18.28	0.1
CA.PGAv.1.6.scaffold282.143		RecName: Full=Probable S-adenosylmethionine-dependent methyltransferase At5g38100	0.141	-2.8243	2.30308e-10	5.93872e-06	yes	down	24.69	31.57	69.41	6.91	4.36	3.49	41.89	4.92
CA.PGAv.1.6.scaffold282.147		RecName: Full=Probable caffeine synthase 2	0.001	-9.49762	1.13768e-14	2.93363e-10	yes	down	24.37	21.6	28.67	0	0	0	24.88	0
CA.PGAv.1.6.scaffold282.148		RecName: Full=Probable S-adenosylmethionine-dependent methyltransferase At5g37990	0.004	-8.07111	7.92418e-09	0.000204333	yes	down	1.83	5.29	6.06	0	0	0	4.39333	0
CA.PGAv.1.6.scaffold282.23		RecName: Full=Receptor-like protein 12; Short=AtRLP12; Flags: Precursor	252.87	7.98225	6.19937e-22	1.59857e-17	yes	up	0	0.03	0.06	13.36	27.32	6.2	0.03	15.6267
CA.PGAv.1.6.scaffold282.3		RecName: Full=Putative late blight resistance protein homolog R1B-17	0.015	-6.02582	4.26933e-13	1.10089e-08	yes	down	6.42	8.88	15.56	6.73	2.79	2.2	10.2867	3.90667
CA.PGAv.1.6.scaffold282.38		RecName: Full=Leucine-rich repeat receptor-like protein kinase PEPR2; AltName: Full=Elicitor peptide 1 receptor 2; Short=PEP1 receptor 2; Flags: Precursor	20.193	4.33578	4.80669e-11	1.23945e-06	yes	up	0.12	0.19	0.04	1.46	3.75	1.72	0.116667	2.31
CA.PGAv.1.6.scaffold282.45		RecName: Full=Probable serine/threonine-protein phosphatase 2A activator 2; AltName: Full=Peptidyl-prolyl cis-trans isomerase PTPA-2; Short=PPIase PTPA-2; Short=Ro	2.957	1.56404	3.05845e-12	7.88652e-08	yes	up	8.4	6.17	6.24	18.52	20.02	19.52	6.93667	19.3533
CA.PGAv.1.6.scaffold282.5		RecName: Full=Importin subunit beta-3	0.338	-1.56661	2.21385e-12	5.70862e-08	yes	down	34.97	38.19	37.78	23.98	27.69	12.95	36.98	21.54
CA.PGAv.1.6.scaffold282.7		RecName: Full=Putative late blight resistance protein homolog R1B-13	0.102	-3.28913	1.43005e-14	3.68754e-10	yes	down	4.16	5.9	8.75	0.54	0.95	0.36	6.27	0.616667
CA.PGAv.1.6.scaffold282.83		RecName: Full=Zinc finger protein MAGPIE	5.003	2.3228	1.98117e-22	5.10865e-18	yes	up	2.06	2.52	1.98	9.77	10.66	11.41	2.18667	10.6133
CA.PGAv.1.6.scaffold282.88		RecName: Full=Defensin J1-2; Flags: Precursor	7.497	2.90639	4.05499e-10	1.04562e-05	yes	up	3.91	1.14	4.3	21.08	22.71	24.32	3.11667	22.7033
CA.PGAv.1.6.scaffold282.92		_	4.632	2.21152	1.00796e-09	2.59913e-05	yes	up	0.69	0.68	1.32	4.65	3.99	3.86	0.896667	4.16667
CA.PGAv.1.6.scaffold285.15		_	21.714	4.44058	2.94387e-16	7.59107e-12	yes	up	0.14	0.42	0.14	5.59	5.12	4.23	0.233333	4.98
CA.PGAv.1.6.scaffold285.21		_	1162.01	10.1824	7.45935e-17	1.92347e-12	yes	up	0	0	0	7.1	5.87	5.59	0	6.18667
CA.PGAv.1.6.scaffold287.2		RecName: Full=Putative disease resistance RPP13-like protein 3	0.001	-9.69999	2.40414e-13	6.19933e-09	yes	down	1.1	1.88	3.59	0	0	0	2.19	0
CA.PGAv.1.6.scaffold287.9		RecName: Full=DEAD-box ATP-dependent RNA helicase 56; AltName: Full=UAP56 homolog B	0.473	-1.08051	4.02179e-12	1.03706e-07	yes	down	23.12	21.52	24.8	11.98	12.31	10.11	23.1467	11.4667
CA.PGAv.1.6.scaffold289.13		_	0	-11.4095	5.74287e-71	1.48086e-66	yes	down	74.47	76.76	64.67	0	0.05	0.02	71.9667	0.0233333
CA.PGAv.1.6.scaffold289.22		RecName: Full=Tetrahydrocannabinolic acid synthase; Short=THCAS; AltName: Full=Delta(1)-tetrahydrocannabinolic acid synthase; AltName: Full=THCA synthase; Flags: P	0.021	-5.59781	5.25254e-16	1.35442e-11	yes	down	2.6	2.82	4	0.08	0.11	0	3.14	0.0633333
CA.PGAv.1.6.scaffold289.3		RecName: Full=G-type lectin S-receptor-like serine/threonine-protein kinase At1g61500; Flags: Precursor	0.057	-4.1348	2.39609e-11	6.17856e-07	yes	down	110.51	77.82	17.73	2.78	2.9	1.68	68.6867	2.45333
CA.PGAv.1.6.scaffold289.39		RecName: Full=Stem-specific protein TSJT1	8.161	3.02871	1.2215e-09	3.14976e-05	yes	up	4.73	5.31	7.76	80.26	39.41	21.59	5.93333	47.0867
CA.PGAv.1.6.scaffold289.41		_	147.929	7.20876	8.21981e-08	0.00211956	yes	up	0	0	0	0.5	0.64	0.63	0	0.59
CA.PGAv.1.6.scaffold289.48		_	1023.83	9.99976	1.24209e-15	3.20285e-11	yes	up	0	0	0	25.07	43.04	22.21	0	30.1067
CA.PGAv.1.6.scaffold289.49		_	2.077	1.05485	2.11667e-07	0.00545803	yes	up	30.52	24.07	26.39	51.16	58.13	55.43	26.9933	54.9067
CA.PGAv.1.6.scaffold289.51		_	7.001	2.80746	4.95751e-08	0.00127834	yes	up	4.35	1.75	8.03	37.05	23.09	34.68	4.71	31.6067
CA.PGAv.1.6.scaffold289.60		_	0.016	-5.94792	1.12116e-10	2.89101e-06	yes	down	9.53	6.8	4.37	0.08	0.27	0	6.9	0.116667
CA.PGAv.1.6.scaffold29.2		RecName: Full=Protein NRT1/ PTR FAMILY 1.1; Short=AtNPF1.1; AltName: Full=Nitrate transporter 1.12	2537.36	11.3091	1.82722e-19	4.71166e-15	yes	up	0	0	0	5.15	4.04	7.98	0	5.72333
CA.PGAv.1.6.scaffold290.1		_	0.002	-9.36938	2.87022e-14	7.40116e-10	yes	down	7.85	7.56	9.28	0	0	0	8.23	0
CA.PGAv.1.6.scaffold290.19		RecName: Full=Cleavage and polyadenylation specificity factor subunit 3-I; AltName: Full=Cleavage and polyadenylation specificity factor 73 kDa subunit I; Short=At	0.119	-3.07018	2.18552e-28	5.63558e-24	yes	down	6.37	5.6	7.79	0.71	1.05	0.62	6.58667	0.793333
CA.PGAv.1.6.scaffold292.13		RecName: Full=Phototropin-1A; AltName: Full=Non-phototropic hypocotyl protein 1A; Short=OsNPH1a	0.003	-8.19674	6.72489e-09	0.000173408	yes	down	1.17	2.63	0.81	0	0	0	1.53667	0
CA.PGAv.1.6.scaffold294.19		_	446.198	8.80154	2.08103e-12	5.36614e-08	yes	up	0	0	0	3.63	2.92	2.79	0	3.11333
CA.PGAv.1.6.scaffold294.22		RecName: Full=F-box protein At3g07870	0.004	-8.00973	3.39471e-07	0.0087536	yes	down	2.51	0.26	1.07	0	0	0	1.28	0
CA.PGAv.1.6.scaffold295.1		RecName: Full=3-phosphoshikimate 1-carboxyvinyltransferase, chloroplastic; AltName: Full=5-enolpyruvylshikimate-3-phosphate synthase; Short=EPSP synthase; Flags: Prec	173.016	7.43476	2.35106e-07	0.00606244	yes	up	0	0	0	0.68	2.48	1.34	0	1.5
CA.PGAv.1.6.scaffold295.2		RecName: Full=26S proteasome regulatory subunit 4 homolog A; AltName: Full=26S proteasome AAA-ATPase subunit RPT2a; AltName: Full=26S proteasome subunit 4 homolog	6.273	2.64927	8.10669e-14	2.09039e-09	yes	up	1.48	0.58	1.02	5.79	9.46	5.83	1.02667	7.02667
CA.PGAv.1.6.scaffold295.4		RecName: Full=Histidine kinase 5; AltName: Full=Arabidopsis histidine kinase 5; Short=AtHK5; AltName: Full=Protein AUTHENTIC HIS-KINASE 5; AltName: Full=Protein CY	511.618	8.99892	4.24938e-13	1.09574e-08	yes	up	0	0	0	1.9	2.45	1.76	0	2.03667
CA.PGAv.1.6.scaffold298.55		RecName: Full=Heat stress transcription factor A-1; AltName: Full=Heat stress transcription factor 13; Short=OsHsf-13; AltName: Full=Heat stress transcription fact	0.082	-3.61219	1.06183e-20	2.73803e-16	yes	down	4.17	4.14	3.45	0.2	0.41	0.33	3.92	0.313333
CA.PGAv.1.6.scaffold298.61		_	0.003	-8.33409	1.97344e-10	5.08871e-06	yes	down	1.67	1	2.22	0	0	0	1.63	0
CA.PGAv.1.6.scaffold299.12		_	0.016	-5.96496	1.09801e-12	2.83134e-08	yes	down	1.2	1.47	1.75	0.03	0	0.03	1.47333	0.02
CA.PGAv.1.6.scaffold299.6		_	293.634	8.19787	7.57887e-11	1.95429e-06	yes	up	0.01	0	0	0.79	1.43	1.55	0.00333333	1.25667
CA.PGAv.1.6.scaffold3.11		RecName: Full=Probable serine/threonine-protein kinase Cx32, chloroplastic; Flags: Precursor	1793.67	10.8087	1.04503e-23	2.69472e-19	yes	up	0	0.01	0.01	8.47	14.56	8.35	0.00666667	10.46
CA.PGAv.1.6.scaffold3.36		RecName: Full=Probable LRR receptor-like serine/threonine-protein kinase RKF3; AltName: Full=Receptor-like kinase in flowers 3; Flags: Precursor	0.316	-1.66061	8.24173e-12	2.12521e-07	yes	down	8.51	7.64	7.59	5.6	4.02	5.25	7.91333	4.95667
CA.PGAv.1.6.scaffold3.4		_	44.402	5.47254	7.69062e-33	1.9831e-28	yes	up	0.3	0.33	0.25	16.89	13.38	15.7	0.293333	15.3233
CA.PGAv.1.6.scaffold3.43		_	0.371	-1.43064	3.05776e-15	7.88475e-11	yes	down	54.79	43.56	53.57	20.99	20.64	21.39	50.64	21.0067
CA.PGAv.1.6.scaffold3.6		_	434.019	8.76162	1.09774e-12	2.83064e-08	yes	up	0.03	0	0	2.59	3.03	2.75	0.01	2.79
CA.PGAv.1.6.scaffold30.26		RecName: Full=Lysine-specific histone demethylase 1 homolog 1; AltName: Full=Flavin-containing amine oxidase domain-containing protein 1; AltName: Full=Protein LSD1	2631.56	11.3617	1.9305e-20	4.97799e-16	yes	up	0	0	0.01	6.12	10.88	7.05	0.00333333	8.01667
CA.PGAv.1.6.scaffold30.27		_	3.97	1.9893	7.09193e-10	1.82872e-05	yes	up	1.46	1.5	1.24	3.32	3.66	3.65	1.4	3.54333
CA.PGAv.1.6.scaffold3014.1		RecName: Full=Xylem serine proteinase 1; Short=AtXSP1; AltName: Full=Cucumisin-like protein; Flags: Precursor	11.694	3.54775	2.54233e-11	6.55564e-07	yes	up	0.18	0.2	0.18	2.45	2.91	1.19	0.186667	2.18333
CA.PGAv.1.6.scaffold303.1		RecName: Full=LRR receptor-like serine/threonine-protein kinase GSO1; AltName: Full=Protein GASSHO 1; Flags: Precursor	8.815	3.13991	6.96244e-17	1.79533e-12	yes	up	0.43	0.47	0.71	5.35	12.71	6.97	0.536667	8.34333
CA.PGAv.1.6.scaffold303.23		_	0.423	-1.24211	3.10153e-12	7.99759e-08	yes	down	29.37	24.67	28.01	11.38	11.83	10.57	27.35	11.26
CA.PGAv.1.6.scaffold303.28		RecName: Full=Caffeic acid 3-O-methyltransferase; Short=CAOMT; Short=COMT; AltName: Full=S-adenosysl-L-methionine:caffeic acid 3-O-methyltransferase	134.515	7.07162	2.04431e-37	5.27146e-33	yes	up	0.17	0.23	0.66	35.1	27.57	16.86	0.353333	26.51
CA.PGAv.1.6.scaffold303.33		RecName: Full=Caffeic acid 3-O-methyltransferase; Short=CAOMT; Short=COMT; AltName: Full=S-adenosysl-L-methionine:caffeic acid 3-O-methyltransferase	142.729	7.15714	4.46771e-08	0.00115204	yes	up	0	0.06	0	2.78	0.58	3.21	0.02	2.19
CA.PGAv.1.6.scaffold303.4		RecName: Full=Leucine-rich repeat receptor-like protein kinase PEPR1; AltName: Full=Elicitor peptide 1 receptor 1; Short=PEP1 receptor 1; Flags: Precursor	3.89	1.95978	2.52681e-10	6.51563e-06	yes	up	0.32	0.4	0.6	1.63	1.58	1.67	0.44	1.62667
CA.PGAv.1.6.scaffold303.51		RecName: Full=UNC93-like protein 1	2.78	1.47534	6.33965e-10	1.63474e-05	yes	up	4.21	3.77	4.69	12.63	12.68	8.75	4.22333	11.3533
CA.PGAv.1.6.scaffold303.81		RecName: Full=Cytochrome P450 89A2; AltName: Full=ATH 6-1; AltName: Full=CYPLXXXIX	7.441	2.89549	9.61094e-12	2.47828e-07	yes	up	0.28	0.3	0.23	2.16	2.23	1.48	0.27	1.95667
CA.PGAv.1.6.scaffold304.10		RecName: Full=Protein YLS9; AltName: Full=Protein NDR1/HIN1-LIKE 10; Short=AtNHL10; AltName: Full=Protein YELLOW-LEAF-SPECIFIC GENE 9	0.118	-3.0877	1.68013e-07	0.00433238	yes	down	22.97	22.84	7.23	1.4	1.54	3.21	17.68	2.05
CA.PGAv.1.6.scaffold304.7		RecName: Full=Ras-related protein RHN1	29.644	4.88967	8.88016e-14	2.28984e-09	yes	up	0	0.06	0.05	3.25	2.69	2.57	0.0366667	2.83667
CA.PGAv.1.6.scaffold305.17		RecName: Full=Hydroxyethylthiazole kinase; AltName: Full=4-methyl-5-beta-hydroxyethylthiazole kinase; Short=TH kinase; Short=Thz kinase	5.102	2.35097	8.44832e-12	2.17848e-07	yes	up	0.24	0.23	0.39	1.53	1.35	1.36	0.286667	1.41333
CA.PGAv.1.6.scaffold305.35		_	15.455	3.95	4.80292e-12	1.23848e-07	yes	up	0.06	0.08	0.25	1.29	2.28	2.07	0.13	1.88
CA.PGAv.1.6.scaffold305.38		RecName: Full=rRNA-processing protein fcf2	2.251	1.17058	2.99207e-07	0.00771534	yes	up	24.49	25.02	31.06	59.29	59.29	43.79	26.8567	54.1233
CA.PGAv.1.6.scaffold305.40		RecName: Full=Pentatricopeptide repeat-containing protein At1g20230	0.075	-3.74398	9.1001e-14	2.34655e-09	yes	down	4.03	3.07	2.97	0.21	0.42	0.09	3.35667	0.24
CA.PGAv.1.6.scaffold305.48		RecName: Full=2-oxoisovalerate dehydrogenase subunit alpha 1, mitochondrial; AltName: Full=Branched-chain alpha-keto acid dehydrogenase E1 component alpha chain; S	0.034	-4.88728	5.35415e-33	1.38062e-28	yes	down	31.11	58.54	68.72	1.67	1.6	1.59	52.79	1.62
CA.PGAv.1.6.scaffold305.5		_	3.663	1.87301	5.01056e-08	0.00129202	yes	up	0.81	2.46	2.41	3.63	4.46	4.37	1.89333	4.15333
CA.PGAv.1.6.scaffold306.11		RecName: Full=Beta-galactosidase 5; Short=Lactase 5; Flags: Precursor	20.109	4.32977	2.00433e-55	5.16836e-51	yes	up	0.51	0.39	0.38	6.8	9.05	7.69	0.426667	7.84667
CA.PGAv.1.6.scaffold306.8		RecName: Full=UDP-arabinose 4-epimerase 1; AltName: Full=UDP-D-xylose 4-epimerase 1	316.49	8.30602	6.43981e-21	1.66057e-16	yes	up	0.1	0	0.05	6.27	7.61	5.02	0.05	6.3
CA.PGAv.1.6.scaffold307.18		RecName: Full=(-)-germacrene D synthase	239.652	7.9048	5.84137e-10	1.50626e-05	yes	up	0	0.02	0	2.35	1.6	1.22	0.00666667	1.72333
CA.PGAv.1.6.scaffold307.23		RecName: Full=Tripeptidyl-peptidase 2; AltName: Full=Tripeptidyl-peptidase II; Short=TPPII	7.517	2.91025	1.68184e-29	4.3368e-25	yes	up	4.86	6.82	4.89	42.48	45.05	34.14	5.52333	40.5567
CA.PGAv.1.6.scaffold307.26		_	0.477	-1.06735	2.63638e-10	6.79817e-06	yes	down	36.07	42.28	41.78	16.77	15.88	15.65	40.0433	16.1
CA.PGAv.1.6.scaffold308.2		RecName: Full=Glutamate receptor 2.8; AltName: Full=Ligand-gated ion channel 2.8; Flags: Precursor	0.063	-3.9841	2.8858e-08	0.000744133	yes	down	2.53	1.16	0.55	0.08	0.05	0.13	1.41333	0.0866667
CA.PGAv.1.6.scaffold308.22		RecName: Full=Protein AIG1	0.019	-5.68333	3.12744e-16	8.06443e-12	yes	down	30.72	35.54	14.39	0.42	0.24	0.09	26.8833	0.25
CA.PGAv.1.6.scaffold308.25		RecName: Full=Omega-amidase,chloroplastic; AltName: Full=Nitrilase-like protein 3; Flags: Precursor	0.295	-1.76021	1.33196e-08	0.000343459	yes	down	9.92	10.85	10.98	3.5	3.74	1.87	10.5833	3.03667
CA.PGAv.1.6.scaffold308.26		_	0.253	-1.98327	8.98177e-15	2.31604e-10	yes	down	9.87	9.84	10.94	2.36	3.07	2.06	10.2167	2.49667
CA.PGAv.1.6.scaffold308.29		_	0.478	-1.06559	1.09483e-09	2.82312e-05	yes	down	7.56	7.52	8.24	3.29	3.51	3.9	7.77333	3.56667
CA.PGAv.1.6.scaffold308.33		RecName: Full=Replication protein A 32 kDa subunit A; Short=AtRPA32A; Short=RP-A p32 A; AltName: Full=DNA replication protein A2 subunit A; AltName: Full=Protein S	0.291	-1.77936	1.25826e-07	0.00324455	yes	down	38.53	37.53	45.2	14.12	7.2	14.07	40.42	11.7967
CA.PGAv.1.6.scaffold308.39		RecName: Full=Transmembrane 9 superfamily member 3; AltName: Full=EP70-P-iso; AltName: Full=SM-11044-binding protein; Flags: Precursor	0.074	-3.74847	6.07885e-18	1.56749e-13	yes	down	16.71	13.6	8.34	1.09	0.56	1.32	12.8833	0.99
CA.PGAv.1.6.scaffold309.100		RecName: Full=Calpain-type cysteine protease DEK1; AltName: Full=Phytocalpain DEK1; AltName: Full=Protein DEFECTIVE KERNEL 1; Short=AtDEK1; AltName: Full=Protein EM	0.025	-5.30353	3.08479e-11	7.95445e-07	yes	down	32.22	28.02	26.59	0.56	1.59	0	28.9433	0.716667
CA.PGAv.1.6.scaffold309.109		RecName: Full=Calpain-type cysteine protease DEK1; AltName: Full=Phytocalpain DEK1; AltName: Full=Protein DEFECTIVE KERNEL 1; Short=AtDEK1; AltName: Full=Protein EM	0.004	-8.14723	5.4315e-10	1.40057e-05	yes	down	65.04	31.49	20.24	0	0	0	38.9233	0
CA.PGAv.1.6.scaffold309.121		RecName: Full=Calpain-type cysteine protease DEK1; AltName: Full=Phytocalpain DEK1; AltName: Full=Protein DEFECTIVE KERNEL 1; Short=AtDEK1; AltName: Full=Protein EM	0.003	-8.38084	5.1023e-11	1.31568e-06	yes	down	18.28	20.08	18.68	0	0	0	19.0133	0
CA.PGAv.1.6.scaffold309.132		RecName: Full=Calpain-type cysteine protease DEK1; AltName: Full=Phytocalpain DEK1; AltName: Full=Protein DEFECTIVE KERNEL 1; Short=AtDEK1; AltName: Full=Protein EM	0.083	-3.58929	1.00526e-08	0.000259215	yes	down	1.36	1.26	1.77	0.05	0.22	0.09	1.46333	0.12
CA.PGAv.1.6.scaffold309.145		RecName: Full=Pre-mRNA-processing protein 40B; AltName: Full=Mediator of RNA polymerase II transcription subunit 35b	0.016	-5.98229	3.62216e-07	0.00934011	yes	down	29.26	18.66	24.02	0	0.26	0	23.98	0.0866667
CA.PGAv.1.6.scaffold309.16		RecName: Full=High affinity nitrate transporter 2.4; Short=AtNRT2:4	0.087	-3.5308	2.7208e-16	7.01585e-12	yes	down	2.74	2.44	2.92	0.13	0.36	0.2	2.7	0.23
CA.PGAv.1.6.scaffold309.24		RecName: Full=Putative disease resistance RPP13-like protein 1	4.056	2.01997	3.57051e-09	9.20693e-05	yes	up	7.17	4	4.16	20.12	27.67	28.13	5.11	25.3067
CA.PGAv.1.6.scaffold309.26		RecName: Full=Putative disease resistance protein RGA3; AltName: Full=Blight resistance protein B149; AltName: Full=RGA1-blb	0.208	-2.26336	8.07188e-10	2.08142e-05	yes	down	6.08	4.44	3.2	1.8	1.98	1.07	4.57333	1.61667
CA.PGAv.1.6.scaffold309.34		RecName: Full=Putative disease resistance RPP13-like protein 1	0.024	-5.37442	4.1854e-12	1.07925e-07	yes	down	8.9	6.98	3.74	0	0.13	0.05	6.54	0.06
CA.PGAv.1.6.scaffold309.36		RecName: Full=Putative disease resistance RPP13-like protein 1	0.077	-3.69429	2.30943e-12	5.9551e-08	yes	down	10.23	6.39	6.61	0.25	0.56	0.93	7.74333	0.58
CA.PGAv.1.6.scaffold309.38		RecName: Full=ABC transporter G family member 28; Short=ABC transporter ABCG.28; Short=AtABCG28; AltName: Full=Putative white-brown complex homolog protein 29; Sho	0.18	-2.47368	2.21034e-12	5.69957e-08	yes	down	28.1	19.32	18.85	1.43	1.68	2.89	22.09	2
CA.PGAv.1.6.scaffold309.7		_	175.727	7.4572	1.18955e-07	0.00306737	yes	up	0	0	0	0.64	1.69	1.64	0	1.32333
CA.PGAv.1.6.scaffold309.70		RecName: Full=Pentatricopeptide repeat-containing protein At4g02750	0.383	-1.38293	1.076e-07	0.00277459	yes	down	3.04	2.98	4.25	1.14	1.03	1.1	3.42333	1.09
CA.PGAv.1.6.scaffold309.76		_	3.185	1.67126	4.08265e-24	1.05275e-19	yes	up	31.28	28.29	32.74	76.24	76.87	75.16	30.77	76.09
CA.PGAv.1.6.scaffold309.77		_	0.407	-1.29846	7.82305e-08	0.00201725	yes	down	13.43	12.29	19.09	4.78	5.79	5.97	14.9367	5.51333
CA.PGAv.1.6.scaffold309.82		RecName: Full=Alcohol dehydrogenase-like 6	0.46	-1.11903	1.2932e-07	0.00333465	yes	down	153.26	121.27	161.11	62.85	50.82	63.02	145.213	58.8967
CA.PGAv.1.6.scaffold309.83		RecName: Full=Alcohol dehydrogenase class-3; AltName: Full=Alcohol dehydrogenase class-III; AltName: Full=Glutathione-dependent formaldehyde dehydrogenase; Short=F	3.76	1.91056	7.71118e-08	0.0019884	yes	up	6.47	2.83	5.27	16.94	17.55	13.05	4.85667	15.8467
CA.PGAv.1.6.scaffold309.92		RecName: Full=50S ribosomal protein L27	3.311	1.72709	4.32674e-19	1.11569e-14	yes	up	8.14	8.61	8.74	36.25	31.33	28.61	8.49667	32.0633
CA.PGAv.1.6.scaffold309.95		RecName: Full=Pre-mRNA-processing protein 40B; AltName: Full=Mediator of RNA polymerase II transcription subunit 35b	0.063	-3.98127	6.86288e-08	0.00176966	yes	down	31.27	23.15	22.54	1.4	4.91	0	25.6533	2.10333
CA.PGAv.1.6.scaffold311.126		RecName: Full=Probable serine/threonine-protein kinase NAK	0.032	-4.95781	1.02375e-10	2.63984e-06	yes	down	161.46	94.97	11.65	2.13	3.14	1.42	89.36	2.23
CA.PGAv.1.6.scaffold311.17		_	0.449	-1.15431	1.88543e-13	4.86177e-09	yes	down	56.79	54.78	59.02	26.82	28.3	24.1	56.8633	26.4067
CA.PGAv.1.6.scaffold311.4		RecName: Full=Filament-like plant protein 4; Short=AtFPP4	0.337	-1.56936	8.55096e-10	2.20495e-05	yes	down	21.52	25.04	37.67	6.83	8.45	11.02	28.0767	8.76667
CA.PGAv.1.6.scaffold311.46		_	3.447	1.78544	3.7454e-14	9.65789e-10	yes	up	25.81	28.15	38.06	113.56	119.41	90.36	30.6733	107.777
CA.PGAv.1.6.scaffold311.5		RecName: Full=40S ribosomal protein S11	0.025	-5.32699	2.66367e-133	6.86854e-129	yes	down	148.12	142.6	164.21	1.63	3.31	1.81	151.643	2.25
CA.PGAv.1.6.scaffold311.52		RecName: Full=GDSL esterase/lipase EXL3; AltName: Full=Family II extracellular lipase 3; Short=Family II lipase EXL3; Flags: Precursor	12.647	3.66077	1.21503e-07	0.00313309	yes	up	0.15	0.19	0.36	1.39	4.14	3.11	0.233333	2.88
CA.PGAv.1.6.scaffold311.74		_	0.014	-6.1498	1.73972e-18	4.48605e-14	yes	down	26.08	30.54	27.28	0.77	0.44	0	27.9667	0.403333
CA.PGAv.1.6.scaffold311.91		RecName: Full=Signal recognition particle 54 kDa protein 2; Short=SRP54	0.099	-3.3352	2.01873e-23	5.20548e-19	yes	down	5.85	7.61	7.68	3	1.77	2.19	7.04667	2.32
CA.PGAv.1.6.scaffold311.92		RecName: Full=Putative tRNA pseudouridine synthase Pus10; AltName: Full=Coiled-coil domain-containing protein 139; AltName: Full=tRNA pseudouridine 55 synthase; S	0.31	-1.68981	9.241e-25	2.38288e-20	yes	down	23.5	19.95	23.79	6.69	7.25	6.08	22.4133	6.67333
CA.PGAv.1.6.scaffold312.4		RecName: Full=Protein IQ-DOMAIN 14	4.896	2.29154	5.27696e-13	1.36072e-08	yes	up	1.89	2.43	3.99	12.7	13.27	10.35	2.77	12.1067
CA.PGAv.1.6.scaffold3121.3		_	2.479	1.30964	1.45173e-07	0.00374344	yes	up	6.32	4.15	6.44	11.83	15.53	13.85	5.63667	13.7367
CA.PGAv.1.6.scaffold314.4		RecName: Full=Serine/threonine-protein kinase CTR1	31.279	4.96711	2.07225e-39	5.34351e-35	yes	up	0.25	0.28	0.19	12.13	16.84	7.67	0.24	12.2133
CA.PGAv.1.6.scaffold317.3		RecName: Full=Putative metal tolerance protein C3; Short=AtMTPc3; AltName: Full=AtMTP8	1376.76	10.4271	4.52308e-17	1.16632e-12	yes	up	0	0	0	4.66	7.31	3.93	0	5.3
CA.PGAv.1.6.scaffold317.9		RecName: Full=rRNA biogenesis protein rrp5; AltName: Full=Ribosomal RNA-processing protein 5; AltName: Full=U3 small nucleolar RNA-associated protein rrp5; Short=U3	0.004	-7.91304	1.99011e-25	5.13169e-21	yes	down	13.66	4.56	9.88	0.09	0.02	0.01	9.36667	0.04
CA.PGAv.1.6.scaffold319.14		RecName: Full=40S ribosomal protein S15a-1	4.166	2.0585	3.71823e-14	9.58783e-10	yes	up	263.73	163.64	227.17	1250.06	1272.99	805.64	218.18	1109.56
CA.PGAv.1.6.scaffold32.5		_	2.058	1.04137	1.95524e-07	0.00504178	yes	up	13.79	15.98	13.64	27.57	32.03	27.79	14.47	29.13
CA.PGAv.1.6.scaffold320.12		RecName: Full=Putative late blight resistance protein homolog R1A-10 R1A6_SOLDE RecName: Full=Putative late blight resistance protein homo	64.533	6.01197	1.32699e-07	0.00342177	yes	up	0	0.02	0.02	0.59	0.86	0.74	0.0133333	0.73
CA.PGAv.1.6.scaffold320.16		RecName: Full=Serine/threonine-protein phosphatase 6 regulatory ankyrin repeat subunit C; Short=PP6-ARS-C; Short=Serine/threonine-protein phosphatase 6 regulatory	2.735	1.45149	2.60374e-10	6.714e-06	yes	up	9.33	11.27	11.77	32.59	25.79	27.88	10.79	28.7533
CA.PGAv.1.6.scaffold320.7		RecName: Full=Eukaryotic translation initiation factor 3 subunit D; Short=eIF3d; AltName: Full=Eukaryotic translation initiation factor 3 subunit 7; AltName: Full=e	0.007	-7.07042	3.2565e-33	8.39721e-29	yes	down	7.46	4.87	6.44	0.09	0.04	0.01	6.25667	0.0466667
CA.PGAv.1.6.scaffold321.18		RecName: Full=Serine/threonine-protein kinase fray2; AltName: Full=STE20-like kinase fray2	0.245	-2.02695	1.90467e-09	4.91137e-05	yes	down	28.64	26.76	32.98	7.81	4.51	8.76	29.46	7.02667
CA.PGAv.1.6.scaffold321.19		_	2.264	1.17914	8.4059e-10	2.16755e-05	yes	up	12.65	10.72	14.23	29.28	29.63	23.31	12.5333	27.4067
CA.PGAv.1.6.scaffold321.3		_	0.285	-1.80989	1.12006e-07	0.0028882	yes	down	3.89	5.16	7.73	1.47	1.81	1.33	5.59333	1.53667
CA.PGAv.1.6.scaffold321.51		RecName: Full=Probable cysteine proteinase A494; Flags: Precursor	23.449	4.55143	5.54975e-11	1.43106e-06	yes	up	0.07	0.2	0.04	1.84	3.2	2.31	0.103333	2.45
CA.PGAv.1.6.scaffold321.55		RecName: Full=Biotin--protein ligase 1, chloroplastic; AltName: Full=Holocarboxylase synthetase 1; Includes: RecName: Full=Biotin--	2.413	1.271	4.44132e-13	1.14524e-08	yes	up	8.02	7.11	9.63	10.47	11.35	10.23	8.25333	10.6833
CA.PGAv.1.6.scaffold322.11		_	0.006	-7.38404	7.47459e-08	0.0019274	yes	down	2.52	3.84	2.83	0	0	0	3.06333	0
CA.PGAv.1.6.scaffold322.117		RecName: Full=Polyol transporter 5; AltName: Full=Protein POLYOL TRANSPORTER 5; Short=AtPLT5; AltName: Full=Sugar-proton symporter PLT5	0.079	-3.65593	5.7859e-25	1.49195e-20	yes	down	59.91	70.47	35.87	5.19	3.82	3.86	55.4167	4.29
CA.PGAv.1.6.scaffold322.12		RecName: Full=KRR1 small subunit processome component homolog; AltName: Full=KRR-R motif-containing protein 1; AltName: Full=Ribosomal RNA assembly protein mis3	0.188	-2.40778	2.36863e-13	6.10776e-09	yes	down	3.37	3.52	4	1.9	1.26	1.35	3.63	1.50333
CA.PGAv.1.6.scaffold322.131		RecName: Full=Cell differentiation protein RCD1 homolog; Short=Rcd-1; AltName: Full=CCR4-NOT transcription complex subunit 9 RCD1_RAT RecNam	5.013	2.32558	2.42693e-12	6.25808e-08	yes	up	1.74	1.75	1.76	5.4	7.78	5.14	1.75	6.10667
CA.PGAv.1.6.scaffold322.20		RecName: Full=GATA transcription factor 26	8.697	3.12057	6.10118e-20	1.57325e-15	yes	up	1.01	0.66	1.25	2.1	2.94	1.96	0.973333	2.33333
CA.PGAv.1.6.scaffold322.33		RecName: Full=Peroxidase 10; Short=Atperox P10; AltName: Full=ATP5a; Flags: Precursor	0.005	-7.76263	6.63395e-08	0.00171063	yes	down	1.03	0.73	2.65	0	0	0	1.47	0
CA.PGAv.1.6.scaffold322.47		RecName: Full=Salicylic acid-binding protein 2; Short=NtSABP2; AltName: Full=Methyl salicylate esterase	92.038	6.52415	4.24115e-16	1.09362e-11	yes	up	0	0	0.24	6.25	5.76	8.29	0.08	6.76667
CA.PGAv.1.6.scaffold322.48		RecName: Full=Salicylic acid-binding protein 2; Short=NtSABP2; AltName: Full=Methyl salicylate esterase	59.34	5.89094	7.15785e-10	1.84572e-05	yes	up	0.05	0.03	0	1.32	1.2	1.19	0.0266667	1.23667
CA.PGAv.1.6.scaffold322.52		RecName: Full=Salicylic acid-binding protein 2; Short=NtSABP2; AltName: Full=Methyl salicylate esterase	4498.76	12.1353	5.82529e-23	1.50211e-18	yes	up	0	0	0	44.36	37.8	24.22	0	35.46
CA.PGAv.1.6.scaffold322.58		RecName: Full=Salicylic acid-binding protein 2; Short=NtSABP2; AltName: Full=Methyl salicylate esterase	459.501	8.84392	3.63117e-12	9.36332e-08	yes	up	0	0	0.05	11.47	9.9	5.01	0.0166667	8.79333
CA.PGAv.1.6.scaffold322.59		RecName: Full=Retrotransposon-like protein 1; AltName: Full=Mammalian retrotransposon derived protein 1; AltName: Full=Paternally expressed gene 11 protein; AltName	51.548	5.68784	7.81254e-36	2.01454e-31	yes	up	0.11	0.16	0.13	8.01	17.16	6.78	0.133333	10.65
CA.PGAv.1.6.scaffold322.61		RecName: Full=3-hydroxyisobutyryl-CoA hydrolase 1; AltName: Full=CoA-thioester hydrolase CHY1	2.162	1.11203	6.59472e-08	0.00170051	yes	up	4.47	6.05	5.35	13.56	13.8	9.97	5.29	12.4433
CA.PGAv.1.6.scaffold322.83		_	8.389	3.06856	6.11231e-08	0.00157612	yes	up	0.79	0.56	0.36	5.88	5.05	3.3	0.57	4.74333
CA.PGAv.1.6.scaffold324.27		RecName: Full=Homeobox protein knotted-1-like 3; AltName: Full=Homeobox protein HOS66	411.562	8.68497	3.26176e-12	8.41079e-08	yes	up	0	0	0	2.13	2.25	2.08	0	2.15333
CA.PGAv.1.6.scaffold325.1		_	0.003	-8.27542	2.13012e-10	5.49274e-06	yes	down	1.08	1.68	1.16	0	0	0	1.30667	0
CA.PGAv.1.6.scaffold325.4		RecName: Full=Ubiquitin domain-containing protein DSK2b	2229.64	11.1226	8.30146e-20	2.14061e-15	yes	up	0	0	0	8.33	6.87	4.33	0	6.51
CA.PGAv.1.6.scaffold326.1		RecName: Full=Protein rough sheath 2 homolog; AltName: Full=OsPHAN; AltName: Full=OsRS2; AltName: Full=Protein PHANTASTICA homolog	0.061	-4.04363	6.01825e-08	0.00155187	yes	down	4.59	1.79	1.55	0.22	0.02	0.18	2.64333	0.14
CA.PGAv.1.6.scaffold326.17		RecName: Full=Cytokinin riboside 5'-monophosphate phosphoribohydrolase LOG4; AltName: Full=Protein LONELY GUY 4	160.25	7.32418	6.8173e-16	1.75791e-11	yes	up	0.13	0	0	5.92	6.06	7.35	0.0433333	6.44333
CA.PGAv.1.6.scaffold327.11		_	2.521	1.33384	2.91599e-10	7.51917e-06	yes	up	20.58	19.88	19.62	24.2	22.23	17.63	20.0267	21.3533
CA.PGAv.1.6.scaffold327.2		RecName: Full=Uridine kinase-like protein 4; Includes: RecName: Full=Uridine kinase; Short=UK; Includes: RecName: Full=Putative uracil phosphoribosyltransferase; S	0.01	-6.6914	8.45091e-33	2.17915e-28	yes	down	6.52	6.78	8.93	0.07	0.13	0.02	7.41	0.0733333
CA.PGAv.1.6.scaffold328.11		RecName: Full=18.1 kDa class I heat shock protein; AltName: Full=18.1 kDa heat shock protein; Short=AtHsp18.1	0.001	-9.75035	1.66457e-15	4.29227e-11	yes	down	6.43	7.14	7.25	0	0	0	6.94	0
CA.PGAv.1.6.scaffold33.12		_	4.783	2.25805	3.23501e-13	8.34178e-09	yes	up	5.55	5.26	3.72	11.09	11.65	8.11	4.84333	10.2833
CA.PGAv.1.6.scaffold33.15		RecName: Full=Transcription factor bHLH35; AltName: Full=Basic helix-loop-helix protein 35; Short=AtbHLH35; Short=bHLH 35; AltName: Full=Transcription factor EN 4	0.221	-2.17808	6.08184e-14	1.56826e-09	yes	down	25	20.64	18.83	4.32	5.92	3.31	21.49	4.51667
CA.PGAv.1.6.scaffold33.21		RecName: Full=Sucrose synthase; AltName: Full=SS65; AltName: Full=Sucrose-UDP glucosyltransferase	6.026	2.5913	5.16989e-12	1.33311e-07	yes	up	1.09	0.93	0.79	4.2	8.22	4.08	0.936667	5.5
CA.PGAv.1.6.scaffold33.23		RecName: Full=Uncharacterized membrane protein C776.05	0.489	-1.03306	2.06065e-07	0.0053136	yes	down	15.35	11.86	14.78	6.75	6.06	6.32	13.9967	6.37667
CA.PGAv.1.6.scaffold330.11		RecName: Full=Probable pectin methyltransferase QUA2; AltName: Full=Protein OVERSENSITIVE TO SUGAR 1; AltName: Full=Protein QUASIMODO 2; AltName: Full=Protein TUMO	277.641	8.11708	2.94438e-10	7.59239e-06	yes	up	0	0.02	0	1.15	2.76	1.69	0.00666667	1.86667
CA.PGAv.1.6.scaffold332.2		RecName: Full=Arginine decarboxylase; Short=ADC; Short=ARGDC	33.126	5.04989	7.67479e-51	1.97902e-46	yes	up	0.15	0.15	0.09	6.06	4.55	6.72	0.13	5.77667
CA.PGAv.1.6.scaffold333.6		_	0.157	-2.67307	9.43071e-65	2.4318e-60	yes	down	98.92	85.03	100.29	13.12	13.07	15	94.7467	13.73
CA.PGAv.1.6.scaffold334.3		_	14.902	3.89748	1.12541e-12	2.90198e-08	yes	up	0.84	0.8	0.43	13.66	10.99	11.49	0.69	12.0467
CA.PGAv.1.6.scaffold334.4		_	2.198	1.13618	4.75136e-08	0.00122519	yes	up	62.27	55.38	54.95	153.69	138.91	123.77	57.5333	138.79
CA.PGAv.1.6.scaffold3340.1		RecName: Full=MORC family CW-type zinc finger protein 4; AltName: Full=Zinc finger CW-type coiled-coil domain protein 2	8.019	3.00351	1.10621e-12	2.85248e-08	yes	up	40.23	20.28	4.29	179.41	195.64	168.87	21.6	181.307
CA.PGAv.1.6.scaffold335.14		RecName: Full=Probable glycosyltransferase At5g03795	2.564	1.35814	2.16854e-11	5.59179e-07	yes	up	7.06	5.37	6.15	14.53	17.43	14.14	6.19333	15.3667
CA.PGAv.1.6.scaffold336.10		RecName: Full=Probable plastid-lipid-associated protein 4, chloroplastic; AltName: Full=Fibrillin-3a; AltName: Full=Plastoglobulin 25; Short=AtPGL25; Flags: Precurs	80.988	6.33964	5.04421e-35	1.3007e-30	yes	up	0.79	2.51	0.7	111.94	77.94	124.37	1.33333	104.75
CA.PGAv.1.6.scaffold336.3		RecName: Full=Putative 1-phosphatidylinositol-3-phosphate 5-kinase FAB1C; Short=Phosphatidylinositol 3-phosphate 5-kinase; AltName: Full=Phosphatidylinositol 3-pho	0.001	-9.583	4.82096e-15	1.24313e-10	yes	down	4.02	3.96	5.7	0.02	0	0	4.56	0.00666667
CA.PGAv.1.6.scaffold337.100		RecName: Full=FBD-associated F-box protein At5g27750	0.227	-2.13726	2.22866e-07	0.00574682	yes	down	6.48	2.33	5.1	1.21	1.18	1.25	4.63667	1.21333
CA.PGAv.1.6.scaffold337.103		RecName: Full=Septum-promoting GTP-binding protein 1; AltName: Full=GTPase spg1; AltName: Full=Sid3 protein	3.695	1.88555	1.46323e-08	0.000377309	yes	up	1.85	1.97	2.92	4.64	6.02	4.58	2.24667	5.08
CA.PGAv.1.6.scaffold337.140		RecName: Full=Heterodimeric geranylgeranyl pyrophosphate synthase small subunit, chloroplastic; Flags: Precursor	0.007	-7.25128	1.48989e-07	0.00384182	yes	down	12.55	3.19	0.21	0.03	0.04	0.03	5.31667	0.0333333
CA.PGAv.1.6.scaffold337.144		_	62.06	5.9556	2.4777e-10	6.38901e-06	yes	up	0.08	0.05	0	6.89	3.45	7.96	0.0433333	6.1
CA.PGAv.1.6.scaffold337.145		RecName: Full=Protein Iojap, chloroplastic; Flags: Precursor	4.639	2.2139	6.7259e-08	0.00173434	yes	up	1.1	0.58	1.28	3.57	4.67	3.62	0.986667	3.95333
CA.PGAv.1.6.scaffold337.41		RecName: Full=Putative MO25-like protein At5g47540	0.059	-4.08608	4.5147e-10	1.16416e-05	yes	down	4.97	2.84	1.83	0.05	0.13	0.07	3.21333	0.0833333
CA.PGAv.1.6.scaffold337.62		_	3.026	1.59725	3.87825e-08	0.00100005	yes	up	13.89	15.07	24.53	29.47	37.05	19.47	17.83	28.6633
CA.PGAv.1.6.scaffold337.83		_	159.215	7.31483	8.15144e-33	2.10193e-28	yes	up	0.03	0.06	0.12	11.83	12.95	15.81	0.07	13.53
CA.PGAv.1.6.scaffold337.89		RecName: Full=Pentatricopeptide repeat-containing protein At4g04790, mitochondrial; Flags: Precursor	8.233	3.04143	3.42471e-19	8.83095e-15	yes	up	0.47	0.5	0.79	2.39	4.65	3.2	0.586667	3.41333
CA.PGAv.1.6.scaffold337.9		RecName: Full=Meiotic recombination protein SPO11-1; Short=AtSPO11-1	0.118	-3.08757	5.09068e-19	1.31268e-14	yes	down	2.73	3	2.88	0.49	0.26	0.48	2.87	0.41
CA.PGAv.1.6.scaffold337.95		RecName: Full=Pectinesterase 2.1; Short=PE 2.1; AltName: Full=Pectin methylesterase 2.1; Flags: Precursor	0.096	-3.38613	6.4773e-16	1.67024e-11	yes	down	59.21	165.54	156.44	9.9	14.74	10.62	127.063	11.7533
CA.PGAv.1.6.scaffold338.3		RecName: Full=Pentatricopeptide repeat-containing protein At1g80550, mitochondrial; Flags: Precursor	3.343	1.74106	4.5616e-19	1.17625e-14	yes	up	2.59	2.43	3.11	6.67	7.51	7.68	2.71	7.28667
CA.PGAv.1.6.scaffold338.37		_	5.716	2.51499	5.21577e-11	1.34494e-06	yes	up	1.43	1.1	1	7.34	5.03	8.36	1.17667	6.91
CA.PGAv.1.6.scaffold338.45		RecName: Full=Agamous-like MADS-box protein AGL62	0.001	-9.85473	3.71174e-13	9.57109e-09	yes	down	330.79	606.42	199.27	1.06	0.12	0	378.827	0.393333
CA.PGAv.1.6.scaffold338.5		RecName: Full=Short-chain dehydrogenase TIC 32, chloroplastic; AltName: Full=Translocon at the inner envelope membrane of chloroplasts 32; Short=AtTIC32	25.579	4.67687	4.11555e-12	1.06124e-07	yes	up	0	0.17	0.18	2.94	3.61	2.12	0.116667	2.89
CA.PGAv.1.6.scaffold338.53		RecName: Full=High-affinity nitrate transporter 3.2; Flags: Precursor	0.041	-4.59279	3.30245e-10	8.5157e-06	yes	down	11.54	10.31	4.25	0.26	0.17	0.65	8.7	0.36
CA.PGAv.1.6.scaffold338.59		_	9.485	3.24571	1.51726e-14	3.91242e-10	yes	up	0.22	0.15	0.2	2.9	1.68	1.46	0.19	2.01333
CA.PGAv.1.6.scaffold3387.1		RecName: Full=Defensin-like protein; AltName: Full=Flower-specific gamma-thionin; Flags: Precursor	0.288	-1.79678	4.44989e-13	1.14745e-08	yes	down	5069.28	6961.7	8721.66	2077.9	2091.89	1651.53	6917.55	1940.44
CA.PGAv.1.6.scaffold339.14		RecName: Full=Cyanidin 3-O-glucoside 7-O-glucosyltransferase (acyl-glucose); Short=AA7GT; Short=Dg AA7GT; AltName: Full=Acyl-glucose-dependent anthocyanin 7-O-glu	3.478	1.7981	5.53546e-12	1.42737e-07	yes	up	1.53	2.12	1.7	7.81	6.56	6.93	1.78333	7.1
CA.PGAv.1.6.scaffold339.2		RecName: Full=Beta-glucosidase 11; Short=AtBGLU11; Flags: Precursor	0.07	-3.83891	8.19703e-15	2.11369e-10	yes	down	54.11	64.75	65.69	0.07	0.09	0.06	61.5167	0.0733333
CA.PGAv.1.6.scaffold339.28		RecName: Full=Translocase of chloroplast 159, chloroplastic; Short=AtToc159; AltName: Full=159 kDa chloroplast outer envelope protein; AltName: Full=Plastid protei	0.312	-1.68094	3.58794e-14	9.25187e-10	yes	down	99.56	75.83	81.27	24.79	23.37	28.99	85.5533	25.7167
CA.PGAv.1.6.scaffold339.40		RecName: Full=Glutathione S-transferase APIC; AltName: Full=GST class-phi	0.005	-7.56694	1.68536e-44	4.34586e-40	yes	down	50.66	35.47	46.68	0.18	0.23	0.07	44.27	0.16
CA.PGAv.1.6.scaffold339.5		RecName: Full=Beta-glucosidase 22; Short=Os5bglu22; Flags: Precursor	115.583	6.85278	7.00797e-14	1.80708e-09	yes	up	0	0	0.07	2.23	2.57	2.65	0.0233333	2.48333
CA.PGAv.1.6.scaffold34.12		_	12.801	3.67815	4.52765e-35	1.1675e-30	yes	up	1.32	1.47	1.09	9.69	15.53	9.8	1.29333	11.6733
CA.PGAv.1.6.scaffold341.10		RecName: Full=Formin-like protein 20; Short=AtFH20	3.518	1.81464	1.22155e-14	3.14988e-10	yes	up	106.5	94.32	112.14	454.76	340.38	320.12	104.32	371.753
CA.PGAv.1.6.scaffold341.2		RecName: Full=Phosphatidylinositol 4-phosphate 5-kinase 4; Short=AtPIP5K4; AltName: Full=1-phosphatidylinositol 4-phosphate kinase 4; AltName: Full=Diphosphoinosit	0.003	-8.25074	3.29571e-10	8.49833e-06	yes	down	39.21	60.88	58.88	0	0	0	52.99	0
CA.PGAv.1.6.scaffold341.6		_	0.109	-3.20337	1.50599e-11	3.88334e-07	yes	down	2.74	1.98	2.69	0.11	0.38	0.28	2.47	0.256667
CA.PGAv.1.6.scaffold342.8		_	2.563	1.35768	5.72026e-09	0.000147502	yes	up	37.13	25.19	28.18	146.92	192.41	118.96	30.1667	152.763
CA.PGAv.1.6.scaffold345.4		RecName: Full=Non-specific lipid-transfer protein 2; Short=LTP 2; Flags: Precursor	19.394	4.27754	4.26259e-37	1.09915e-32	yes	up	158.29	207.7	162.25	4980.25	11163.6	6392.48	176.08	7512.1
CA.PGAv.1.6.scaffold350.5		RecName: Full=Cytochrome P450 CYP736A12	23.391	4.5479	6.7745e-37	1.74687e-32	yes	up	1.04	1.38	0.33	5.7	4.4	5.12	0.916667	5.07333
CA.PGAv.1.6.scaffold350.52		RecName: Full=Serine/threonine-protein kinase PBS1; AltName: Full=AvrPphB susceptible protein 1	2.68	1.42237	1.03193e-12	2.66094e-08	yes	up	7.04	7.33	9.75	40.11	36.69	39.27	8.04	38.69
CA.PGAv.1.6.scaffold350.56		RecName: Full=Plastid lipid-associated protein 3, chloroplastic; Flags: Precursor	3.389	1.76079	1.97794e-11	5.1003e-07	yes	up	3.84	2.97	3.97	8.55	11.74	8.43	3.59333	9.57333
CA.PGAv.1.6.scaffold351.5		RecName: Full=Codeine O-demethylase	0.37	-1.43527	3.69078e-08	0.000951704	yes	down	15.22	13.99	11.42	5.78	4.72	4.08	13.5433	4.86
CA.PGAv.1.6.scaffold351.6		RecName: Full=Proteasome subunit alpha type-4; AltName: Full=20S proteasome alpha subunit C; AltName: Full=20S proteasome subunit alpha-3; AltName: Full=Proteasome 2	0.321	-1.64107	1.48935e-08	0.000384044	yes	down	76.99	60.85	53.93	24.85	16.49	18.66	63.9233	20
CA.PGAv.1.6.scaffold352.11		RecName: Full=Cleavage and polyadenylation specificity factor subunit 5	8.221	3.03933	1.14433e-07	0.00295078	yes	up	1.4	0.45	0.31	6.31	8.12	5.55	0.72	6.66
CA.PGAv.1.6.scaffold352.2		_	11.339	3.5032	3.36928e-22	8.68804e-18	yes	up	0.77	0.42	0.46	5.69	7.48	4.96	0.55	6.04333
CA.PGAv.1.6.scaffold352.28		_	2.778	1.47381	2.58376e-09	6.66249e-05	yes	up	229.46	161.3	277.43	640.41	630.24	436.92	222.73	569.19
CA.PGAv.1.6.scaffold352.34		RecName: Full=4-coumarate--CoA ligase-like 9; AltName: Full=4-coumarate--CoA ligase isoform 4; Short=At4CL4	0.251	-1.99476	3.53944e-11	9.1268e-07	yes	down	57.99	61.93	102.1	20.27	13.84	18.83	74.0067	17.6467
CA.PGAv.1.6.scaffold352.81		RecName: Full=Nuclear transcription factor Y subunit C-2; Short=AtNF-YC-2; AltName: Full=Transcriptional activator HAP5B	0.111	-3.1737	3.15194e-12	8.12759e-08	yes	down	6.47	7.15	8.47	0.47	0.67	0.69	7.36333	0.61
CA.PGAv.1.6.scaffold3523.1		RecName: Full=Prefoldin subunit 6; AltName: Full=Protein Ke2	80.66	6.33378	1.103e-11	2.84419e-07	yes	up	0.42	0	0	14.25	16.27	12.42	0.14	14.3133
CA.PGAv.1.6.scaffold353.4		RecName: Full=Probable trehalose-phosphate phosphatase G; Short=AtTPPG; AltName: Full=Trehalose 6-phosphate phosphatase; AltName: Full=Trehalose-phosphate phosphata	412.957	8.68985	2.78283e-10	7.17581e-06	yes	up	0	0	0	1	3.78	1.17	0	1.98333
CA.PGAv.1.6.scaffold354.15		RecName: Full=HMG1/2-like protein	3.492	1.80404	5.71189e-16	1.47287e-11	yes	up	188.51	272.81	249.95	635.34	521.43	561.94	237.09	572.903
CA.PGAv.1.6.scaffold354.24		RecName: Full=Probable caffeoyl-CoA O-methyltransferase At4g26220; AltName: Full=Trans-caffeoyl-CoA 3-O-methyltransferase; Short=CCoAMT; Short=CCoAOMT	107.154	6.74354	6.63474e-18	1.71083e-13	yes	up	0	0.03	0.04	2.88	1.55	2.6	0.0233333	2.34333
CA.PGAv.1.6.scaffold354.27		RecName: Full=Probable caffeoyl-CoA O-methyltransferase At4g26220; AltName: Full=Trans-caffeoyl-CoA 3-O-methyltransferase; Short=CCoAMT; Short=CCoAOMT	147.142	7.20107	3.74746e-08	0.000966321	yes	up	0	0	0.2	13.18	6.95	10.3	0.0666667	10.1433
CA.PGAv.1.6.scaffold354.31		RecName: Full=Probable caffeoyl-CoA O-methyltransferase At4g26220; AltName: Full=Trans-caffeoyl-CoA 3-O-methyltransferase; Short=CCoAMT; Short=CCoAOMT	73.736	6.20429	2.64861e-19	6.82971e-15	yes	up	0	0.06	0.49	13.25	10.87	14.5	0.183333	12.8733
CA.PGAv.1.6.scaffold354.44		RecName: Full=Rac-like GTP-binding protein RHO1; AltName: Full=RHO1Bv; Flags: Precursor	0.203	-2.30006	5.56465e-09	0.00014349	yes	down	4.48	11.98	30.62	2.03	2.33	2.18	15.6933	2.18
CA.PGAv.1.6.scaffold354.61		RecName: Full=Putative late blight resistance protein homolog R1B-16	0.009	-6.80443	1.98694e-09	5.12351e-05	yes	down	0.48	0.38	0.69	0	0.01	0	0.516667	0.00333333
CA.PGAv.1.6.scaffold357.8		RecName: Full=Uncharacterized protein At3g17611	12.42	3.63458	1.79448e-21	4.62725e-17	yes	up	0.35	0.34	0.27	5.72	4.71	5.53	0.32	5.32
CA.PGAv.1.6.scaffold358.100		RecName: Full=Cytochrome P450 90B1; AltName: Full=Protein DWARF 4; Short=Dwarf4; AltName: Full=Steroid 22-alpha-hydroxylase	0.115	-3.12114	6.8062e-10	1.75505e-05	yes	down	9.66	7.99	15.36	1.37	1.85	0.45	11.0033	1.22333
CA.PGAv.1.6.scaffold358.116		RecName: Full=Adenylosuccinate synthetase 2, chloroplastic; Short=AMPSase 2; Short=AdSS 2; AltName: Full=IMP--aspartate ligase 2; Flags: Precursor	0.008	-6.96427	6.03925e-103	1.55728e-98	yes	down	186.8	286.55	332.38	2.7	1.74	1.75	268.577	2.06333
CA.PGAv.1.6.scaffold358.12		RecName: Full=Floral homeotic protein APETALA 3	0.297	-1.75196	1.04307e-07	0.00268965	yes	down	37.3	107.46	133.18	55	156.11	23.15	92.6467	78.0867
CA.PGAv.1.6.scaffold358.136		RecName: Full=Dammarenediol 12-hydroxylase; AltName: Full=Cytochrome P450 CYP716A47; AltName: Full=Protopanaxadiol synthase; Short=PgDDS	0.261	-1.93559	5.85597e-18	1.51002e-13	yes	down	456.09	318.07	402.5	86.97	71.81	66.37	392.22	75.05
CA.PGAv.1.6.scaffold358.38		RecName: Full=Transcription factor bHLH110; AltName: Full=Basic helix-loop-helix protein 110; Short=AtbHLH110; Short=bHLH 110; AltName: Full=Transcription factor	0.036	-4.79445	7.41791e-13	1.91278e-08	yes	down	5.05	3.72	2.31	0.06	0.25	0.09	3.69333	0.133333
CA.PGAv.1.6.scaffold358.6		RecName: Full=Cytochrome P450 84A1; AltName: Full=Ferulate-5-hydroxylase; Short=F5H	12.706	3.66749	1.53445e-07	0.00395672	yes	up	0.07	0.19	0.09	1.02	2.47	0.9	0.116667	1.46333
CA.PGAv.1.6.scaffold358.84		RecName: Full=Tubby-like F-box protein 2; Short=AtTLP2	0.036	-4.81077	1.1407e-07	0.0029414	yes	down	0.94	0.76	0.45	0.12	0.05	0	0.716667	0.0566667
CA.PGAv.1.6.scaffold358.85		RecName: Full=Protein-lysine methyltransferase METTL21B; AltName: Full=Methyltransferase-like protein 21B	0.032	-4.97741	4.33543e-15	1.11793e-10	yes	down	10.99	6.34	13.83	0.56	0.36	0.05	10.3867	0.323333
CA.PGAv.1.6.scaffold36.12		RecName: Full=Pentatricopeptide repeat-containing protein At1g05670, mitochondrial; Flags: Precursor	0.003	-8.55142	1.33084e-15	3.4317e-11	yes	down	4.14	3.73	5.44	0.06	0	0	4.43667	0.02
CA.PGAv.1.6.scaffold36.13		_	0.001	-9.92976	5.22731e-16	1.34791e-11	yes	down	2.24	2.28	2.01	0	0	0	2.17667	0
CA.PGAv.1.6.scaffold36.15		RecName: Full=Transcription factor SCREAM2; AltName: Full=Basic helix-loop-helix protein 33; Short=AtbHLH33; Short=bHLH 33; AltName: Full=Transcription factor EN 4	15.902	3.9911	6.39624e-32	1.64933e-27	yes	up	0.31	0.3	0.47	3.88	7.39	4.76	0.36	5.34333
CA.PGAv.1.6.scaffold36.17		RecName: Full=Cytokinin riboside 5'-monophosphate phosphoribohydrolase LOG8; AltName: Full=LOG family protein At5g11950; AltName: Full=Protein LONELY GUY 8	0.403	-1.30944	2.07075e-07	0.00533964	yes	down	44.46	34.12	34.05	13.1	14.88	16.12	37.5433	14.7
CA.PGAv.1.6.scaffold36.31		RecName: Full=Phospholipase A1-Igamma1, chloroplastic; Flags: Precursor	0.041	-4.60507	7.86143e-09	0.000202715	yes	down	12.36	6.05	1.52	0.19	0.45	0.19	6.64333	0.276667
CA.PGAv.1.6.scaffold36.7		_	0.001	-9.90415	2.37051e-14	6.11261e-10	yes	down	107.39	51.83	65.8	0	0	0	75.0067	0
CA.PGAv.1.6.scaffold360.14		RecName: Full=Probable protein cornichon homolog 2	6.842	2.77445	3.58084e-13	9.23355e-09	yes	up	0.57	0.26	0.43	2.74	3.15	2.37	0.42	2.75333
CA.PGAv.1.6.scaffold361.12		RecName: Full=Vicianin hydrolase; Short=VH; Flags: Precursor	0	-12.1977	7.41793e-71	1.91279e-66	yes	down	193.64	109.22	225.74	0.06	0.03	0.02	176.2	0.0366667
CA.PGAv.1.6.scaffold361.19		_	43.634	5.44737	4.32776e-34	1.11596e-29	yes	up	0.06	0.21	0.83	6.07	11.65	15.77	0.366667	11.1633
CA.PGAv.1.6.scaffold362.2		RecName: Full=Cytochrome P450 82C2	0.001	-10.6655	1.8379e-18	4.73921e-14	yes	down	9.59	7.71	8.26	0	0	0	8.52	0
CA.PGAv.1.6.scaffold362.34		RecName: Full=Sulfated surface glycoprotein 185; Short=SSG 185; Flags: Precursor	15.26	3.93167	1.3842e-09	3.56929e-05	yes	up	1.19	3.51	8.06	73.48	30.3	79.72	4.25333	61.1667
CA.PGAv.1.6.scaffold363.12		RecName: Full=Phenylalanine ammonia-lyase; Short=PAL	10.36	3.37296	3.3503e-08	0.000863909	yes	up	1.04	3.49	3.39	11.97	20.36	45.93	2.64	26.0867
CA.PGAv.1.6.scaffold363.24		RecName: Full=LRR receptor-like serine/threonine-protein kinase EFR; AltName: Full=Elongation factor Tu receptor; Short=EF-Tu receptor; Flags: Precursor	0.024	-5.38676	4.94691e-18	1.27561e-13	yes	down	1.19	1.36	1.06	0.06	0.01	0.02	1.20333	0.03
CA.PGAv.1.6.scaffold363.36		RecName: Full=Polyubiquitin; Contains: RecName: Full=Ubiquitin; Flags: Precursor, partial	0.002	-8.73363	9.40357e-11	2.4248e-06	yes	down	7.86	3.72	3.04	0	0	0	4.87333	0
CA.PGAv.1.6.scaffold363.39		_	0.138	-2.85935	4.74538e-11	1.22364e-06	yes	down	34.1	18.52	23.95	4.77	4.56	1.94	25.5233	3.75667
CA.PGAv.1.6.scaffold363.6		_	10.9	3.44627	1.00803e-39	2.59932e-35	yes	up	1.05	0.8	1.58	17.67	18.18	13.28	1.14333	16.3767
CA.PGAv.1.6.scaffold365.10		RecName: Full=Ethylene-responsive transcription factor ERF034	0.02	-5.64548	4.46506e-13	1.15136e-08	yes	down	10.14	5.12	2.49	0.06	0.09	0.2	5.91667	0.116667
CA.PGAv.1.6.scaffold3683.1		RecName: Full=Cytochrome P450 83B1; AltName: Full=Protein ALTERED TRYPTOPHAN REGULATION 4; AltName: Full=Protein RED ELONGATED 1; AltName: Full=Protein SUPERROOT 2	5.801	2.53641	5.6144e-24	1.44773e-19	yes	up	7.78	8.09	12.17	49.16	52.22	59.37	9.34667	53.5833
CA.PGAv.1.6.scaffold369.3		_	0.005	-7.52929	1.83184e-07	0.00472358	yes	down	5.36	1.62	5.36	0	0	0	4.11333	0
CA.PGAv.1.6.scaffold369.5		RecName: Full=Subtilisin-like protease SBT5.3; AltName: Full=Auxin-induced in root cultures protein 3; AltName: Full=Subtilase subfamily 5 member 3; Short=AtSBT5.3;	40.656	5.3454	1.87049e-24	4.82323e-20	yes	up	0.04	0.06	0.23	12.05	11.36	10.2	0.11	11.2033
CA.PGAv.1.6.scaffold37.9		RecName: Full=E3 ubiquitin-protein ligase UPL3; Short=Ubiquitin-protein ligase 3; AltName: Full=HECT ubiquitin-protein ligase 3; AltName: Full=Protein KAKTUS	0.251	-1.99248	2.1091e-07	0.00543852	yes	down	13.8	10.54	11.62	1.73	4.43	2.84	11.9867	3
CA.PGAv.1.6.scaffold370.30		RecName: Full=Probable 2-oxoglutarate-dependent dioxygenase At3g49630	0.363	-1.46166	1.60277e-10	4.13291e-06	yes	down	65.24	66.54	61.14	22	16.95	23.68	64.3067	20.8767
CA.PGAv.1.6.scaffold370.4		_	167.001	7.38372	1.46646e-10	3.78141e-06	yes	up	0	0.06	0	1.85	3.99	4.19	0.02	3.34333
CA.PGAv.1.6.scaffold370.42		RecName: Full=Caffeoyl-CoA O-methyltransferase; AltName: Full=Trans-caffeoyl-CoA 3-O-methyltransferase; Short=CCoAMT; Short=CCoAOMT	0.023	-5.43217	8.5133e-08	0.00219524	yes	down	4.88	6.07	1.08	0.16	0.06	0.05	4.01	0.09
CA.PGAv.1.6.scaffold370.5		RecName: Full=Cytochrome P450 81D1	5.932	2.56856	1.1944e-29	3.07987e-25	yes	up	8.72	5.75	7.18	37.6	38.86	32.05	7.21667	36.17
CA.PGAv.1.6.scaffold370.51		RecName: Full=Nuclear pore complex protein Nup96 homolog; Short=AtNUP96; AltName: Full=Nucleoporin 96; AltName: Full=Nucleoporin PRECOCIOUS; AltName: Full=Nucleopo	0.036	-4.81525	6.6608e-32	1.71755e-27	yes	down	13.95	14.03	10.8	0.29	0.51	0.89	12.9267	0.563333
CA.PGAv.1.6.scaffold370.52		_	0.021	-5.60062	6.52361e-25	1.68218e-20	yes	down	45.78	28.1	29.55	0.32	0.43	1.3	34.4767	0.683333
CA.PGAv.1.6.scaffold370.84		RecName: Full=Oryzain alpha chain; Flags: Precursor	0.288	-1.79793	1.32946e-07	0.00342815	yes	down	23.61	29.47	45.49	6.89	8.38	11.71	32.8567	8.99333
CA.PGAv.1.6.scaffold370.87		RecName: Full=Germination-specific cysteine protease 1; Flags: Precursor	0.079	-3.65467	4.15348e-51	1.07102e-46	yes	down	18.11	20.65	20.2	1.59	1.38	1.18	19.6533	1.38333
CA.PGAv.1.6.scaffold371.100		RecName: Full=Cytochrome P450 82A4; AltName: Full=Cytochrome P450 CP9	5.868	2.55279	3.31803e-08	0.000855586	yes	up	1.01	0.87	0.73	5.85	4.59	4.51	0.87	4.98333
CA.PGAv.1.6.scaffold371.102		RecName: Full=Cytochrome P450 82A3; AltName: Full=Cytochrome P450 CP6	0.005	-7.77693	3.42213e-38	8.82431e-34	yes	down	67.92	332.07	223.82	3.25	1.54	2.28	207.937	2.35667
CA.PGAv.1.6.scaffold371.104		RecName: Full=Cytochrome P450 82A3; AltName: Full=Cytochrome P450 CP6	0.076	-3.71148	5.54271e-14	1.42924e-09	yes	down	10.65	36.87	28.4	1.8	1.43	2.43	25.3067	1.88667
CA.PGAv.1.6.scaffold371.111		RecName: Full=Allene oxide synthase; AltName: Full=Cytochrome P450 74A2; AltName: Full=Rubber particle protein; Short=RPP	0.002	-8.98179	3.85109e-07	0.00993043	yes	down	31.01	7.19	0.49	0	0	0	12.8967	0
CA.PGAv.1.6.scaffold371.116		_	0.007	-7.19254	2.42457e-10	6.25199e-06	yes	down	16.51	12.73	1.25	0.04	0	0.16	10.1633	0.0666667
CA.PGAv.1.6.scaffold371.120		RecName: Full=F-box/FBD/LRR-repeat protein At1g13570	0.4	-1.32208	2.9704e-08	0.000765948	yes	down	28.46	25.26	21.44	11.78	12.32	12.66	25.0533	12.2533
CA.PGAv.1.6.scaffold371.132		_	0.008	-6.92553	8.21206e-17	2.11756e-12	yes	down	3.9	2.86	4.36	0.09	0	0	3.70667	0.03
CA.PGAv.1.6.scaffold371.15		RecName: Full=Anthocyanidin 3-O-glucoside 2'''-O-xylosyltransferase; Short=A3G2''XylT	135.202	7.07897	3.73897e-13	9.64131e-09	yes	up	0.12	0.02	0	2.38	1.72	3.84	0.0466667	2.64667
CA.PGAv.1.6.scaffold371.16		RecName: Full=Serine carboxypeptidase-like 7; Flags: Precursor	0.002	-8.85586	1.28938e-12	3.32478e-08	yes	down	7.59	7.42	9.1	0	0	0	8.03667	0
CA.PGAv.1.6.scaffold371.37		RecName: Full=Probable carboxylesterase 2; AltName: Full=AtCXE2	0.314	-1.67044	5.48928e-08	0.00141546	yes	down	14.33	11.42	9.15	3.94	3.83	2.97	11.6333	3.58
CA.PGAv.1.6.scaffold371.39		RecName: Full=Patatin-like protein 2; Short=AtPLP2; AltName: Full=Patatin-related phospholipase A IIalpha; Short=pPLAIIa; AltName: Full=Phospholipase A IIA; Short=A	0.228	-2.13514	5.82925e-08	0.00150313	yes	down	29.16	71.04	73.41	14.92	11.08	11	57.87	12.3333
CA.PGAv.1.6.scaffold371.46		_	0.215	-2.21579	6.79586e-13	1.75238e-08	yes	down	6.87	5.48	5.11	1.1	1.66	0.89	5.82	1.21667
CA.PGAv.1.6.scaffold371.51		_	3.675	1.87778	4.5586e-15	1.17548e-10	yes	up	5.43	5.06	6.01	17.12	18.48	23.01	5.5	19.5367
CA.PGAv.1.6.scaffold371.76		RecName: Full=Protein NRT1/ PTR FAMILY 4.4; Short=AtNPF4.4; AltName: Full=Nitrate transporter 1.13	0.005	-7.60781	7.57577e-12	1.95349e-07	yes	down	2.08	1.46	2.77	0	0.03	0	2.10333	0.01
CA.PGAv.1.6.scaffold371.98		RecName: Full=Cytochrome P450 82A3; AltName: Full=Cytochrome P450 CP6	6.854	2.77698	3.32581e-34	8.57593e-30	yes	up	5.48	3.98	7.26	41.45	43.64	45.71	5.57333	43.6
CA.PGAv.1.6.scaffold3720.1		_	6.224	2.63791	2.60966e-25	6.72927e-21	yes	up	4.85	5.32	5.93	25.91	40.79	30.52	5.36667	32.4067
CA.PGAv.1.6.scaffold3728.1		RecName: Full=Nuclear transcription factor Y subunit C-1; Short=AtNF-YC-1; AltName: Full=Transcriptional activator HAP5A	0.104	-3.26261	4.96817e-08	0.00128109	yes	down	2.52	2.38	3.44	0.12	0.59	0.16	2.78	0.29
CA.PGAv.1.6.scaffold374.7		RecName: Full=Histone-lysine N-methyltransferase ATX5; AltName: Full=Protein SET DOMAIN GROUP 29; AltName: Full=Trithorax-homolog protein 5; Short=TRX-homolog prote	16.47	4.04174	1.93202e-19	4.98191e-15	yes	up	0.09	0.06	0.21	3.01	3.92	2.72	0.12	3.21667
CA.PGAv.1.6.scaffold375.10		RecName: Full=Epidermis-specific secreted glycoprotein EP1; AltName: Full=52/54 kDa medium protein; Flags: Precursor	0.011	-6.46998	2.26846e-11	5.84945e-07	yes	down	11.37	2.88	4.25	0.04	0.17	0	6.16667	0.07
CA.PGAv.1.6.scaffold375.2		RecName: Full=Cytochrome P450 CYP72A219; AltName: Full=Cytochrome P450 CYP72A129	366.28	8.5168	4.94981e-44	1.27636e-39	yes	up	0.08	0.17	0.25	54.21	24.61	94.56	0.166667	57.7933
CA.PGAv.1.6.scaffold375.33		_	2.158	1.10971	5.79342e-08	0.00149389	yes	up	3.66	3.08	3.35	5.89	7.67	6.11	3.36333	6.55667
CA.PGAv.1.6.scaffold375.59		RecName: Full=Ribokinase	2.996	1.583	8.01386e-17	2.06645e-12	yes	up	20.3	18.07	25.46	57.81	56.35	60.66	21.2767	58.2733
CA.PGAv.1.6.scaffold375.73		RecName: Full=60S ribosomal protein L18a-like protein	2.685	1.42514	6.58246e-15	1.69735e-10	yes	up	91.12	105.2	106.98	275.36	250.85	223.35	101.1	249.853
CA.PGAv.1.6.scaffold375.89		_	114.164	6.83496	9.8858e-21	2.54915e-16	yes	up	1.03	1.08	7.73	321.33	214.78	508.09	3.28	348.067
CA.PGAv.1.6.scaffold376.1		RecName: Full=Bidirectional sugar transporter SWEET17; Short=AtSWEET17	0.033	-4.91315	8.38032e-22	2.16095e-17	yes	down	8.68	20.63	26.43	0.49	0.12	0.56	18.58	0.39
CA.PGAv.1.6.scaffold377.12		_	0.021	-5.57788	2.11661e-08	0.00054579	yes	down	1.57	1.2	2.14	0.1	0	0.05	1.63667	0.05
CA.PGAv.1.6.scaffold38.1		RecName: Full=Stem-specific protein TSJT1	2.283	1.19119	6.66029e-08	0.00171742	yes	up	177.26	147.61	140	381.47	378.17	285.65	154.957	348.43
CA.PGAv.1.6.scaffold38.12		RecName: Full=Aldehyde dehydrogenase family 2 member B7, mitochondrial; Short=ALDH2b; Flags: Precursor	0.002	-9.19335	3.02591e-12	7.80262e-08	yes	down	0.85	2.27	1.97	0	0	0	1.69667	0
CA.PGAv.1.6.scaffold38.16		RecName: Full=Cytochrome P450 704B1	0.001	-9.64584	5.92148e-15	1.52691e-10	yes	down	4.81	3.28	3.97	0	0	0	4.02	0
CA.PGAv.1.6.scaffold38.7		RecName: Full=Basic 7S globulin; AltName: Full=SBg7S; Short=Bg; Contains: RecName: Full=Basic 7S globulin high kDa subunit; Contains: RecName: Full=Basic 7S globuli	20.009	4.32259	5.48144e-12	1.41344e-07	yes	up	0.95	0.4	0.29	9.79	4.89	17.03	0.546667	10.57
CA.PGAv.1.6.scaffold381.4		_	719.534	9.49092	1.5076e-14	3.88749e-10	yes	up	0	0.02	0	4.42	6.2	3.41	0.00666667	4.67667
CA.PGAv.1.6.scaffold382.2		_	0.002	-9.08176	2.56977e-13	6.6264e-09	yes	down	3.55	2.96	3.71	0	0	0	3.40667	0
CA.PGAv.1.6.scaffold383.10		RecName: Full=Phosphatidylinositol 4-kinase gamma 3; Short=AtPI4Kgamma3; Short=PI-4Kgamma3; Short=PI4K gamma 3	315.781	8.30278	3.34515e-35	8.62581e-31	yes	up	0.01	0.01	0.01	2.33	3.94	3.13	0.01	3.13333
CA.PGAv.1.6.scaffold384.4		_	904.272	9.82061	4.52262e-16	1.1662e-11	yes	up	0	0.03	0	7.74	9.43	8.49	0.01	8.55333
CA.PGAv.1.6.scaffold385.14		RecName: Full=Receptor protein kinase CLAVATA1; Flags: Precursor	0.085	-3.55083	4.12888e-56	1.06467e-51	yes	down	4.39	3.91	5.35	0.34	0.46	0.39	4.55	0.396667
CA.PGAv.1.6.scaffold385.3		_	0.019	-5.69232	5.56361e-09	0.000143463	yes	down	2.55	2.46	3.7	0	0.07	0.13	2.90333	0.0666667
CA.PGAv.1.6.scaffold385.4		RecName: Full=Actin-related protein 7	0.002	-9.03977	6.20306e-25	1.59952e-20	yes	down	22.41	22.02	30.44	0	0.1	0.04	24.9567	0.0466667
CA.PGAv.1.6.scaffold386.31		_	0.361	-1.47165	5.59421e-09	0.000144252	yes	down	79.13	53.3	69.77	24.75	28.3	19.08	67.4	24.0433
CA.PGAv.1.6.scaffold386.4		RecName: Full=Elongation factor 1-delta 2; Short=EF-1-delta 2; AltName: Full=Elongation factor 1B-beta 2; AltName: Full=eEF-1B beta 2	0.004	-7.90489	4.97098e-09	0.000128182	yes	down	1.21	2.46	1.84	0	0	0	1.83667	0
CA.PGAv.1.6.scaffold388.17		RecName: Full=Methylsterol monooxygenase 1-1; AltName: Full=Sterol 4-alpha-methyl-oxidase 1-1; Short=AtSMO1-1	16.478	4.0425	2.13087e-23	5.49466e-19	yes	up	1.94	3.4	4.33	35.88	76.39	43.17	3.22333	51.8133
CA.PGAv.1.6.scaffold388.56		RecName: Full=Probable polygalacturonase; Short=PG; AltName: Full=Pectinase	133.714	7.063	2.92225e-07	0.00753532	yes	up	0	0	0	1.2	1.86	1.08	0	1.38
CA.PGAv.1.6.scaffold388.62		RecName: Full=Subtilisin-like protease SBT5.3; AltName: Full=Auxin-induced in root cultures protein 3; AltName: Full=Subtilase subfamily 5 member 3; Short=AtSBT5.3;	30.882	4.94869	2.40886e-11	6.21149e-07	yes	up	0.62	0.97	0.93	1.59	8.93	2.16	0.84	4.22667
CA.PGAv.1.6.scaffold389.2		RecName: Full=Exocyst complex component SEC3A; Short=AtSec3a	0.007	-7.13395	8.38595e-41	2.1624e-36	yes	down	3.76	4.86	4.76	0.02	0.04	0.04	4.46	0.0333333
CA.PGAv.1.6.scaffold3893.1		RecName: Full=Putative late blight resistance protein homolog R1C-3	0.002	-9.22941	8.0623e-13	2.07895e-08	yes	down	0.64	1.06	1.51	0	0	0	1.07	0
CA.PGAv.1.6.scaffold39.1		RecName: Full=Probable cinnamyl alcohol dehydrogenase 6; Short=OsCAD6	2.34	1.22653	2.5052e-19	6.4599e-15	yes	up	66.12	67.93	70.79	154.29	144.98	146.19	68.28	148.487
CA.PGAv.1.6.scaffold39.14		RecName: Full=4-alpha-glucanotransferase DPE2; AltName: Full=Amylomaltase; AltName: Full=Disproportionating enzyme; Short=D-enzyme; AltName: Full=Protein DISPROPORT	2.145	1.10106	1.01532e-13	2.61811e-09	yes	up	9.92	10.59	10.24	19.86	22.61	20.25	10.25	20.9067
CA.PGAv.1.6.scaffold39.22		_	6.542	2.70972	5.52013e-12	1.42342e-07	yes	up	11.74	10.94	12.81	152.46	249.53	81.48	11.83	161.157
CA.PGAv.1.6.scaffold390.30		_	0.08	-3.65008	3.80996e-08	0.000982437	yes	down	0.66	1.51	1.54	0.04	0.18	0.12	1.23667	0.113333
CA.PGAv.1.6.scaffold390.34		_	0.337	-1.56898	1.03917e-07	0.00267961	yes	down	14.99	10.94	13.71	4.03	5.8	3.96	13.2133	4.59667
CA.PGAv.1.6.scaffold391.4		RecName: Full=1-aminocyclopropane-1-carboxylate oxidase homolog 8	2.946	1.55853	1.78783e-08	0.000461011	yes	up	4.57	4.62	3.52	12.8	14.4	9.38	4.23667	12.1933
CA.PGAv.1.6.scaffold392.4		_	18.466	4.2068	6.88388e-30	1.77508e-25	yes	up	4.55	1.71	3.17	58.89	67.63	50.74	3.14333	59.0867
CA.PGAv.1.6.scaffold392.6		RecName: Full=DNA replication licensing factor MCM2; AltName: Full=Minichromosome maintenance protein 2; Short=OsMCM2	3.188	1.67279	4.14654e-10	1.06923e-05	yes	up	1.66	1.14	1.35	3.64	3.45	3.14	1.38333	3.41
CA.PGAv.1.6.scaffold393.2		_	12.102	3.59713	4.18072e-11	1.07804e-06	yes	up	0.14	0.32	0.7	5.47	3.35	4.59	0.386667	4.47
CA.PGAv.1.6.scaffold393.7		RecName: Full=Receptor-like serine/threonine-protein kinase SD1-6; AltName: Full=Arabidopsis thaliana receptor kinase 2; AltName: Full=S-domain-1 (SD1) receptor ki	12.062	3.59237	3.40311e-19	8.77525e-15	yes	up	0.68	0.69	1.33	7.66	15.48	8.15	0.9	10.43
CA.PGAv.1.6.scaffold394.131		RecName: Full=Zinc phosphodiesterase ELAC protein 2; AltName: Full=ElaC homolog protein 2; AltName: Full=Ribonuclease Z 2; Short=RNase Z 2; AltName: Full=tRNA 3 endon	0.203	-2.29892	2.27045e-07	0.00585457	yes	down	1.59	2.23	3.07	0.69	0.33	0.31	2.29667	0.443333
CA.PGAv.1.6.scaffold394.137		RecName: Full=Chromodomain-helicase-DNA-binding protein 3; AltName: Full=ATP-dependent helicase Chd3	6.067	2.60091	2.15165e-16	5.54825e-12	yes	up	0.52	0.64	0.8	2.67	4.02	4.64	0.653333	3.77667
CA.PGAv.1.6.scaffold394.14		RecName: Full=Dirigent protein 25; Short=AtDIR25; Flags: Precursor	0.235	-2.08996	2.65199e-16	6.83843e-12	yes	down	37.46	23.7	31.5	7.2	6.15	7.54	30.8867	6.96333
CA.PGAv.1.6.scaffold394.29		_	0.117	-3.09448	2.96859e-07	0.0076548	yes	down	104.51	112.53	115.75	23.39	3.78	12.97	110.93	13.38
CA.PGAv.1.6.scaffold394.3		RecName: Full=Uncharacterized protein YKR070W	0.288	-1.79479	2.41665e-19	6.23156e-15	yes	down	20.19	19.19	18.16	4.86	5.84	5.16	19.18	5.28667
CA.PGAv.1.6.scaffold394.4		RecName: Full=Probable serine/threonine-protein kinase RLCKVII	5.633	2.49394	5.93048e-09	0.000152923	yes	up	0.6	0.46	0.36	2.72	1.99	2.97	0.473333	2.56
CA.PGAv.1.6.scaffold394.63		_	3.915	1.96917	2.26255e-18	5.83421e-14	yes	up	5.51	7.89	7.74	22.85	20.63	18.98	7.04667	20.82
CA.PGAv.1.6.scaffold395.31		_	236.051	7.88296	4.10831e-08	0.00105937	yes	up	0	0	0	1.29	2.6	0.58	0	1.49
CA.PGAv.1.6.scaffold395.6		_	0.006	-7.43849	3.55267e-08	0.000916092	yes	down	110.67	135.91	124.74	0	0	0	123.773	0
CA.PGAv.1.6.scaffold397.13		RecName: Full=Putative disease resistance protein RGA1; AltName: Full=RGA3-blb	9.594	3.26217	3.33e-10	8.58675e-06	yes	up	0.9	0.28	0.69	5.53	9.03	3.15	0.623333	5.90333
CA.PGAv.1.6.scaffold397.20		_	5.622	2.49111	8.73738e-12	2.25302e-07	yes	up	0.71	0.79	1.39	5.59	4.97	6.19	0.963333	5.58333
CA.PGAv.1.6.scaffold397.37		RecName: Full=Ubiquitin-conjugating enzyme E2 7; AltName: Full=Ubiquitin carrier protein 7; AltName: Full=Ubiquitin-protein ligase 7	219.962	7.78111	1.86405e-09	4.80664e-05	yes	up	0	0	0	0.68	0.61	0.68	0	0.656667
CA.PGAv.1.6.scaffold397.44		RecName: Full=Protein TPX2; Short=AtTPX2; AltName: Full=Targeting protein for XKLP2	0	-11.1148	4.19288e-20	1.08118e-15	yes	down	14.01	12.45	16.65	0	0	0	14.37	0
CA.PGAv.1.6.scaffold397.47		_	3.326	1.73373	7.3949e-09	0.000190685	yes	up	4.9	4.38	8.85	19.42	19.16	18.93	6.04333	19.17
CA.PGAv.1.6.scaffold397.54		RecName: Full=Alpha carbonic anhydrase 1, chloroplastic; Short=AtaCA1; Short=AtalphaCA1; AltName: Full=Alpha carbonate dehydratase 1; Flags: Precursor	5.205	2.38	4.44369e-09	0.000114585	yes	up	4.2	2.95	3.54	17.63	27.02	9.91	3.56333	18.1867
CA.PGAv.1.6.scaffold397.60		RecName: Full=Protein TPX2; Short=AtTPX2; AltName: Full=Targeting protein for XKLP2	0.02	-5.6682	8.59686e-36	2.21679e-31	yes	down	3.98	3.68	4.14	0.31	0.35	0.27	3.93333	0.31
CA.PGAv.1.6.scaffold397.75		RecName: Full=50S ribosomal protein L7/L12	0.485	-1.04439	1.17697e-07	0.00303494	yes	down	40.02	26.68	34.76	14.02	16	14.67	33.82	14.8967
CA.PGAv.1.6.scaffold397.79		RecName: Full=Beta-fructofuranosidase, insoluble isoenzyme 1; AltName: Full=Cell wall beta-fructosidase 1; AltName: Full=Invertase 1; AltName: Full=Sucrose hydrolase	0.107	-3.22104	1.68658e-08	0.000434902	yes	down	1.42	1.4	1.77	0.12	0.3	0.06	1.53	0.16
CA.PGAv.1.6.scaffold398.10		_	0.005	-7.58594	1.18338e-31	3.05148e-27	yes	down	7.86	11.31	12.37	3.43	2.8	2.27	10.5133	2.83333
CA.PGAv.1.6.scaffold398.2		RecName: Full=SNF1-related protein kinase catalytic subunit alpha KIN10; Short=AKIN10; AltName: Full=AKIN alpha-2; Short=AKINalpha2	7.587	2.92359	8.47548e-08	0.00218549	yes	up	1.14	0.57	2.62	11.45	8.66	11.42	1.44333	10.51
CA.PGAv.1.6.scaffold398.5		RecName: Full=ARF guanine-nucleotide exchange factor GNOM; AltName: Full=Pattern formation protein EMB30; AltName: Full=Protein EMBRYO DEFECTIVE 30; AltName: Full=Pr	9.868	3.30272	2.15161e-11	5.54813e-07	yes	up	0.05	0.1	0.08	0.77	0.88	0.59	0.0766667	0.746667
CA.PGAv.1.6.scaffold399.2		RecName: Full=Histone-lysine N-methyltransferase, H3 lysine-9 specific SUVH4; AltName: Full=Histone H3-K9 methyltransferase 4; Short=H3-K9-HMTase 4; AltName: Full=	46.438	5.53723	7.1195e-16	1.83583e-11	yes	up	0.12	0.03	0.53	10.36	10.56	7.45	0.226667	9.45667
CA.PGAv.1.6.scaffold399.3		RecName: Full=Probable RNA methyltransferase At5g51130	0.427	-1.22799	3.44112e-07	0.00887328	yes	down	9.11	8.09	12.29	4.45	4.2	3.46	9.83	4.03667
CA.PGAv.1.6.scaffold399.5		_	7.661	2.93748	9.36047e-12	2.41369e-07	yes	up	10.77	9.52	5.25	78.82	61.33	56.19	8.51333	65.4467
CA.PGAv.1.6.scaffold399.8		RecName: Full=Probable lysine-specific demethylase JMJ14; AltName: Full=Jumonji domain-containing protein 14; AltName: Full=Jumonji domain-containing protein 4; Al	0.017	-5.89626	8.09326e-11	2.08693e-06	yes	down	0.86	4.94	3.88	0.05	0.06	0.05	3.22667	0.0533333
CA.PGAv.1.6.scaffold4.13		RecName: Full=GDSL esterase/lipase At5g33370; AltName: Full=Extracellular lipase At5g33370; Flags: Precursor	0.009	-6.73943	3.14987e-11	8.12224e-07	yes	down	11.22	7.33	0.95	0.09	0.06	0.03	6.5	0.06
CA.PGAv.1.6.scaffold4.24		RecName: Full=Nucleobase-ascorbate transporter 6; Short=AtNAT6	0.001	-9.68468	4.09899e-14	1.05697e-09	yes	down	4.31	7.34	10.54	0	0	0	7.39667	0
CA.PGAv.1.6.scaffold4.3		RecName: Full=WAT1-related protein At1g09380	0.003	-8.54715	1.29438e-11	3.3377e-07	yes	down	2.39	1.82	1.93	0	0	0	2.04667	0
CA.PGAv.1.6.scaffold4.32		RecName: Full=Sterol 3-beta-glucosyltransferase UGT80A2; AltName: Full=UDP-glucose:sterol glucosyltransferase 80A2	0.291	-1.78132	3.40537e-08	0.000878108	yes	down	5.98	4.13	4.46	1.72	1.22	0.73	4.85667	1.22333
CA.PGAv.1.6.scaffold40.17		RecName: Full=Serine carboxypeptidase-like 45; Flags: Precursor	1008.68	9.97826	7.53678e-16	1.94343e-11	yes	up	0	0	0	2.41	3.91	2.75	0	3.02333
CA.PGAv.1.6.scaffold40.4		RecName: Full=Calcium-dependent protein kinase 24	3.228	1.69073	1.48745e-07	0.00383555	yes	up	1.33	1.19	1.8	3.78	3.72	4.02	1.44	3.84
CA.PGAv.1.6.scaffold40.8		_	1916.15	10.904	2.1406e-19	5.51976e-15	yes	up	0	0	0.08	60.72	50.58	43.94	0.0266667	51.7467
CA.PGAv.1.6.scaffold40.9		RecName: Full=Membrane-bound transcription factor site-2 protease; AltName: Full=Endopeptidase S2P	45.259	5.50013	1.73062e-08	0.000446257	yes	up	0	0	0.15	2.72	3.24	1.97	0.05	2.64333
CA.PGAv.1.6.scaffold401.13		_	641.553	9.32543	2.09995e-12	5.41493e-08	yes	up	0	0	0	4.23	1.8	1.53	0	2.52
CA.PGAv.1.6.scaffold401.7		_	0.001	-9.53427	1.33636e-09	3.44593e-05	yes	down	1.73	11.02	0.7	0	0	0	4.48333	0
CA.PGAv.1.6.scaffold402.2		_	0.001	-9.61846	2.42144e-15	6.24392e-11	yes	down	13.7	15.07	14.93	0	0	0.05	14.5667	0.0166667
CA.PGAv.1.6.scaffold403.16		RecName: Full=EIN3-binding F-box protein 1; AltName: Full=F-box/LRR-repeat protein 6	0.135	-2.89424	2.7149e-08	0.000700065	yes	down	13.73	9.04	3.88	1.04	1.43	0.8	8.88333	1.09
CA.PGAv.1.6.scaffold404.68		RecName: Full=5'-adenylylsulfate reductase 3, chloroplastic; AltName: Full=3'-phosphoadenosine-5'-phosphosulfate reductase homolog 26; Short=PAPS reductase homolog	0.438	-1.19131	1.13648e-08	0.000293053	yes	down	3.82	2.88	3.81	2.02	2.02	1.47	3.50333	1.83667
CA.PGAv.1.6.scaffold404.69		RecName: Full=Peroxisomal membrane protein PMP22; AltName: Full=22 kDa peroxisomal membrane protein	0.224	-2.15568	1.49257e-12	3.84874e-08	yes	down	5.18	6.9	7.49	1.98	1.52	1.05	6.52333	1.51667
CA.PGAv.1.6.scaffold405.7		RecName: Full=NAD(P)H-quinone oxidoreductase subunit M, chloroplastic; AltName: Full=NAD(P)H dehydrogenase I subunit M; Short=NDH-1 subunit M; Short=NDH-M; Flags:	4.473	2.1613	1.15417e-08	0.000297616	yes	up	2.76	7.65	4.79	13.12	8.2	19.53	5.06667	13.6167
CA.PGAv.1.6.scaffold406.2		_	0.217	-2.20105	4.15315e-18	1.07093e-13	yes	down	504.52	314.13	352.51	82.49	89.59	74.8	390.387	82.2933
CA.PGAv.1.6.scaffold406.4		_	0.011	-6.5455	1.08104e-11	2.78757e-07	yes	down	1.65	2.32	6.74	0.02	0.05	0	3.57	0.0233333
CA.PGAv.1.6.scaffold407.12		_	135.507	7.08222	1.96439e-07	0.00506538	yes	up	0	0	0.13	6.9	3.06	8.36	0.0433333	6.10667
CA.PGAv.1.6.scaffold407.120		_	7.707	2.94613	6.04218e-08	0.00155804	yes	up	4.1	11.1	14.13	68.04	117.27	35.58	9.77667	73.63
CA.PGAv.1.6.scaffold407.124		_	0.016	-5.99779	5.38712e-12	1.38912e-07	yes	down	39.64	154.01	283.55	5.48	0.93	0.7	159.067	2.37
CA.PGAv.1.6.scaffold407.19		RecName: Full=Major allergen Pru ar 1; AltName: Allergen=Pru ar 1	43.895	5.456	7.52847e-20	1.94129e-15	yes	up	0.07	0.12	0.02	2.65	3.24	4.25	0.07	3.38
CA.PGAv.1.6.scaffold407.32		_	0.054	-4.21	2.23585e-32	5.76537e-28	yes	down	5.14	7.56	6.16	0.36	0.26	0.37	6.28667	0.33
CA.PGAv.1.6.scaffold407.59		_	4.038	2.01376	2.1631e-11	5.57776e-07	yes	up	2.13	0.6	2.95	3.13	2.97	2.93	1.89333	3.01
CA.PGAv.1.6.scaffold407.62		RecName: Full=Cinnamoyl-CoA reductase 1; Short=AtCCR1; AltName: Full=Protein IRREGULAR XYLEM 4	8.618	3.10729	7.38546e-12	1.90441e-07	yes	up	2.3	1.41	4.21	24.35	28.19	13.16	2.64	21.9
CA.PGAv.1.6.scaffold407.73		RecName: Full=Signal recognition particle 54 kDa protein 1; Short=SRP54	0.046	-4.4278	3.03914e-33	7.83674e-29	yes	down	5.76	4.26	5.95	0.18	0.3	0.27	5.32333	0.25
CA.PGAv.1.6.scaffold407.79		RecName: Full=PTI1-like tyrosine-protein kinase At3g15890	0.39	-1.35713	2.08701e-10	5.38157e-06	yes	down	36.09	39.48	35.4	12.35	16.71	13.04	36.99	14.0333
CA.PGAv.1.6.scaffold407.93		RecName: Full=Ethylene-responsive transcription factor WIN1; AltName: Full=Protein SHINE 1; AltName: Full=Protein WAX INDUCER 1	3.376	1.75512	7.16655e-14	1.84797e-09	yes	up	9.54	12.14	10.95	31.44	40.52	37.13	10.8767	36.3633
CA.PGAv.1.6.scaffold408.4		_	3.041	1.60432	3.06505e-10	7.90354e-06	yes	up	2.3	2.24	1.94	4.41	6.13	4.64	2.16	5.06
CA.PGAv.1.6.scaffold41.4		RecName: Full=UPF0098 protein MTH_273	16.491	4.0436	6.38994e-08	0.00164771	yes	up	0.4	0.24	0.27	3.77	6.84	4.51	0.303333	5.04
CA.PGAv.1.6.scaffold410.24		RecName: Full=Abscisic-aldehyde oxidase; AltName: Full=Aldehyde oxidase 3; Short=AO-3; Short=AtAO-3; Short=AtAO4; AltName: Full=Indole-3-acetaldehyde oxidase; Shor	0.002	-8.75779	1.18555e-21	3.05705e-17	yes	down	2.1	3.28	2.22	0.02	0	0	2.53333	0.00666667
CA.PGAv.1.6.scaffold410.28		RecName: Full=Protein IQ-DOMAIN 14	0.335	-1.57914	9.40843e-08	0.00242606	yes	down	14.86	18.48	29	7.42	6.31	6.23	20.78	6.65333
CA.PGAv.1.6.scaffold411.12		RecName: Full=Probable LRR receptor-like serine/threonine-protein kinase At1g53420; Flags: Precursor	0.179	-2.48109	1.96137e-13	5.05758e-09	yes	down	5.46	5.14	4.93	0.7	1.35	0.65	5.17667	0.9
CA.PGAv.1.6.scaffold411.21		RecName: Full=Probable LRR receptor-like serine/threonine-protein kinase At1g07650; Flags: Precursor	0.303	-1.72443	4.88075e-08	0.00125855	yes	down	25.1	34.44	31.95	8.8	12.23	5.83	30.4967	8.95333
CA.PGAv.1.6.scaffold411.23		RecName: Full=Probable leucine-rich repeat receptor-like serine/threonine-protein kinase At3g14840; Flags: Precursor	0.14	-2.83355	1.69527e-08	0.000437143	yes	down	20.26	4.77	16.29	1.6	1.9	2.29	13.7733	1.93
CA.PGAv.1.6.scaffold411.3		RecName: Full=Probable serine/threonine-protein kinase drkB; AltName: Full=Receptor-like kinase 2; AltName: Full=Receptor-like kinase B; AltName: Full=Vesicle-assoc	2.308	1.20645	2.30337e-07	0.00593947	yes	up	40.72	42.28	30.79	90.15	87.87	76.82	37.93	84.9467
CA.PGAv.1.6.scaffold412.2		RecName: Full=Enolase 1, chloroplastic; AltName: Full=2-phospho-D-glycerate hydro-lyase 1; AltName: Full=2-phosphoglycerate dehydratase 1; Flags: Precursor	2.632	1.39616	2.07373e-07	0.00534732	yes	up	2.89	2.65	2.06	6.19	7	5.19	2.53333	6.12667
CA.PGAv.1.6.scaffold412.3		_	0.109	-3.20367	9.22262e-08	0.00237814	yes	down	24.6	10.28	15.25	2.65	1.27	1.54	16.71	1.82
CA.PGAv.1.6.scaffold413.20		RecName: Full=K(+) efflux antiporter 1, chloroplastic; Short=AtKEA1	2086.11	11.0266	6.99485e-20	1.80369e-15	yes	up	0	0	0	5.92	7.64	6.8	0	6.78667
CA.PGAv.1.6.scaffold413.26		RecName: Full=Pentatricopeptide repeat-containing protein At4g21705, mitochondrial; Flags: Precursor	591.581	9.20843	2.46558e-13	6.35776e-09	yes	up	0	0	0	2.64	1.89	2.96	0	2.49667
CA.PGAv.1.6.scaffold416.38		_	6.915	2.78964	7.92975e-15	2.04476e-10	yes	up	1.88	1.43	3.33	7.71	8.86	7.14	2.21333	7.90333
CA.PGAv.1.6.scaffold416.46		_	0.29	-1.78647	2.11779e-13	5.46092e-09	yes	down	117.64	95.26	94.83	27.6	37.29	25.27	102.577	30.0533
CA.PGAv.1.6.scaffold416.53		RecName: Full=COP9 signalosome complex subunit 4; Short=AtS4; Short=Signalosome subunit 4; AltName: Full=Constitutive photomorphogenesis protein 8; AltName: Full=Pr	0.017	-5.86941	2.82916e-21	7.29528e-17	yes	down	1.2	1.58	1.59	0.02	0	0.05	1.45667	0.0233333
CA.PGAv.1.6.scaffold417.1		RecName: Full=Reticulon-like protein B4; Short=AtRTNLB4; AltName: Full=VirB2-interacting protein 3	406.74	8.66796	3.68441e-12	9.50062e-08	yes	up	0	0	0	3.53	3.83	3.94	0	3.76667
CA.PGAv.1.6.scaffold419.12		RecName: Full=Calcineurin B-like protein 4; AltName: Full=Protein SALT OVERLY SENSITIVE 3	0.007	-7.10765	3.82063e-08	0.000985187	yes	down	2.21	4.07	3.7	0	0.04	0	3.32667	0.0133333
CA.PGAv.1.6.scaffold419.17		_	8.597	3.10386	3.64422e-13	9.397e-09	yes	up	0.75	1.31	0.58	6.2	9.49	6.83	0.88	7.50667
CA.PGAv.1.6.scaffold419.20		RecName: Full=Pyruvate kinase, cytosolic isozyme; Short=PK	0.269	-1.89594	6.52176e-15	1.6817e-10	yes	down	164.52	121.79	114.27	33.71	32.89	37.58	133.527	34.7267
CA.PGAv.1.6.scaffold4196.1		_	40.171	5.32807	2.33294e-07	0.00601573	yes	up	1.07	0	0.07	9.82	9.89	22.24	0.38	13.9833
CA.PGAv.1.6.scaffold42.14		RecName: Full=Ornithine aminotransferase, mitochondrial; AltName: Full=Ornithine delta-aminotransferase; AltName: Full=Ornithine--oxo-acid aminotransferase; Flags: P	0.283	-1.82079	3.75018e-25	9.67023e-21	yes	down	43.93	52.53	53.32	12.76	14.32	11.94	49.9267	13.0067
CA.PGAv.1.6.scaffold421.10		RecName: Full=Glyoxysomal fatty acid beta-oxidation multifunctional protein MFP-a; Includes: RecName: Full=Enoyl-CoA hydratase/3-2-trans-enoyl-CoA isomerase/3-hydro	13.194	3.72176	4.36451e-11	1.12543e-06	yes	up	0.25	0.16	0.14	3.43	2.27	1.13	0.183333	2.27667
CA.PGAv.1.6.scaffold421.11		RecName: Full=Fanconi anemia group I protein; Short=Protein FACI	6334.12	12.6289	2.58115e-25	6.65576e-21	yes	up	0	0	0	5.3	7.26	7.74	0	6.76667
CA.PGAv.1.6.scaffold421.12		_	838.787	9.71216	5.86137e-15	1.51141e-10	yes	up	0.03	0	0	13.15	8.44	7.07	0.01	9.55333
CA.PGAv.1.6.scaffold421.5		RecName: Full=F-box protein At5g07670	2113.48	11.0454	3.43037e-18	8.84556e-14	yes	up	0	0	0	11.89	28.32	14.18	0	18.13
CA.PGAv.1.6.scaffold422.11		RecName: Full=Putative casein kinase II subunit beta-4; Short=CK II beta-4	0.215	-2.21708	3.91211e-12	1.00878e-07	yes	down	49.43	35.96	39.83	8.17	11.96	5.56	41.74	8.56333
CA.PGAv.1.6.scaffold423.28		RecName: Full=Calcium-binding allergen Ole e 8; AltName: Full=PCA18/PCA23; AltName: Allergen=Ole e 8	0.062	-4.00351	1.11225e-08	0.000286804	yes	down	90.55	101.27	14.38	4.75	3.04	5.36	68.7333	4.38333
CA.PGAv.1.6.scaffold424.28		RecName: Full=Putative PAP-specific phosphatase, mitochondrial; AltName: Full=3'(2'),5'-bisphosphate nucleotidase; AltName: Full=3'(2'),5-bisphosphonucleoside 3'(2	7.485	2.90406	9.20093e-21	2.37255e-16	yes	up	0.9	0.53	0.94	6.37	6.08	6.54	0.79	6.33
CA.PGAv.1.6.scaffold424.32		_	213.771	7.73992	1.78084e-07	0.00459208	yes	up	0	0	0	4.27	3.6	0.81	0	2.89333
CA.PGAv.1.6.scaffold424.33		RecName: Full=Equilibrative nucleotide transporter 3; Short=AtENT3; AltName: Full=Nucleoside transporter ENT3; AltName: Full=Protein FLUOROURIDINE RESISTANT 1	0.06	-4.0539	1.61076e-09	4.15352e-05	yes	down	7.2	9.77	1.7	0.49	0.36	0.34	6.22333	0.396667
CA.PGAv.1.6.scaffold424.43		_	0.007	-7.12066	2.2013e-07	0.00567626	yes	down	1.47	2.7	5	0	0.06	0	3.05667	0.02
CA.PGAv.1.6.scaffold424.90		RecName: Full=Myrcene synthase, chloroplastic; Flags: Precursor	0.001	-10.5289	6.0104e-15	1.54984e-10	yes	down	19.73	15.5	4.47	0	0.07	0	13.2333	0.0233333
CA.PGAv.1.6.scaffold424.96		RecName: Full=(+)-epi-alpha-bisabolol synthase; AltName: Full=Terpene synthase 8; Short=LdTPS8	4.797	2.26202	1.02219e-21	2.63583e-17	yes	up	22.72	25.65	20.6	103.86	101.3	124.85	22.99	110.003
CA.PGAv.1.6.scaffold426.11		RecName: Full=Rho GTPase-activating protein 2; AltName: Full=Rho-type GTPase-activating protein 2	0.229	-2.12729	4.30376e-10	1.10977e-05	yes	down	10.43	11.88	8.49	2.98	1.62	2.28	10.2667	2.29333
CA.PGAv.1.6.scaffold426.21		_	224.767	7.81229	5.12347e-107	1.32114e-102	yes	up	0.14	0.13	0.13	25.69	34.44	23.96	0.133333	28.03
CA.PGAv.1.6.scaffold43.17		_	9.541	3.25413	6.35152e-09	0.00016378	yes	up	1.44	5.47	8.65	59.29	54.9	38.95	5.18667	51.0467
CA.PGAv.1.6.scaffold43.28		RecName: Full=Putative multidrug resistance protein; AltName: Full=P-glycoprotein	7.737	2.95178	5.7958e-17	1.49451e-12	yes	up	1.48	3.47	2.51	7.16	9.02	5.13	2.48667	7.10333
CA.PGAv.1.6.scaffold43.29		RecName: Full=Putative multidrug resistance protein; AltName: Full=P-glycoprotein	0.043	-4.5322	2.82425e-21	7.28262e-17	yes	down	2.81	1.91	2.7	0.05	0.17	0.14	2.47333	0.12
CA.PGAv.1.6.scaffold43.30		RecName: Full=Vignain; AltName: Full=Cysteine endopeptidase; Flags: Precursor	2.52	1.33354	1.10065e-07	0.00283814	yes	up	4.34	2.82	4.11	9.92	9.95	7.43	3.75667	9.1
CA.PGAv.1.6.scaffold430.1		_	599.037	9.2265	1.36616e-13	3.52279e-09	yes	up	0	0	0	2.56	4.05	3.18	0	3.26333
CA.PGAv.1.6.scaffold431.5		RecName: Full=Apocytochrome f; Flags: Precursor (chloroplast)	0.014	-6.15817	1.28216e-07	0.00330619	yes	down	1.16	1.59	1.92	0.06	0	0	1.55667	0.02
CA.PGAv.1.6.scaffold431.8		RecName: Full=Mitogen-activated protein kinase kinase kinase dlk-1; AltName: Full=DAP kinase-like kinase; AltName: Full=Death-associated protein kinase-like kinase	658.083	9.36213	3.08712e-26	7.96046e-22	yes	up	0.02	0.01	0	4.53	6.81	5.64	0.01	5.66
CA.PGAv.1.6.scaffold432.4		RecName: Full=60S ribosomal protein L5	0.006	-7.42992	1.74962e-27	4.51156e-23	yes	down	8.33	5.55	13.01	0.13	0	0.04	8.96333	0.0566667
CA.PGAv.1.6.scaffold435.3		RecName: Full=Ferrochelatase-2, chloroplastic; AltName: Full=Ferrochelatase II; AltName: Full=Heme synthase 2; AltName: Full=Protoheme ferro-lyase 2; Flags: Precurso	0.112	-3.15794	5.43322e-16	1.40101e-11	yes	down	10.21	10.63	7.16	0.9	1.87	0.77	9.33333	1.18
CA.PGAv.1.6.scaffold437.1		RecName: Full=Phosphoenolpyruvate carboxykinase	1199.18	10.2278	1.66985e-19	4.30587e-15	yes	up	0	0	0.21	41.32	126.1	71.73	0.07	79.7167
CA.PGAv.1.6.scaffold437.14		RecName: Full=Phosphatidylinositol/phosphatidylcholine transfer protein SFH2; AltName: Full=Protein SEC FOURTEEN HOMOLOGS 2; Short=AtSFH2	0.018	-5.79156	9.8617e-14	2.54294e-09	yes	down	2.55	2.05	2.65	0.34	0.11	0	2.41667	0.15
CA.PGAv.1.6.scaffold437.15		_	0.002	-8.71842	1.19289e-11	3.076e-07	yes	down	1.72	0.71	1.37	0	0	0	1.26667	0
CA.PGAv.1.6.scaffold438.109		_	4.32	2.11115	2.90241e-08	0.000748416	yes	up	2.37	1.24	2.5	12.31	13.06	6.29	2.03667	10.5533
CA.PGAv.1.6.scaffold438.121		_	641.483	9.32527	1.81382e-14	4.67713e-10	yes	up	0.05	0	0	8.05	7.09	5.88	0.0166667	7.00667
CA.PGAv.1.6.scaffold438.15		_	0.468	-1.09462	6.10942e-08	0.00157538	yes	down	68.7	65.79	62.14	30.41	29.1	25.99	65.5433	28.5
CA.PGAv.1.6.scaffold438.22		RecName: Full=Hydroxyphenylpyruvate reductase; Short=HPPR	3.459	1.79039	1.68342e-08	0.000434086	yes	up	1.4	0.97	1.72	4.42	5.1	4.19	1.36333	4.57
CA.PGAv.1.6.scaffold438.23		RecName: Full=Hydroxyphenylpyruvate reductase; Short=HPPR	2.192	1.1324	5.11259e-08	0.00131833	yes	up	26.72	34.93	28.5	67.32	65.66	61.98	30.05	64.9867
CA.PGAv.1.6.scaffold438.35		RecName: Full=Transcription factor bHLH68; AltName: Full=Basic helix-loop-helix protein 68; Short=AtbHLH68; Short=bHLH 68; AltName: Full=Transcription factor EN 60	6.525	2.70604	5.08219e-13	1.31049e-08	yes	up	1.47	0.94	1.05	8.39	8.84	4.55	1.15333	7.26
CA.PGAv.1.6.scaffold438.4		RecName: Full=GATA transcription factor 12	6.249	2.64363	8.92233e-10	2.30071e-05	yes	up	1.5	2.51	4.36	20.03	12.08	17.71	2.79	16.6067
CA.PGAv.1.6.scaffold438.49		RecName: Full=Auxin-induced protein AUX22	3.703	1.88856	1.1142e-08	0.000287309	yes	up	149.35	278.97	305.42	1069.14	818.3	791.16	244.58	892.867
CA.PGAv.1.6.scaffold438.55		_	6.025	2.59088	1.61328e-28	4.15999e-24	yes	up	8.98	10.24	8.31	53.62	44.31	56.81	9.17667	51.58
CA.PGAv.1.6.scaffold438.75		RecName: Full=G-type lectin S-receptor-like serine/threonine-protein kinase CES101; AltName: Full=Protein CALLUS EXPRESSION OF RBCS 101; Flags: Precursor	0.025	-5.33532	8.35352e-25	2.15404e-20	yes	down	3.21	2.61	2.38	0.03	0.03	0.11	2.73333	0.0566667
CA.PGAv.1.6.scaffold438.82		_	13.457	3.7503	2.97661e-10	7.67548e-06	yes	up	7.9	1.42	3.86	63.44	77.27	32.25	4.39333	57.6533
CA.PGAv.1.6.scaffold438.89		RecName: Full=60S ribosomal protein L35-4	15.8	3.98184	1.03205e-11	2.66123e-07	yes	up	0.02	0.09	0.13	1.33	12.47	1.43	0.08	5.07667
CA.PGAv.1.6.scaffold439.15		_	58.224	5.86354	1.05822e-43	2.72872e-39	yes	up	0.61	0.65	1.91	15.99	20.56	18.04	1.05667	18.1967
CA.PGAv.1.6.scaffold439.20		_	10.316	3.36679	3.20689e-22	8.26928e-18	yes	up	1.1	1.69	1.49	14.12	18.22	11.15	1.42667	14.4967
CA.PGAv.1.6.scaffold439.33		RecName: Full=50S ribosomal protein L7/L12	0.007	-7.09442	3.27666e-26	8.4492e-22	yes	down	7.97	7.17	9.23	0.03	0.01	0.12	8.12333	0.0533333
CA.PGAv.1.6.scaffold439.36		RecName: Full=Transcription factor DIVARICATA	14.826	3.8901	7.22422e-08	0.00186284	yes	up	0.02	0.22	0.51	4.77	4.67	2.21	0.25	3.88333
CA.PGAv.1.6.scaffold44.13		_	4.263	2.09186	2.86749e-17	7.3941e-13	yes	up	19.79	12.98	14.81	64.14	81.39	58	15.86	67.8433
CA.PGAv.1.6.scaffold442.10		_	0.164	-2.60703	8.08653e-11	2.08519e-06	yes	down	2.41	2.3	2.15	0.44	0.48	0.31	2.28667	0.41
CA.PGAv.1.6.scaffold442.5		RecName: Full=ADP,ATP carrier protein, mitochondrial; AltName: Full=ADP/ATP translocase; AltName: Full=Adenine nucleotide translocator; Short=ANT; Flags: Precursor, p	0.39	-1.35685	3.2144e-10	8.28864e-06	yes	down	435.72	366.08	320.03	145.39	153.49	127.42	373.943	142.1
CA.PGAv.1.6.scaffold442.7		RecName: Full=U-box domain-containing protein 4; AltName: Full=Plant U-box protein 4	2.206	1.14159	1.22154e-13	3.14986e-09	yes	up	10.22	13.76	11.92	21.75	24.46	27	11.9667	24.4033
CA.PGAv.1.6.scaffold444.3		RecName: Full=Prolycopene isomerase, chloroplastic; Short=CrtISO; AltName: Full=Carotenoid isomerase; AltName: Full=Protein tangerine; Flags: Precursor	2216.86	11.1143	5.65129e-20	1.45724e-15	yes	up	0	0	0	6.56	9	6.43	0	7.33
CA.PGAv.1.6.scaffold445.1		RecName: Full=Oligopeptide transporter 7; Short=AtOPT7	764.15	9.57771	4.00613e-15	1.03302e-10	yes	up	0	0.02	0	6.18	9.09	4.4	0.00666667	6.55667
CA.PGAv.1.6.scaffold445.9		RecName: Full=MATE efflux family protein 3, chloroplastic; AltName: Full=Protein DTX45; Flags: Precursor	0.191	-2.38709	1.41294e-36	3.64341e-32	yes	down	35.53	46.23	43.36	8.02	8.22	7.53	41.7067	7.92333
CA.PGAv.1.6.scaffold446.2		RecName: Full=Homeobox-leucine zipper protein ATHB-15; AltName: Full=HD-ZIP protein ATHB-15; AltName: Full=Homeodomain transcription factor ATHB-15; AltName: Full=	0.22	-2.18349	1.25076e-34	3.22521e-30	yes	down	13.09	14.92	14.59	2.65	3.59	3.18	14.2	3.14
CA.PGAv.1.6.scaffold446.3		RecName: Full=Homeobox-leucine zipper protein ATHB-15; AltName: Full=HD-ZIP protein ATHB-15; AltName: Full=Homeodomain transcription factor ATHB-15; AltName: Full=	0.235	-2.08891	6.29928e-11	1.62433e-06	yes	down	13.95	15.75	13.86	3.35	4.57	2.17	14.52	3.36333
CA.PGAv.1.6.scaffold447.10		RecName: Full=Indole-3-acetaldehyde oxidase; Short=IAA oxidase; AltName: Full=Aldehyde oxidase 1; Short=AO-1; Short=AtAO-1; Short=AtAO1	77.395	6.27417	4.13189e-62	1.06545e-57	yes	up	5.91	0.5	14.34	95.05	101.95	54.81	6.91667	83.9367
CA.PGAv.1.6.scaffold447.6		RecName: Full=Lipase; AltName: Full=Triacylglycerol lipase; Contains: RecName: Full=Lipase 86 kDa form; Contains: RecName: Full=Lipase 46 kDa form; Flags: Precursor	3.167	1.66322	1.32261e-09	3.41049e-05	yes	up	43.07	56.7	34.47	138.78	133.12	139.01	44.7467	136.97
CA.PGAv.1.6.scaffold449.2		RecName: Full=Putative late blight resistance protein homolog R1B-17	0.076	-3.70847	2.54685e-12	6.56731e-08	yes	down	0.58	0.77	1.1	0.02	0.08	0.07	0.816667	0.0566667
CA.PGAv.1.6.scaffold449.28		RecName: Full=Protein TonB	3.086	1.62578	2.29671e-13	5.9223e-09	yes	up	119.05	86.98	149.65	340.72	412.17	288.42	118.56	347.103
CA.PGAv.1.6.scaffold449.3		RecName: Full=Late blight resistance protein R1-A; Short=Protein R1	0.164	-2.60789	2.19718e-21	5.66564e-17	yes	down	15.39	18.2	23.78	6.08	5.14	2.38	19.1233	4.53333
CA.PGAv.1.6.scaffold449.31		RecName: Full=SNF1-related protein kinase regulatory subunit beta-2; Short=AKIN subunit beta-2; Short=AKINB2; Short=AKINbeta2	15.731	3.97557	4.13434e-08	0.00106608	yes	up	9.13	9.28	13.25	63.36	402.99	48.72	10.5533	171.69
CA.PGAv.1.6.scaffold449.51		_	10.651	3.41292	5.60376e-11	1.44499e-06	yes	up	0.72	1.04	3.07	16.75	16	12.94	1.61	15.23
CA.PGAv.1.6.scaffold449.55		_	3.831	1.93777	3.98765e-17	1.02826e-12	yes	up	10.1	8.83	11.8	34.14	47.7	33.16	10.2433	38.3333
CA.PGAv.1.6.scaffold449.57		RecName: Full=Bifunctional epoxide hydrolase 2; Includes: RecName: Full=Cytosolic epoxide hydrolase 2; Short=CEH; AltName: Full=Epoxide hydratase; AltName: Full=Solub	0.001	-10.0287	1.08807e-16	2.8057e-12	yes	down	16.12	18.48	16.73	0.07	0	0	17.11	0.0233333
CA.PGAv.1.6.scaffold449.71		RecName: Full=Bifunctional epoxide hydrolase 2; Includes: RecName: Full=Cytosolic epoxide hydrolase 2; Short=CEH; AltName: Full=Epoxide hydratase; AltName: Full=Sol	21.673	4.43782	7.34059e-31	1.89285e-26	yes	up	0.54	0.86	1.47	21.66	16.46	22.25	0.956667	20.1233
CA.PGAv.1.6.scaffold45.13		RecName: Full=Exocyst complex component SEC10; Short=AtSec10; AltName: Full=Exocyst complex component 5	38.276	5.25837	3.52876e-40	9.09926e-36	yes	up	0.18	0.29	0.14	5.7	8.78	5.14	0.203333	6.54
CA.PGAv.1.6.scaffold45.3		RecName: Full=DEAD-box ATP-dependent RNA helicase 10	4.566	2.19102	1.22466e-33	3.15792e-29	yes	up	3.02	2.91	3.01	10.06	9.61	9.91	2.98	9.86
CA.PGAv.1.6.scaffold45.7		RecName: Full=Calmodulin-binding transcription activator 4; AltName: Full=Ethylene-induced calmodulin-binding protein 4; Short=AtFIN21; Short=EICBP4; AltName: Full	0.007	-7.17613	7.66784e-11	1.97723e-06	yes	down	2.24	2.73	5.42	0.02	0	0.28	3.46333	0.1
CA.PGAv.1.6.scaffold451.2		RecName: Full=Type II inositol 1,4,5-trisphosphate 5-phosphatase FRA3; AltName: Full=Protein FRAGILE FIBER 3	35.535	5.15117	1.0438e-23	2.69155e-19	yes	up	0.02	0.09	0.08	1.36	1.71	0.95	0.0633333	1.34
CA.PGAv.1.6.scaffold452.2		RecName: Full=Serine/threonine-protein kinase At5g01020	0.001	-10.1331	2.40932e-21	6.21266e-17	yes	down	6.42	9.03	6.99	0.02	0	0	7.48	0.00666667
CA.PGAv.1.6.scaffold4526.1		RecName: Full=Uncharacterized protein At2g41620	153.459	7.26171	3.15288e-07	0.00813002	yes	up	0	0	0	1.79	5.3	3.01	0	3.36667
CA.PGAv.1.6.scaffold4545.1		RecName: Full=Plastidic glucose transporter 4; Short=AtpGlcT	5.709	2.51325	8.81795e-08	0.0022738	yes	up	0.79	0.12	0.86	1.61	1.75	1.22	0.59	1.52667
CA.PGAv.1.6.scaffold456.15		RecName: Full=Bifunctional riboflavin kinase/FMN phosphatase; Includes: RecName: Full=FMN phosphatase; AltName: Full=FMN phosphohydrolase; Includes: RecName: Full=	0.322	-1.63683	2.0231e-08	0.000521676	yes	down	11.29	11.62	18.3	4.75	2.97	3.97	13.7367	3.89667
CA.PGAv.1.6.scaffold458.21		RecName: Full=Putative disease resistance RPP13-like protein 3	0.036	-4.81372	2.17575e-51	5.6104e-47	yes	down	11.15	19.25	14.94	0.5	0.62	0.44	15.1133	0.52
CA.PGAv.1.6.scaffold458.24		RecName: Full=Aldehyde dehydrogenase family 2 member B4, mitochondrial; Short=ALDH2a; Flags: Precursor	0.008	-6.89996	9.23242e-08	0.00238067	yes	down	0.62	0.69	0.72	0.01	0	0	0.676667	0.00333333
CA.PGAv.1.6.scaffold458.28		RecName: Full=G-type lectin S-receptor-like serine/threonine-protein kinase At1g11330; Flags: Precursor	0.182	-2.45993	2.71669e-16	7.00525e-12	yes	down	9.03	7.8	9.83	1.85	2.01	1.05	8.88667	1.63667
CA.PGAv.1.6.scaffold458.6		RecName: Full=Protein BCCIP homolog	0.377	-1.4075	1.7202e-08	0.000443571	yes	down	14.87	11.03	17.95	5.08	5.05	5.64	14.6167	5.25667
CA.PGAv.1.6.scaffold459.17		RecName: Full=NAC domain-containing protein 78; Short=ANAC078	2.18	1.1242	3.33959e-10	8.61147e-06	yes	up	11.92	8.96	11.69	23.25	23.79	20.79	10.8567	22.61
CA.PGAv.1.6.scaffold461.1		_	0.002	-8.97934	2.69496e-12	6.94922e-08	yes	down	5.25	3.93	7.76	0	0	0	5.64667	0
CA.PGAv.1.6.scaffold463.5		RecName: Full=Probable tyrosine-protein phosphatase At1g05000	24.294	4.60254	1.87012e-24	4.82229e-20	yes	up	9.1	14.24	3.98	165.57	130.25	211.08	9.10667	168.967
CA.PGAv.1.6.scaffold465.2		RecName: Full=DNA repair protein recA homolog 1, chloroplastic; AltName: Full=Recombinase A homolog 1; Flags: Precursor	0.013	-6.26303	9.46718e-23	2.44121e-18	yes	down	6.35	3.54	7.56	0.07	0.05	0.06	5.81667	0.06
CA.PGAv.1.6.scaffold466.2		_	0.471	-1.08717	5.59507e-08	0.00144274	yes	down	33.74	31.79	29.63	16.04	14.3	13.37	31.72	14.57
CA.PGAv.1.6.scaffold469.2		_	70.632	6.14225	9.29277e-49	2.39623e-44	yes	up	0.06	0.14	0.12	13.43	15.23	8.42	0.106667	12.36
CA.PGAv.1.6.scaffold47.21		RecName: Full=Signal recognition particle 54 kDa protein 2; Short=SRP54	2.099	1.0694	3.73758e-09	9.63774e-05	yes	up	3.94	4.37	4.74	9.29	8.23	8.59	4.35	8.70333
CA.PGAv.1.6.scaffold47.3		_	17.535	4.13216	9.91524e-11	2.55674e-06	yes	up	0.16	0.07	0.04	1.48	2.14	1.02	0.09	1.54667
CA.PGAv.1.6.scaffold47.9		_	0.013	-6.29122	2.79162e-67	7.19847e-63	yes	down	19.29	18.29	18.96	0.23	0.12	0.18	18.8467	0.176667
CA.PGAv.1.6.scaffold471.2		_	269.553	8.07442	3.2261e-10	8.31883e-06	yes	up	0	0	0	4.48	3.57	7.03	0	5.02667
CA.PGAv.1.6.scaffold472.21		RecName: Full=Bifunctional epoxide hydrolase 2; Includes: RecName: Full=Cytosolic epoxide hydrolase 2; Short=CEH; AltName: Full=Epoxide hydratase; AltName: Full=Solu	9.14	3.19216	1.10121e-11	2.83957e-07	yes	up	2.21	1	0.75	11.82	14.86	9.04	1.32	11.9067
CA.PGAv.1.6.scaffold472.36		RecName: Full=G-type lectin S-receptor-like serine/threonine-protein kinase B120; Flags: Precursor	0.184	-2.44109	3.54195e-07	0.00913328	yes	down	60.84	50.13	22	37.17	23.14	27.02	44.3233	29.11
CA.PGAv.1.6.scaffold472.37		RecName: Full=Cysteine-rich receptor-like protein kinase 6; Short=Cysteine-rich RLK6; AltName: Full=Receptor-like protein kinase 5; Flags: Precursor	215.15	7.7492	4.85678e-09	0.000125237	yes	up	0	0	0	6.23	5.08	3.52	0	4.94333
CA.PGAv.1.6.scaffold472.46		_	22.041	4.46214	2.49229e-48	6.42663e-44	yes	up	1.49	1.7	1.75	40.27	49.31	29.81	1.64667	39.7967
CA.PGAv.1.6.scaffold472.60		RecName: Full=Alpha/beta hydrolase domain-containing protein 17B; Flags: Precursor	2.647	1.40453	1.53451e-11	3.9569e-07	yes	up	10.31	10.91	13.15	30.91	33.4	23.9	11.4567	29.4033
CA.PGAv.1.6.scaffold472.7		RecName: Full=60S ribosomal protein L22-3	0.426	-1.23175	1.1181e-07	0.00288314	yes	down	121.73	126.9	145.51	130.22	91.42	87.38	131.38	103.007
CA.PGAv.1.6.scaffold473.124		RecName: Full=Pentatricopeptide repeat-containing protein At5g14080	0.214	-2.22646	7.86124e-16	2.0271e-11	yes	down	2.9	3.41	2.93	0.63	0.65	0.63	3.08	0.636667
CA.PGAv.1.6.scaffold473.133		RecName: Full=Serine/threonine-protein kinase PBS1; AltName: Full=AvrPphB susceptible protein 1	0.09	-3.47174	4.47254e-11	1.15329e-06	yes	down	4.14	3.14	3.95	0.19	0.63	0.18	3.74333	0.333333
CA.PGAv.1.6.scaffold473.141		_	134.329	7.06963	5.54488e-35	1.4298e-30	yes	up	0.08	0.36	0.06	9.04	11.83	8.23	0.166667	9.7
CA.PGAv.1.6.scaffold473.144		RecName: Full=Probable inactive shikimate kinase like 1, chloroplastic; Short=AtSKL1; Flags: Precursor	2.992	1.58124	5.15295e-13	1.32874e-08	yes	up	10.09	10.67	9.99	33.23	25.44	30.39	10.25	29.6867
CA.PGAv.1.6.scaffold473.25		RecName: Full=Structure-specific endonuclease subunit SLX1; AltName: Full=GIY-YIG domain-containing protein 1	0.343	-1.54396	1.63986e-07	0.00422854	yes	down	50.29	29.01	35.27	10.53	14.91	12.77	38.19	12.7367
CA.PGAv.1.6.scaffold473.34		_	17.388	4.12006	1.61581e-12	4.16654e-08	yes	up	0.16	0.18	0.65	4.13	9.45	4.49	0.33	6.02333
CA.PGAv.1.6.scaffold473.7		RecName: Full=Scarecrow-like protein 9; Short=AtSCL9; AltName: Full=GRAS family protein 13; Short=AtGRAS-13	13.663	3.77218	2.09352e-23	5.39834e-19	yes	up	0.62	0.74	0.31	6.75	8.57	7.14	0.556667	7.48667
CA.PGAv.1.6.scaffold473.82		RecName: Full=Probable inactive leucine-rich repeat receptor-like protein kinase At3g03770; Flags: Precursor	0.148	-2.75573	4.52035e-27	1.16562e-22	yes	down	9.41	12.4	9.11	1.54	1.41	1.47	10.3067	1.47333
CA.PGAv.1.6.scaffold474.14		_	0.003	-8.61397	1.29809e-11	3.34724e-07	yes	down	1.77	1.45	2.37	0	0	0	1.86333	0
CA.PGAv.1.6.scaffold474.18		RecName: Full=Pentatricopeptide repeat-containing protein At5g66520	4.806	2.26484	9.63506e-13	2.4845e-08	yes	up	3.12	3.3	3.81	13.39	12.45	21.33	3.41	15.7233
CA.PGAv.1.6.scaffold474.32		RecName: Full=Geraniol 8-hydroxylase; AltName: Full=Cytochrome P450 76B6; AltName: Full=Geraniol 10-hydroxylase; Short=CrG10H	178.189	7.47726	1.49382e-08	0.000385197	yes	up	0	0	0	0.99	0.82	0.79	0	0.866667
CA.PGAv.1.6.scaffold474.33		RecName: Full=Geraniol 8-hydroxylase; AltName: Full=Cytochrome P450 76B6; AltName: Full=Geraniol 10-hydroxylase; Short=CrG10H	0.084	-3.57085	2.24493e-08	0.000578878	yes	down	17.14	3.34	6.23	0.72	1.05	0.44	8.90333	0.736667
CA.PGAv.1.6.scaffold475.16		_	0.06	-4.05564	1.03309e-17	2.66393e-13	yes	down	8.97	8.45	8.61	0.3	0.99	0.31	8.67667	0.533333
CA.PGAv.1.6.scaffold475.2		_	0.003	-8.21228	1.22318e-09	3.15409e-05	yes	down	3.47	2.34	1.48	0	0	0	2.43	0
CA.PGAv.1.6.scaffold475.23		_	0.434	-1.20289	4.44709e-09	0.000114673	yes	down	11.13	9.25	10.22	3.96	4.59	4.68	10.2	4.41
CA.PGAv.1.6.scaffold475.27		RecName: Full=Proline iminopeptidase; Short=PIP; AltName: Full=Prolyl aminopeptidase; Short=PAP	2.821	1.49608	3.14455e-19	8.10853e-15	yes	up	9.68	8.74	9.34	30.27	27.92	27.11	9.25333	28.4333
CA.PGAv.1.6.scaffold478.19		_	0.002	-9.0966	2.08758e-12	5.38304e-08	yes	down	7.16	13.18	16.71	0	0	0	12.35	0
CA.PGAv.1.6.scaffold479.39		RecName: Full=Flavin-containing monooxygenase FMO GS-OX-like 9; AltName: Full=Flavin-monooxygenase glucosinolate S-oxygenase-like 9	15.162	3.92234	1.29216e-15	3.33197e-11	yes	up	1.83	0.52	0.71	18.07	11.71	13.76	1.02	14.5133
CA.PGAv.1.6.scaffold48.29		RecName: Full=Chloride channel protein CLC-c; Short=AtCLC-c; AltName: Full=CBS domain-containing protein CBSCLC4	3.355	1.74618	2.04835e-09	5.28189e-05	yes	up	5.1	6.82	3.97	15.92	19.72	16.34	5.29667	17.3267
CA.PGAv.1.6.scaffold48.44		RecName: Full=Leucine-rich repeat receptor-like protein kinase TDR; AltName: Full=Protein PHLOEM INTERCALATED WITH XYLEM; AltName: Full=Tracheary element differentia	7.369	2.88146	9.3809e-09	0.000241896	yes	up	0.42	0.34	1.22	4.41	5.96	3.38	0.66	4.58333
CA.PGAv.1.6.scaffold480.4		RecName: Full=Probable rhamnose biosynthetic enzyme 2; AltName: Full=NDP-rhamnose synthase; AltName: Full=Protein MUCILAGE-MODIFIED 4; AltName: Full=Protein RHAMNOS	26.96	4.75274	8.68562e-23	2.23967e-18	yes	up	0.07	0.13	0.09	2.15	3.11	2.25	0.0966667	2.50333
CA.PGAv.1.6.scaffold480.8		RecName: Full=G2/mitotic-specific cyclin-2; AltName: Full=B-like cyclin; AltName: Full=CycMs2	99.185	6.63205	2.33312e-09	6.01619e-05	yes	up	0	0	0.03	0.8	0.99	0.84	0.01	0.876667
CA.PGAv.1.6.scaffold481.13		_	10.765	3.42829	4.52484e-10	1.16677e-05	yes	up	0.22	0.22	0.56	4.33	5.18	1.66	0.333333	3.72333
CA.PGAv.1.6.scaffold481.15		RecName: Full=Protein IQ-DOMAIN 14	5.388	2.42962	2.04747e-21	5.27961e-17	yes	up	1.91	2.9	2.29	13.07	10.17	12.25	2.36667	11.83
CA.PGAv.1.6.scaffold481.17		RecName: Full=Soluble starch synthase 1, chloroplastic/amyloplastic; AltName: Full=Soluble starch synthase I; Short=SS I; Flags: Precursor	153.209	7.25936	5.83016e-24	1.50336e-19	yes	up	0.06	0	0.04	4.85	3.2	5.65	0.0333333	4.56667
CA.PGAv.1.6.scaffold481.20		_	31.85	4.99322	2.30568e-16	5.94542e-12	yes	up	0.29	0.14	0.23	5.91	8.51	5.96	0.22	6.79333
CA.PGAv.1.6.scaffold481.39		RecName: Full=Thylakoid lumenal 17.4 kDa protein, chloroplastic; AltName: Full=P17.4; Flags: Precursor	4.171	2.06026	4.15909e-12	1.07246e-07	yes	up	9.77	17.72	17.07	56.85	59.23	65.61	14.8533	60.5633
CA.PGAv.1.6.scaffold481.43		RecName: Full=3-ketoacyl-CoA thiolase 2, peroxisomal; AltName: Full=Acetyl-CoA acyltransferase 2; AltName: Full=Beta-ketothiolase 2; AltName: Full=Peroxisomal 3-ox	5.256	2.39392	7.20269e-16	1.85729e-11	yes	up	1.44	1.4	1.15	8.53	5.87	7.11	1.33	7.17
CA.PGAv.1.6.scaffold481.55		_	0.056	-4.16084	3.08109e-07	0.00794489	yes	down	1.86	1.16	2.3	0.19	0.09	0	1.77333	0.0933333
CA.PGAv.1.6.scaffold481.60		_	3.478	1.79826	4.81543e-15	1.24171e-10	yes	up	1.49	1.55	1.59	4.02	5.87	5.48	1.54333	5.12333
CA.PGAv.1.6.scaffold481.65		RecName: Full=Metal-nicotianamine transporter YSL3; AltName: Full=Protein YELLOW STRIPE LIKE 3; Short=AtYSL3	15.373	3.9423	7.19107e-16	1.85429e-11	yes	up	0.17	0.08	0.18	1.48	1.96	2.77	0.143333	2.07
CA.PGAv.1.6.scaffold481.67		RecName: Full=Cytochrome b5 isoform A; AltName: Full=Cytochrome b5 isoform 1	0.384	-1.38066	6.05198e-09	0.000156056	yes	down	439.96	578.06	483.39	212.78	209.28	154.76	500.47	192.273
CA.PGAv.1.6.scaffold484.108		_	2445.52	11.2559	1.1477e-20	2.95946e-16	yes	up	0	0	0.01	10.73	11.28	8.39	0.00333333	10.1333
CA.PGAv.1.6.scaffold484.109		_	2421.62	11.2418	3.19984e-20	8.25111e-16	yes	up	0	0	0	10.24	12.16	7.39	0	9.93
CA.PGAv.1.6.scaffold484.11		RecName: Full=Probable LRR receptor-like serine/threonine-protein kinase At1g34110; Flags: Precursor	0.014	-6.11365	2.65076e-08	0.000683526	yes	down	4.53	1.14	0.83	0.04	0.05	0	2.16667	0.03
CA.PGAv.1.6.scaffold484.110		_	128.974	7.01093	1.41167e-65	3.64013e-61	yes	up	0.25	0.41	0.2	38.85	36.33	34.74	0.286667	36.64
CA.PGAv.1.6.scaffold484.121		RecName: Full=Extensin-2; Short=AtExt2; AltName: Full=Cell wall hydroxyproline-rich glycoprotein 1; Short=HRGP1; Flags: Precursor	0.353	-1.50317	1.07409e-07	0.00276966	yes	down	589.07	949.64	1124.55	309.91	287.66	348.34	887.753	315.303
CA.PGAv.1.6.scaffold484.122		_	70.15	6.13237	2.08102e-22	5.36612e-18	yes	up	0.31	2.81	2.87	138.7	82.54	190.74	1.99667	137.327
CA.PGAv.1.6.scaffold484.41		_	1480.42	10.5318	1.14326e-17	2.948e-13	yes	up	0	0	0	3.43	4.82	3.07	0	3.77333
CA.PGAv.1.6.scaffold484.55		RecName: Full=Acetate/butyrate--CoA ligase AAE7, peroxisomal; AltName: Full=AMP-binding protein 7; Short=AtAMPBP7; AltName: Full=Acetyl-CoA synthetase; AltName: Ful	4.86	2.28106	2.28148e-25	5.88303e-21	yes	up	2.19	2.21	2.58	10.87	12.82	9.15	2.32667	10.9467
CA.PGAv.1.6.scaffold484.74		RecName: Full=SUMO-conjugating enzyme SCE1; AltName: Full=Protein EMBRYO DEFECTIVE 1637; AltName: Full=Protein hus5 homolog; AltName: Full=SUMO-conjugating enzyme 1	0.003	-8.38284	4.57453e-11	1.17959e-06	yes	down	2.82	6.56	8.8	0.03	0	0	6.06	0.01
CA.PGAv.1.6.scaffold484.92		RecName: Full=Probable GTP diphosphokinase CRSH, chloroplastic; AltName: Full=Calcium-activated RelA/Spot homolog; Short=AtCRSH; AltName: Full=ppGpp synthetase CRSH	3.148	1.65436	7.96104e-08	0.00205283	yes	up	4.14	7.09	8.82	20.29	19.56	19.77	6.68333	19.8733
CA.PGAv.1.6.scaffold486.2		_	117.383	6.87508	3.94138e-42	1.01632e-37	yes	up	0.05	0.02	0.06	4.45	6.51	4.2	0.0433333	5.05333
CA.PGAv.1.6.scaffold486.7		RecName: Full=(R,S)-reticuline 7-O-methyltransferase; Short=7OMT	0.017	-5.89144	5.80336e-28	1.49645e-23	yes	down	9.12	9.68	11.92	0.25	0	0.24	10.24	0.163333
CA.PGAv.1.6.scaffold487.2		RecName: Full=Transmembrane protein 87B; Flags: Precursor	5.08	2.34493	2.3255e-42	5.99654e-38	yes	up	3.74	3.44	3.42	17.9	19.87	17.25	3.53333	18.34
CA.PGAv.1.6.scaffold488.15		RecName: Full=Probable FAD synthase; AltName: Full=FAD pyrophosphorylase; AltName: Full=FMN adenylyltransferase; AltName: Full=Flavin adenine dinucleotide synthase	146.993	7.19961	1.16175e-25	2.99569e-21	yes	up	0.03	0.01	0.02	3.78	5.51	3.12	0.02	4.13667
CA.PGAv.1.6.scaffold488.7		RecName: Full=PHD finger protein ALFIN-LIKE 2; Short=Protein AL2; Contains: RecName: Full=PHD finger protein ALFIN-LIKE 2, N-terminally processed	3.124	1.64347	1.91611e-08	0.000494088	yes	up	0.61	1.05	1.01	3.15	2.77	2.1	0.89	2.67333
CA.PGAv.1.6.scaffold489.2		_	32.343	5.01538	4.43184e-40	1.14279e-35	yes	up	0.13	0.19	0.11	4.43	5.44	3.48	0.143333	4.45
CA.PGAv.1.6.scaffold49.15		RecName: Full=Two-component response regulator ARR11; AltName: Full=Receiver-like protein 3	3.951	1.98216	1.26648e-12	3.26574e-08	yes	up	6.38	4.68	7.53	15.01	25.3	18.94	6.19667	19.75
CA.PGAv.1.6.scaffold49.19		RecName: Full=Protein ODORANT1; AltName: Full=MYB-like protein ODO1	797.567	9.63946	8.80448e-15	2.27032e-10	yes	up	0	0	0	11.85	12.48	7.64	0	10.6567
CA.PGAv.1.6.scaffold49.22		RecName: Full=Mannosyl-oligosaccharide glucosidase GCS1; AltName: Full=Alpha-glucosidase 1; Short=Glucosidase 1; AltName: Full=Protein KNOPF; AltName: Full=Protein	382.952	8.58102	3.01155e-15	7.76559e-11	yes	up	0.02	0	0	1.85	3.08	2.23	0.00666667	2.38667
CA.PGAv.1.6.scaffold49.27		RecName: Full=60S ribosomal export protein NMD3	12.364	3.62809	6.16607e-16	1.58998e-11	yes	up	0.25	0.48	0.91	4.98	8	5.3	0.546667	6.09333
CA.PGAv.1.6.scaffold490.19		RecName: Full=Beta-galactosidase 15; Short=Lactase 15; Flags: Precursor	0.001	-9.97771	5.07245e-48	1.30798e-43	yes	down	18.83	15.51	18.45	0.03	0.12	0	17.5967	0.05
CA.PGAv.1.6.scaffold490.33		RecName: Full=UPF0329 protein ECU05_1680/ECU11_0050	0.302	-1.72688	1.55389e-08	0.000400686	yes	down	54.31	55.99	37.26	12.14	16.77	14.65	49.1867	14.52
CA.PGAv.1.6.scaffold490.9		_	0.002	-8.80089	4.16436e-11	1.07382e-06	yes	down	2.53	2.9	6.82	0	0	0	4.08333	0
CA.PGAv.1.6.scaffold491.2		RecName: Full=Tubulin alpha-2 chain	0.002	-8.69813	8.56441e-44	2.20842e-39	yes	down	22.68	16.58	14.07	0.06	0	0.02	17.7767	0.0266667
CA.PGAv.1.6.scaffold492.1		RecName: Full=Protein TPX2; Short=AtTPX2; AltName: Full=Targeting protein for XKLP2	91.223	6.51133	2.27833e-25	5.8749e-21	yes	up	0.21	0.05	0.17	8.33	14.4	6.56	0.143333	9.76333
CA.PGAv.1.6.scaffold492.28		RecName: Full=Tetraspanin-2	2.219	1.14966	1.35999e-09	3.50688e-05	yes	up	36.17	37.25	44.3	55.46	56.56	49.62	39.24	53.88
CA.PGAv.1.6.scaffold492.6		RecName: Full=Cell differentiation protein RCD1 homolog; Short=Rcd-1; AltName: Full=CCR4-NOT transcription complex subunit 9 RCD1_RAT RecNam	0.098	-3.35575	4.83356e-24	1.24638e-19	yes	down	52.37	40.74	57.49	19.18	26.76	17.08	50.2	21.0067
CA.PGAv.1.6.scaffold492.62		RecName: Full=Regulator of ribonuclease-like protein 3	25.832	4.69111	1.89069e-12	4.87533e-08	yes	up	4.04	13.61	23.28	288.97	89.62	362.14	13.6433	246.91
CA.PGAv.1.6.scaffold492.7		_	0.049	-4.36346	1.23548e-09	3.1858e-05	yes	down	5.66	3.75	5.97	0	0.65	0.39	5.12667	0.346667
CA.PGAv.1.6.scaffold492.73		_	4.353	2.12185	4.09305e-08	0.00105543	yes	up	5.92	2.9	7.74	24.22	27.75	18.1	5.52	23.3567
CA.PGAv.1.6.scaffold492.8		RecName: Full=Cell differentiation protein RCD1 homolog; Short=Rcd-1 RCD1_XENTR RecName: Full=Cell differentiation protein RCD1 homolog; Sho	0.03	-5.07379	9.35922e-24	2.41337e-19	yes	down	35.36	36.93	43.34	0.92	0.12	0.24	38.5433	0.426667
CA.PGAv.1.6.scaffold494.4		RecName: Full=Transcription factor EGL1; AltName: Full=Basic helix-loop-helix protein 2; Short=AtMYC146; Short=AtbHLH2; Short=bHLH 2; AltName: Full=Protein ENHANCER	276.768	8.11253	6.51585e-11	1.68018e-06	yes	up	0	0.03	0	3.46	3.86	2.73	0.01	3.35
CA.PGAv.1.6.scaffold495.11		RecName: Full=Xanthoxin dehydrogenase; AltName: Full=Protein GLUCOSE INSENSITIVE 1; AltName: Full=Protein IMPAIRED SUCROSE INDUCTION 4; AltName: Full=Protein SALOBR	9.138	3.19188	4.19641e-20	1.08209e-15	yes	up	4.4	4.94	9.44	66.18	46.53	51.72	6.26	54.81
CA.PGAv.1.6.scaffold495.14		RecName: Full=UDP-galactose transporter 2; Short=At-UDP-GalT2	0.003	-8.59051	9.45525e-12	2.43813e-07	yes	down	7.37	4.07	2.34	0	0	0	4.59333	0
CA.PGAv.1.6.scaffold495.4		RecName: Full=Peroxidase 12; Short=Atperox P12; AltName: Full=ATP4a; AltName: Full=PRXR6; Flags: Precursor	0.009	-6.84682	1.41824e-86	3.65707e-82	yes	down	500.71	446.53	708.1	6.19	2.9	4.66	551.78	4.58333
CA.PGAv.1.6.scaffold496.2		RecName: Full=Probable lysine-specific demethylase JMJ14; AltName: Full=Jumonji domain-containing protein 14; AltName: Full=Jumonji domain-containing protein 4; Al	22.835	4.51316	9.43315e-15	2.43243e-10	yes	up	0.07	0.08	0.3	3.86	6.28	3.63	0.15	4.59
CA.PGAv.1.6.scaffold496.5		RecName: Full=Probable F-box protein At4g22030	145.855	7.1884	1.09791e-26	2.83108e-22	yes	up	0.07	0.03	0.05	4.16	8.96	3.43	0.05	5.51667
CA.PGAv.1.6.scaffold496.8		RecName: Full=Probable inactive receptor kinase At5g58300; Flags: Precursor	10.665	3.41479	9.54024e-14	2.46005e-09	yes	up	0.54	1.51	1.81	15.52	12.79	17.3	1.28667	15.2033
CA.PGAv.1.6.scaffold497.108		RecName: Full=Exocyst complex component EXO70A1; Short=AtExo70a1; AltName: Full=Exocyst subunit Exo70 family protein A1	7.339	2.87565	9.72453e-08	0.00250757	yes	up	0.15	0.18	0.53	1.8	2.5	1.56	0.286667	1.95333
CA.PGAv.1.6.scaffold497.11		RecName: Full=Endo-1,3(4)-beta-glucanase 1; Short=Endo-1,3-beta-glucanase 1; Short=Endo-1,4-beta-glucanase 1; AltName: Full=Laminarinase-1; Flags: Precursor	0.385	-1.37694	2.59844e-08	0.000670033	yes	down	74.61	69.37	50.21	24.6	24.23	23.72	64.73	24.1833
CA.PGAv.1.6.scaffold497.57		RecName: Full=Probable leucine-rich repeat receptor-like serine/threonine-protein kinase At5g15730	1630.85	10.6714	1.94161e-18	5.00664e-14	yes	up	0	0	0	5.67	7.92	5.77	0	6.45333
CA.PGAv.1.6.scaffold497.58		_	62.865	5.97418	5.06879e-13	1.30704e-08	yes	up	0.03	0	0.02	2.79	1.06	1.74	0.0166667	1.86333
CA.PGAv.1.6.scaffold497.63		_	4.359	2.12401	2.11874e-24	5.46339e-20	yes	up	1.47	2.09	2.03	7.52	8.88	6.94	1.86333	7.78
CA.PGAv.1.6.scaffold497.65		_	0.396	-1.33746	9.10128e-09	0.000234686	yes	down	12.16	12.32	13.85	4.22	6.29	4.25	12.7767	4.92
CA.PGAv.1.6.scaffold497.73		RecName: Full=Floral homeotic protein APETALA 1; AltName: Full=MADS C	5.349	2.41919	1.3266e-27	3.42078e-23	yes	up	28.2	34.54	36.97	164.54	173.35	117.09	33.2367	151.66
CA.PGAv.1.6.scaffold497.82		RecName: Full=PHD finger protein ING2; AltName: Full=Protein INHIBITOR OF GROWTH 2; Short=Protein AtING2	3.473	1.7962	1.01627e-13	2.62056e-09	yes	up	14.39	11.7	13.76	25.3	28.16	19.53	13.2833	24.33
CA.PGAv.1.6.scaffold497.85		RecName: Full=Mitochondrial substrate carrier family protein E	0.474	-1.07631	1.07446e-07	0.00277061	yes	down	14.52	11.96	15.47	6.75	6.62	5.92	13.9833	6.43
CA.PGAv.1.6.scaffold497.89		RecName: Full=Receptor-like protein kinase FERONIA; AltName: Full=Protein SIRENE; Flags: Precursor	0.091	-3.45981	1.61837e-13	4.17312e-09	yes	down	11.22	4.89	1.69	1.26	0.14	0.08	5.93333	0.493333
CA.PGAv.1.6.scaffold497.92		_	3.675	1.87779	2.56947e-10	6.62562e-06	yes	up	6.27	6.96	7.4	31.89	22.6	20.08	6.87667	24.8567
CA.PGAv.1.6.scaffold5.16		_	207.168	7.69466	3.52549e-09	9.09084e-05	yes	up	0	0	0	2.71	2.72	3.13	0	2.85333
CA.PGAv.1.6.scaffold5.17		RecName: Full=Receptor-like protein kinase ANXUR1; Flags: Precursor	1567.87	10.6146	9.44019e-18	2.43425e-13	yes	up	0	0	0.01	5.21	9.62	5.38	0.00333333	6.73667
CA.PGAv.1.6.scaffold5.35		RecName: Full=Myosin-11; AltName: Full=Myosin XI E; Short=AtXIE	345.024	8.43055	8.67821e-11	2.23776e-06	yes	up	0	0	0	1.55	2.86	2.35	0	2.25333
CA.PGAv.1.6.scaffold5.42		RecName: Full=BTB/POZ domain-containing protein At5g48800	172.555	7.43091	9.54265e-11	2.46067e-06	yes	up	0.03	0	0	1.41	0.92	2.06	0.01	1.46333
CA.PGAv.1.6.scaffold50.11		RecName: Full=Ubiquitin-like-conjugating enzyme ATG10; AltName: Full=Autophagy-related protein 10; Short=AtATG10	0.109	-3.19945	3.30904e-10	8.53268e-06	yes	down	2.58	1.96	2.8	0.73	0.89	0.12	2.44667	0.58
CA.PGAv.1.6.scaffold50.13		RecName: Full=Golgi to ER traffic protein 4 homolog	0.41	-1.28648	8.87884e-13	2.2895e-08	yes	down	63.99	45.42	58.18	24.5	25.42	34.8	55.8633	28.24
CA.PGAv.1.6.scaffold500.10		RecName: Full=Cyclin-dependent kinase inhibitor 4; AltName: Full=KIP-related protein 4	0.343	-1.54472	7.72722e-08	0.00199254	yes	down	8.46	13.66	7.85	3.42	2.9	3.43	9.99	3.25
CA.PGAv.1.6.scaffold500.15		_	5.45	2.44628	2.89377e-38	7.46188e-34	yes	up	3.7	3.89	4.98	20.47	21.44	20.59	4.19	20.8333
CA.PGAv.1.6.scaffold500.16		RecName: Full=Glutathione reductase, cytosolic; Short=GR; Short=GRase; AltName: Full=OBP29	0.419	-1.25596	2.33176e-09	6.01266e-05	yes	down	151.98	132.32	115.05	56.65	51.95	54.44	133.117	54.3467
CA.PGAv.1.6.scaffold500.21		_	0.031	-5.00488	4.48921e-10	1.15759e-05	yes	down	0.81	3.88	1.75	0.03	0.03	0.13	2.14667	0.0633333
CA.PGAv.1.6.scaffold500.23		RecName: Full=Retrovirus-related Pol polyprotein from transposon TNT 1-94; Includes: RecName: Full=Protease; Includes: RecName: Full=Reverse transcriptase; Includes:	3.654	1.86957	3.17729e-13	8.19297e-09	yes	up	0.57	0.73	0.72	3.33	3.21	2.45	0.673333	2.99667
CA.PGAv.1.6.scaffold500.35		RecName: Full=2-alkenal reductase (NADP(+)-dependent); AltName: Full=Alkenal double bound reductase; AltName: Full=Allylic alcohol dehydrogenase 1; Short=allyl-ADH1;	0.039	-4.685	1.32895e-21	3.42683e-17	yes	down	28.15	56.65	87.37	1.72	1.03	0.39	57.39	1.04667
CA.PGAv.1.6.scaffold500.37		RecName: Full=2-alkenal reductase (NADP(+)-dependent); AltName: Full=Alkenal double bound reductase; AltName: Full=Allylic alcohol dehydrogenase 1; Short=allyl-ADH1;	105.282	6.71812	9.02347e-32	2.32679e-27	yes	up	0.26	0.07	0.03	12.31	11.34	14.83	0.12	12.8267
CA.PGAv.1.6.scaffold500.39		RecName: Full=Ubiquitin carboxyl-terminal hydrolase 20; AltName: Full=Deubiquitinating enzyme 20; Short=AtUBP20; AltName: Full=Ubiquitin thioesterase 20; AltName:	0.155	-2.6909	4.88525e-13	1.25971e-08	yes	down	44.23	75.78	105.64	1.41	1.31	1.88	75.2167	1.53333
CA.PGAv.1.6.scaffold500.68		RecName: Full=Uncharacterized protein sll0005	2.883	1.52753	1.50501e-07	0.00388081	yes	up	8.48	11.09	10.39	23.56	23.07	36.24	9.98667	27.6233
CA.PGAv.1.6.scaffold500.72		RecName: Full=Salicylate/benzoate carboxyl methyltransferase; AltName: Full=Benzoate O-methyltransferase; AltName: Full=S-adenosyl-L-methionine:benzoic acid carbox	71.528	6.16044	1.54311e-14	3.97905e-10	yes	up	8.61	0.79	1.02	218.26	308.33	207.42	3.47333	244.67
CA.PGAv.1.6.scaffold500.73		RecName: Full=Salicylate carboxymethyltransferase; AltName: Full=S-adenosyl-L-methionine:salicylate acid carboxylmethyltransferase; Short=CbSAMT; AltName: Full=Sali	229.585	7.84289	4.92722e-44	1.27053e-39	yes	up	0.24	0.21	0.26	76.75	98.93	61.14	0.236667	78.94
CA.PGAv.1.6.scaffold500.77		RecName: Full=Lysine-specific demethylase 3A; AltName: Full=JmjC domain-containing histone demethylation protein 2A; AltName: Full=Jumonji domain-containing prote	0.024	-5.36486	6.89315e-103	1.77747e-98	yes	down	17.7	15.31	18.1	0.3	0.53	0.39	17.0367	0.406667
CA.PGAv.1.6.scaffold502.25		RecName: Full=Protein NRT1/ PTR FAMILY 5.6; Short=AtNPF5.6	0.149	-2.74816	8.4154e-08	0.00216999	yes	down	2.02	2.4	3.43	0.64	0.21	0.27	2.61667	0.373333
CA.PGAv.1.6.scaffold503.18		RecName: Full=Proline transporter 2; Short=AtPROT2	0.013	-6.21875	7.03763e-35	1.81472e-30	yes	down	6.82	7.14	9.15	0.16	0.02	0.11	7.70333	0.0966667
CA.PGAv.1.6.scaffold504.19		RecName: Full=Basic form of pathogenesis-related protein 1; Short=PRP 1; Flags: Precursor	12.545	3.64901	1.65017e-09	4.25512e-05	yes	up	114.02	35.48	53.81	358.37	1604.08	626.56	67.77	863.003
CA.PGAv.1.6.scaffold504.44		_	0.043	-4.52424	8.26282e-14	2.13065e-09	yes	down	2.63	2.59	2.77	0.22	0.04	0.04	2.66333	0.1
CA.PGAv.1.6.scaffold504.47		RecName: Full=Transcription factor GTE7; AltName: Full=Bromodomain-containing protein GTE7; AltName: Full=Protein GLOBAL TRANSCRIPTION FACTOR GROUP E7	2.439	1.28653	2.52339e-11	6.50682e-07	yes	up	116.2	113.37	120.11	246.28	218.07	279.78	116.56	248.043
CA.PGAv.1.6.scaffold504.50		RecName: Full=Fatty acid amide hydrolase; AltName: Full=N-acylethanolamine amidohydrolase	2.215	1.14711	1.62741e-07	0.00419643	yes	up	5.97	5.64	5.42	13.43	13.39	9.76	5.67667	12.1933
CA.PGAv.1.6.scaffold504.53		RecName: Full=Fatty acid amide hydrolase; AltName: Full=N-acylethanolamine amidohydrolase	36.129	5.17509	2.07722e-31	5.35633e-27	yes	up	0.17	0.62	0.66	14.65	18.57	17.34	0.483333	16.8533
CA.PGAv.1.6.scaffold504.54		RecName: Full=Fatty acid amide hydrolase; AltName: Full=N-acylethanolamine amidohydrolase	0.355	-1.49363	2.10106e-10	5.4178e-06	yes	down	7.54	6.31	6	2.38	2.55	1.89	6.61667	2.27333
CA.PGAv.1.6.scaffold504.58		RecName: Full=Putative disease resistance protein RGA1; AltName: Full=RGA3-blb	0.091	-3.45676	6.12954e-14	1.58056e-09	yes	down	0.68	0.83	0.67	0.08	0.05	0.06	0.726667	0.0633333
CA.PGAv.1.6.scaffold504.59		RecName: Full=Putative disease resistance protein RGA3; AltName: Full=Blight resistance protein B149; AltName: Full=RGA1-blb	0.038	-4.72201	1.84417e-14	4.75537e-10	yes	down	0.71	1.02	0.71	0.01	0.05	0.04	0.813333	0.0333333
CA.PGAv.1.6.scaffold504.7		RecName: Full=Agamous-like MADS-box protein AGL61; AltName: Full=Protein DIANA	25.673	4.6822	1.0049e-07	0.00259123	yes	up	0.09	0.5	0	6.55	6.15	3.24	0.196667	5.31333
CA.PGAv.1.6.scaffold504.79		RecName: Full=Methylmalonate-semialdehyde dehydrogenase	3.625	1.85806	1.92436e-07	0.00496215	yes	up	2.96	2.46	2.39	4.27	8.15	3.25	2.60333	5.22333
CA.PGAv.1.6.scaffold505.16		RecName: Full=Folylpolyglutamate synthase; AltName: Full=DHFS-FPGS homolog B; AltName: Full=Folylpoly-gamma-glutamate synthetase; Short=FPGS; AltName: Full=Tetrah	0.001	-10.309	2.07978e-22	5.36292e-18	yes	down	8.86	11.23	13.13	0.02	0.01	0	11.0733	0.01
CA.PGAv.1.6.scaffold505.21		RecName: Full=Protein NRT1/ PTR FAMILY 1.2; Short=AtNPF1.2; AltName: Full=Nitrate transporter 1.11	97.828	6.61217	7.05014e-27	1.81795e-22	yes	up	0.08	0.11	0	8.21	5.1	5.33	0.0633333	6.21333
CA.PGAv.1.6.scaffold505.22		RecName: Full=30S ribosomal protein S11, chloroplastic (chloroplast)	1036.12	10.017	1.6313e-20	4.20647e-16	yes	up	0	0.02	0.01	9.15	16.32	10.97	0.01	12.1467
CA.PGAv.1.6.scaffold507.5		RecName: Full=2-methylene-furan-3-one reductase; AltName: Full=Enone oxidoreductase; Short=SlEO; Flags: Precursor	7.615	2.92884	4.40069e-13	1.13476e-08	yes	up	11.13	30.04	23.99	160.89	132.26	186.17	21.72	159.773
CA.PGAv.1.6.scaffold507.9		RecName: Full=Uncharacterized protein At4g28440	2.274	1.18508	1.90916e-07	0.00492297	yes	up	37.1	25.83	35.84	48.97	50.19	39.03	32.9233	46.0633
CA.PGAv.1.6.scaffold509.11		RecName: Full=Probable polyamine transporter At1g31830	0.023	-5.4641	7.08243e-08	0.00182627	yes	down	2.7	2.62	2.03	0.04	0.08	0	2.45	0.04
CA.PGAv.1.6.scaffold509.6		RecName: Full=Threonine dehydratase biosynthetic, chloroplastic; AltName: Full=Threonine deaminase; Short=TD; Flags: Precursor	0.006	-7.31196	7.01205e-08	0.00180813	yes	down	0.87	1.34	1.64	0	0	0	1.28333	0
CA.PGAv.1.6.scaffold512.5		_	0.129	-2.95521	3.16375e-07	0.00815804	yes	down	1.29	1.85	1.75	0.08	0.26	0.28	1.63	0.206667
CA.PGAv.1.6.scaffold512.6		RecName: Full=60S ribosomal protein L24	3.79	1.92206	1.55103e-07	0.00399949	yes	up	1.72	2.03	2.17	8.07	12.91	7.86	1.97333	9.61333
CA.PGAv.1.6.scaffold515.5		RecName: Full=Probable carboxylesterase 12; AltName: Full=AtCXE12	0.242	-2.04427	1.75952e-08	0.00045371	yes	down	99.1	60.41	69.84	13.91	27.21	13.5	76.45	18.2067
CA.PGAv.1.6.scaffold516.5		_	0.003	-8.28088	3.27999e-13	8.45778e-09	yes	down	13.86	5.82	8.21	0.09	0	0	9.29667	0.03
CA.PGAv.1.6.scaffold517.20		RecName: Full=Low affinity sulfate transporter 3	0.195	-2.36205	3.35862e-08	0.000866054	yes	down	17.32	17.15	24.97	3.62	2.77	5.13	19.8133	3.84
CA.PGAv.1.6.scaffold518.10		_	0.057	-4.14296	1.35872e-18	3.5036e-14	yes	down	8.79	6.49	5.82	0.17	0.62	0.38	7.03333	0.39
CA.PGAv.1.6.scaffold518.20		_	7.09	2.82571	4.08421e-12	1.05316e-07	yes	up	37.93	46.67	25.68	278.8	161.56	329.62	36.76	256.66
CA.PGAv.1.6.scaffold518.3		RecName: Full=Putative pentatricopeptide repeat-containing protein At3g15130	0.351	-1.50888	1.16634e-09	3.00751e-05	yes	down	3.64	3.7	4.11	0.95	1.46	1.45	3.81667	1.28667
CA.PGAv.1.6.scaffold518.4		RecName: Full=Wall-associated receptor kinase-like 22; Flags: Precursor	0.042	-4.55806	3.73608e-10	9.63385e-06	yes	down	2.23	1.46	3.17	0.1	0.04	0.13	2.28667	0.09
CA.PGAv.1.6.scaffold52.10		_	0.438	-1.19223	8.04617e-11	2.07478e-06	yes	down	9.27	8.96	10.8	7.33	6.3	6.1	9.67667	6.57667
CA.PGAv.1.6.scaffold520.26		RecName: Full=Putative cysteine-rich receptor-like protein kinase 35; Short=Cysteine-rich RLK35; Flags: Precursor	0.021	-5.57679	1.23053e-11	3.17304e-07	yes	down	5.77	5.59	9	0.01	0.29	0.13	6.78667	0.143333
CA.PGAv.1.6.scaffold520.6		RecName: Full=Outer membrane lipoprotein Blc; Flags: Precursor	0.01	-6.59935	3.30893e-11	8.5324e-07	yes	down	13.35	29.04	5.37	0.26	0	0.43	15.92	0.23
CA.PGAv.1.6.scaffold521.5		RecName: Full=ADP-ribosylation factor GTPase-activating protein AGD3; Short=ARF GAP AGD3; AltName: Full=Protein ARF-GAP DOMAIN 3; Short=AtAGD3; AltName: Full=Protei	0.001	-9.94889	6.84163e-16	1.76418e-11	yes	down	3.16	3.47	2.13	0.01	0	0	2.92	0.00333333
CA.PGAv.1.6.scaffold523.10		RecName: Full=(-)-camphene/tricyclene synthase, chloroplastic; Short=SlTPS3; AltName: Full=(4S)-limonene synthase.; AltName: Full=Myrcene synthase; Flags: Precurso	1287.21	10.33	6.85071e-13	1.76652e-08	yes	up	0	0	0	1.57	7.14	1	0	3.23667
CA.PGAv.1.6.scaffold523.28		_	3.023	1.59591	4.29555e-08	0.00110765	yes	up	1.66	1.68	2.76	5.06	7.41	5.18	2.03333	5.88333
CA.PGAv.1.6.scaffold523.30		RecName: Full=Root phototropism protein 3; AltName: Full=BTB/POZ domain-containing protein RPT3; AltName: Full=Non-phototropic hypocotyl protein 3	7.686	2.9422	2.44695e-30	6.30971e-26	yes	up	0.96	1.19	1.47	7.38	9.42	9.53	1.20667	8.77667
CA.PGAv.1.6.scaffold523.33		RecName: Full=Probable 2-oxoglutarate/Fe(II)-dependent dioxygenase	2.374	1.24715	1.60856e-08	0.000414782	yes	up	9.97	7.62	8.41	22.13	18.82	18.87	8.66667	19.94
CA.PGAv.1.6.scaffold523.42		RecName: Full=LMBR1 domain-containing protein 2 homolog B	0.245	-2.0268	1.3683e-09	3.52829e-05	yes	down	3.68	2.87	3.67	0.53	0.89	1	3.40667	0.806667
CA.PGAv.1.6.scaffold523.44		RecName: Full=Endo-1,4-beta-xylanase A; Short=Xylanase A; AltName: Full=1,4-beta-D-xylan xylanohydrolase A; Flags: Precursor	9.618	3.26572	9.65017e-10	2.48839e-05	yes	up	0.3	1.13	0.45	4.41	6.1	7.26	0.626667	5.92333
CA.PGAv.1.6.scaffold523.46		RecName: Full=ABC transporter G family member 11; Short=ABC transporter ABCG.11; Short=AtABCG11; AltName: Full=Protein CUTICULAR DEFECT AND ORGAN FUSION 1; AltName	55.229	5.78736	9.57641e-47	2.46937e-42	yes	up	0.66	0.35	0.26	26.16	17.46	24.89	0.423333	22.8367
CA.PGAv.1.6.scaffold523.47		RecName: Full=ABC transporter G family member 11; Short=ABC transporter ABCG.11; Short=AtABCG11; AltName: Full=Protein CUTICULAR DEFECT AND ORGAN FUSION 1; AltName	0.049	-4.33685	1.89663e-07	0.00489065	yes	down	2.03	0.71	1.97	0.08	0	0.12	1.57	0.0666667
CA.PGAv.1.6.scaffold523.51		RecName: Full=Phospho-2-dehydro-3-deoxyheptonate aldolase 2, chloroplastic; AltName: Full=3-deoxy-D-arabino-heptulosonate 7-phosphate synthase 2; AltName: Full=DAHP	5158.79	12.3328	9.62591e-25	2.48214e-20	yes	up	0	0	0	23.99	21.57	22.31	0	22.6233
CA.PGAv.1.6.scaffold523.70		RecName: Full=Protein DA1-related 7	0.001	-9.41147	8.51635e-61	2.19603e-56	yes	down	35.85	25.21	27.1	0.07	0.07	0	29.3867	0.0466667
CA.PGAv.1.6.scaffold523.88		RecName: Full=Probable protein phosphatase 2C 71; Short=OsPP2C71	0.074	-3.7548	3.63204e-39	9.36558e-35	yes	down	323.55	299.32	298.24	12.43	23.42	20.59	307.037	18.8133
CA.PGAv.1.6.scaffold523.99		RecName: Full=Peroxidase 43; Short=Atperox P43; Flags: Precursor	60.763	5.92512	1.08851e-10	2.80683e-06	yes	up	0.21	0.04	0	2.06	6.95	2.47	0.0833333	3.82667
CA.PGAv.1.6.scaffold524.11		RecName: Full=3-isopropylmalate dehydratase large subunit; AltName: Full=AtLEUC; AltName: Full=Isopropylmalate isomerase large subunit 1; Short=AtIIL1; Flags: Precu	4.138	2.0488	6.64574e-18	1.71367e-13	yes	up	6.17	4.6	7.28	22.84	28.17	19.51	6.01667	23.5067
CA.PGAv.1.6.scaffold525.49		RecName: Full=Probable receptor-like protein kinase At5g38990; Flags: Precursor	0.005	-7.68473	1.04257e-08	0.000268838	yes	down	1.35	2.2	1.63	0	0	0	1.72667	0
CA.PGAv.1.6.scaffold525.52		RecName: Full=LRR receptor-like serine/threonine-protein kinase FLS2; AltName: Full=Protein FLAGELLIN-SENSING 2; AltName: Full=Protein FLAGELLIN-SENSITIVE 2; Flags:	0.016	-5.93177	1.60075e-13	4.1277e-09	yes	down	3.72	3.17	2.26	0.09	0	0.02	3.05	0.0366667
CA.PGAv.1.6.scaffold526.1		RecName: Full=Gibberellin-regulated protein 9; AltName: Full=GAST1 protein homolog 9; Flags: Precursor	0.071	-3.80821	4.30859e-10	1.11101e-05	yes	down	227.84	130.58	83.77	17.41	10.98	5.44	147.397	11.2767
CA.PGAv.1.6.scaffold526.12		RecName: Full=Probable complex I intermediate-associated protein 30	19.401	4.27809	4.87284e-33	1.25651e-28	yes	up	0.19	0.71	0.29	10.16	10.09	8.36	0.396667	9.53667
CA.PGAv.1.6.scaffold526.9		_	729.899	9.51155	8.82471e-15	2.27554e-10	yes	up	0	0	0	4.86	13.29	2.23	0	6.79333
CA.PGAv.1.6.scaffold527.1		_	47.513	5.57025	3.02651e-10	7.80415e-06	yes	up	0.08	0	0.08	2.93	4.3	2.03	0.0533333	3.08667
CA.PGAv.1.6.scaffold529.10		RecName: Full=Pollen-specific leucine-rich repeat extensin-like protein 4; Short=AtPEX4; Short=Pollen-specific LRR/EXTENSIN4; AltName: Full=Cell wall hydroxyprolin	6.122	2.61401	8.76549e-11	2.26027e-06	yes	up	198.97	444.18	576.62	2436.56	2084.2	2340.54	406.59	2287.1
CA.PGAv.1.6.scaffold529.26		RecName: Full=Auxin-repressed 12.5 kDa protein	4.561	2.18924	7.27002e-11	1.87465e-06	yes	up	54.94	87.04	105.23	336.63	272.23	175.82	82.4033	261.56
CA.PGAv.1.6.scaffold529.50		RecName: Full=Bromodomain-containing protein DDB_G0280777	6.311	2.65786	1.51022e-11	3.89424e-07	yes	up	166.02	104.87	98.81	628.38	1176.08	475.76	123.233	760.073
CA.PGAv.1.6.scaffold529.55		RecName: Full=DnaJ homolog subfamily B member 1; AltName: Full=Heat shock 40 kDa protein 1; Short=HSP40; Short=Heat shock protein 40	0.022	-5.52623	8.86619e-12	2.28624e-07	yes	down	29.35	117.21	8.28	0.82	1	1.45	51.6133	1.09
CA.PGAv.1.6.scaffold529.7		_	0.003	-8.33313	8.83283e-11	2.27763e-06	yes	down	2.59	3.29	2.56	0	0	0	2.81333	0
CA.PGAv.1.6.scaffold529.9		RecName: Full=Pistil-specific extensin-like protein; Short=PELP; Flags: Precursor	15.841	3.98559	1.73315e-22	4.4691e-18	yes	up	5.95	13.85	13.48	198.71	132.48	169.66	11.0933	166.95
CA.PGAv.1.6.scaffold53.14		RecName: Full=Phosphopantetheine adenylyltransferase; AltName: Full=AtCoaD; AltName: Full=Dephospho-CoA pyrophosphorylase; AltName: Full=Pantetheine-phosphate adeny	0.007	-7.09938	8.89569e-08	0.00229384	yes	down	2.87	4.79	2.7	0.1	0	0	3.45333	0.0333333
CA.PGAv.1.6.scaffold53.15		RecName: Full=Phosphopantetheine adenylyltransferase; AltName: Full=AtCoaD; AltName: Full=Dephospho-CoA pyrophosphorylase; AltName: Full=Pantetheine-phosphate adeny	0.005	-7.6835	2.72957e-09	7.03846e-05	yes	down	15.74	19.16	11.83	0	0.22	0	15.5767	0.0733333
CA.PGAv.1.6.scaffold53.16		RecName: Full=Tubby-like F-box protein 5; Short=OsTLP5; AltName: Full=Tubby-like F-box protein 8; Short=OsTLP8	157.875	7.30264	3.92201e-52	1.01133e-47	yes	up	0.02	0.08	0.06	12.04	14.7	8.06	0.0533333	11.6
CA.PGAv.1.6.scaffold53.21		RecName: Full=Ketol-acid reductoisomerase, chloroplastic; AltName: Full=Acetohydroxy-acid reductoisomerase; AltName: Full=Alpha-keto-beta-hydroxylacyl reductoisomer	0.002	-8.84079	9.73745e-38	2.5109e-33	yes	down	13.23	35.17	10.45	0.08	0.04	0.02	19.6167	0.0466667
CA.PGAv.1.6.scaffold53.22		RecName: Full=Proline-rich receptor-like protein kinase PERK4; AltName: Full=Proline-rich extensin-like receptor kinase 4; Short=AtPERK4	0.07	-3.83696	1.0217e-43	2.63455e-39	yes	down	10.74	8.61	8.48	0.6	0.78	0.48	9.27667	0.62
CA.PGAv.1.6.scaffold531.12		_	104.78	6.71121	1.93751e-07	0.00499606	yes	up	0	0.25	0	2.88	5.17	3.31	0.0833333	3.78667
CA.PGAv.1.6.scaffold531.13		RecName: Full=Potassium channel SKOR; AltName: Full=Stelar K(+) outward rectifying channel	574.739	9.16676	2.78488e-39	7.18109e-35	yes	up	0.01	0.02	0.01	6.5	8.43	8.44	0.0133333	7.79
CA.PGAv.1.6.scaffold532.101		RecName: Full=Probable GABA transporter 2	0.171	-2.54815	1.29026e-07	0.00332707	yes	down	1.56	1.32	2.52	0.33	0.36	0.2	1.8	0.296667
CA.PGAv.1.6.scaffold532.122		_	3.861	1.94882	1.8781e-18	4.84288e-14	yes	up	2.52	2.74	3.17	5.92	6.49	4.64	2.81	5.68333
CA.PGAv.1.6.scaffold532.23		RecName: Full=Probable polygalacturonase; Short=PG; AltName: Full=Pectinase	2.77	1.47014	1.19683e-08	0.000308615	yes	up	8.72	12.64	15.19	33.82	35.78	28.01	12.1833	32.5367
CA.PGAv.1.6.scaffold532.31		RecName: Full=Probable linoleate 9S-lipoxygenase 5; AltName: Full=Leaf lipoxygenase	0.003	-8.61627	2.24818e-11	5.79717e-07	yes	down	2.29	1.5	1.44	0	0	0	1.74333	0
CA.PGAv.1.6.scaffold532.43		RecName: Full=60S ribosomal protein L27-1	16.399	4.03553	3.6773e-46	9.48229e-42	yes	up	1.44	1.39	1.99	31.19	24.03	21.07	1.60667	25.43
CA.PGAv.1.6.scaffold532.80		RecName: Full=Protein TPX2; Short=AtTPX2; AltName: Full=Targeting protein for XKLP2	0.002	-9.16052	2.03137e-17	5.23809e-13	yes	down	6.77	9.44	11.98	0.13	0	0	9.39667	0.0433333
CA.PGAv.1.6.scaffold532.9		RecName: Full=Zinc finger protein CONSTANS-LIKE 8	0.098	-3.35135	3.90077e-22	1.00585e-17	yes	down	10.88	20.56	18.78	1.44	1.57	1.71	16.74	1.57333
CA.PGAv.1.6.scaffold533.4		RecName: Full=Leucine--tRNA ligase; AltName: Full=Leucyl-tRNA synthetase; Short=LeuRS	4.383	2.13201	8.7593e-10	2.25867e-05	yes	up	0.97	0.77	1.85	4.97	4.92	4.99	1.19667	4.96
CA.PGAv.1.6.scaffold534.10		RecName: Full=ABC transporter G family member 39; Short=ABC transporter ABCG.39; Short=AtABCG39; AltName: Full=Probable pleiotropic drug resistance protein 11	1714.5	10.7436	7.87835e-43	2.03151e-38	yes	up	0.01	0.01	0	8.4	13.21	8.93	0.00666667	10.18
CA.PGAv.1.6.scaffold534.19		_	0.001	-10.1605	3.32018e-16	8.56141e-12	yes	down	6.26	7.43	11.62	0	0	0	8.43667	0
CA.PGAv.1.6.scaffold534.26		RecName: Full=Cytochrome P450 71A1; AltName: Full=ARP-2; AltName: Full=CYPLXXIA1	0.037	-4.77069	3.33764e-12	8.60645e-08	yes	down	12.43	12.35	4.07	0.46	0.15	0.59	9.61667	0.4
CA.PGAv.1.6.scaffold534.3		RecName: Full=Protein kinase G11A	68.095	6.08947	1.65872e-36	4.27718e-32	yes	up	0.1	0.07	0.22	8.89	10.04	6.7	0.13	8.54333
CA.PGAv.1.6.scaffold538.11		RecName: Full=Putative late blight resistance protein homolog R1B-17	0.001	-9.73652	3.46775e-14	8.94195e-10	yes	down	1.12	2.06	2.83	0	0	0	2.00333	0
CA.PGAv.1.6.scaffold538.12		RecName: Full=Putative late blight resistance protein homolog R1B-17	0.048	-4.38696	1.63049e-12	4.20438e-08	yes	down	1.33	1.31	2.19	0.03	0.16	0.03	1.61	0.0733333
CA.PGAv.1.6.scaffold538.3		_	0.282	-1.82452	1.68981e-11	4.35735e-07	yes	down	23.02	29.29	35.53	7.68	8.35	8.56	29.28	8.19667
CA.PGAv.1.6.scaffold538.4		RecName: Full=ELMO domain-containing protein A	130.079	7.02324	7.96471e-15	2.05378e-10	yes	up	0.05	1.05	0	7.79	5.45	5.24	0.366667	6.16
CA.PGAv.1.6.scaffold538.8		RecName: Full=Probable leucine-rich repeat receptor-like protein kinase At1g35710; Flags: Precursor	324.197	8.34073	1.37428e-28	3.54373e-24	yes	up	0.01	0.04	0	6.83	8.39	4.9	0.0166667	6.70667
CA.PGAv.1.6.scaffold54.11		RecName: Full=Lupeol synthase	0.082	-3.61046	4.96859e-14	1.2812e-09	yes	down	18.88	26.57	19.18	0.8	0.87	2.44	21.5433	1.37
CA.PGAv.1.6.scaffold54.4		_	0.194	-2.36831	6.30519e-16	1.62586e-11	yes	down	15.59	15.64	11.35	2.29	2.95	3.61	14.1933	2.95
CA.PGAv.1.6.scaffold54.6		RecName: Full=Sodium transporter HKT1; Short=AtHKT1	513.125	9.00317	1.41334e-34	3.64445e-30	yes	up	0	0.12	0.01	17.97	17.92	11.34	0.0433333	15.7433
CA.PGAv.1.6.scaffold541.16		RecName: Full=Glucuronoxylan 4-O-methyltransferase 3	29.855	4.8999	4.35749e-11	1.12362e-06	yes	up	0	0.81	0.52	14.07	14.46	10.59	0.443333	13.04
CA.PGAv.1.6.scaffold541.5		RecName: Full=Protein SRG1; Short=AtSRG1; AltName: Full=Protein SENESCENCE-RELATED GENE 1	174.24	7.44493	2.81843e-08	0.00072676	yes	up	0.04	0	0	1.67	3.62	1.23	0.0133333	2.17333
CA.PGAv.1.6.scaffold541.6		RecName: Full=Vacuolar cation/proton exchanger 2; AltName: Full=Ca(2+)/H(+) antiporter CAX2; AltName: Full=Ca(2+)/H(+) exchanger 2; AltName: Full=Protein CATION EX	16.29	4.0259	6.22407e-31	1.60494e-26	yes	up	0.92	1.35	2.82	4.2	5.82	3.96	1.69667	4.66
CA.PGAv.1.6.scaffold542.1		RecName: Full=Calcium-dependent protein kinase 33	0.393	-1.34585	4.61241e-17	1.18935e-12	yes	down	26.28	29.94	29.38	11.23	12.95	11.57	28.5333	11.9167
CA.PGAv.1.6.scaffold5443.1		RecName: Full=26S proteasome non-ATPase regulatory subunit 6 homolog; AltName: Full=26S proteasome regulatory subunit RPN7; Short=AtRPN7; AltName: Full=26S proteas	5.587	2.48196	1.28257e-16	3.30723e-12	yes	up	2.35	3.05	4.57	19.35	15.75	18.3	3.32333	17.8
CA.PGAv.1.6.scaffold545.1		RecName: Full=Amidophosphoribosyltransferase 2, chloroplastic; Short=AtATase2; Short=AtPURF2; Short=PRPP2; AltName: Full=Glutamine phosphoribosylpyrophosphate amido	0.216	-2.21324	4.70884e-11	1.21422e-06	yes	down	34.74	25.13	26.91	4.23	5.67	8.2	28.9267	6.03333
CA.PGAv.1.6.scaffold546.23		RecName: Full=Serine carboxypeptidase-like 48; Flags: Precursor	0.037	-4.76978	2.13673e-14	5.50976e-10	yes	down	39.84	9.65	18.96	1.42	0.49	0.51	22.8167	0.806667
CA.PGAv.1.6.scaffold546.38		RecName: Full=Probable Ufm1-specific protease; Short=UfSP	344.574	8.42867	2.14182e-20	5.5229e-16	yes	up	0	0.02	0.02	7.23	9.56	5.94	0.0133333	7.57667
CA.PGAv.1.6.scaffold546.44		_	641.719	9.3258	1.45475e-13	3.75123e-09	yes	up	0	0	0	6.45	6.77	3.69	0	5.63667
CA.PGAv.1.6.scaffold546.59		RecName: Full=SRSF protein kinase 1; AltName: Full=SFRS protein kinase 1; AltName: Full=Serine/arginine-rich protein-specific kinase 1; Short=SR-protein-specific	3.4	1.76558	3.51203e-08	0.000905612	yes	up	41.61	33.18	31.8	112.27	158.78	75.74	35.53	115.597
CA.PGAv.1.6.scaffold547.20		RecName: Full=Cytochrome P450 81D1	0.181	-2.46993	3.69482e-31	9.52748e-27	yes	down	15.77	16.16	15.83	2.37	3.02	3.01	15.92	2.8
CA.PGAv.1.6.scaffold547.24		RecName: Full=Oxysterol-binding protein-related protein 4B; AltName: Full=OSBP-related protein 4B	0.137	-2.87057	4.07019e-08	0.00104954	yes	down	2.04	3.85	2.59	0.38	0.46	0.3	2.82667	0.38
CA.PGAv.1.6.scaffold548.16		RecName: Full=Post-GPI attachment to proteins factor 3; AltName: Full=PER1-like domain-containing protein 1; Flags: Precursor	16.001	4.00006	3.71808e-28	9.58744e-24	yes	up	0.2	0.09	0.06	2.83	2.4	1.78	0.116667	2.33667
CA.PGAv.1.6.scaffold548.17		RecName: Full=Ketol-acid reductoisomerase, chloroplastic; AltName: Full=Acetohydroxy-acid reductoisomerase; AltName: Full=Alpha-keto-beta-hydroxylacyl reductoisomerase	0.003	-8.28417	1.30331e-53	3.36072e-49	yes	down	31.98	47.35	22.23	0.17	0.13	0.05	33.8533	0.116667
CA.PGAv.1.6.scaffold548.21		RecName: Full=ABC transporter B family member 28; Short=ABC transporter ABCB.28; Short=AtABCB28; AltName: Full=Non-intrinsic ABC protein 8; AltName: Full=TAP-relat	0.411	-1.28282	2.35381e-11	6.06953e-07	yes	down	38.91	32.63	33.69	12.98	15.55	15.05	35.0767	14.5267
CA.PGAv.1.6.scaffold549.4		RecName: Full=Paired amphipathic helix protein Sin3-like 3; AltName: Full=Histone deacetylase complex subunit Sin3; Short=AtSin3; AltName: Full=Transcriptional cor	3.027	1.59778	2.44521e-10	6.30521e-06	yes	up	2.59	3.04	4.39	8.46	11.03	9.72	3.34	9.73667
CA.PGAv.1.6.scaffold55.5		RecName: Full=Retrovirus-related Pol polyprotein from transposon opus; Includes: RecName: Full=Protease; Includes: RecName: Full=Reverse transcriptase; Includes: Re	0.024	-5.36832	2.87354e-08	0.000740971	yes	down	17.74	16.01	5.72	0	0.11	0.02	13.1567	0.0433333
CA.PGAv.1.6.scaffold551.107		RecName: Full=Putative late blight resistance protein homolog R1B-17	14.692	3.877	2.86914e-07	0.00739836	yes	up	0.1	0.1	0.01	0.61	1.41	0.49	0.07	0.836667
CA.PGAv.1.6.scaffold551.19		RecName: Full=Probable protein phosphatase 2C 27; Short=OsPP2C27	0.266	-1.90834	1.20226e-07	0.00310015	yes	down	5.73	3.77	3.16	1.48	1.04	1.04	4.22	1.18667
CA.PGAv.1.6.scaffold551.26		RecName: Full=Two-component response regulator ARR12	0.257	-1.95804	2.27712e-17	5.87178e-13	yes	down	4.79	6.26	5.73	1.15	1.24	1.39	5.59333	1.26
CA.PGAv.1.6.scaffold551.30		_	0.431	-1.21401	2.36406e-10	6.09597e-06	yes	down	19.83	22.49	26.81	9.4	10.23	9.36	23.0433	9.66333
CA.PGAv.1.6.scaffold551.40		RecName: Full=BTB/POZ domain-containing protein At4g30940	0.009	-6.84185	3.22264e-07	0.0083099	yes	down	0.7	1.7	5.93	0	0	0.02	2.77667	0.00666667
CA.PGAv.1.6.scaffold551.58		_	0.104	-3.26129	1.52386e-13	3.92944e-09	yes	down	59.68	172.18	136.72	10.04	17.17	11.04	122.86	12.75
CA.PGAv.1.6.scaffold551.61		RecName: Full=Anthocyanidin 3-O-glucosyltransferase 6; AltName: Full=Flavonol 3-O-glucosyltransferase 6; AltName: Full=UDP-glucose flavonoid 3-O-glucosyltransferase	0.154	-2.7032	4.45008e-10	1.1475e-05	yes	down	70.68	185.42	156.77	23.21	27.04	13.52	137.623	21.2567
CA.PGAv.1.6.scaffold551.63		RecName: Full=Anthocyanidin 3-O-glucosyltransferase 6; AltName: Full=Flavonol 3-O-glucosyltransferase 6; AltName: Full=UDP-glucose flavonoid 3-O-glucosyltransferase	0.211	-2.24692	5.84237e-15	1.50651e-10	yes	down	7.7	7.28	9.71	2.36	2.44	1.73	8.23	2.17667
CA.PGAv.1.6.scaffold551.78		RecName: Full=36.4 kDa proline-rich protein	11.745	3.55393	8.13249e-09	0.000209704	yes	up	2.95	4.63	6.34	64.25	13.93	81.94	4.64	53.3733
CA.PGAv.1.6.scaffold551.92		RecName: Full=Late blight resistance protein R1-A; Short=Protein R1	6.028	2.59175	6.11839e-18	1.57769e-13	yes	up	1.3	1.26	2.05	3.88	8.5	6.56	1.53667	6.31333
CA.PGAv.1.6.scaffold551.93		RecName: Full=Late blight resistance protein R1-A; Short=Protein R1	6.437	2.68643	9.12289e-13	2.35243e-08	yes	up	0.49	0.77	0.91	2.66	3.19	2.4	0.723333	2.75
CA.PGAv.1.6.scaffold553.16		RecName: Full=Pyruvate dehydrogenase E1 component subunit beta-1, mitochondrial; Short=PDHE1-B; Flags: Precursor	0.105	-3.24595	9.64905e-13	2.48811e-08	yes	down	7.87	8.06	5.62	0.52	0.51	1.07	7.18333	0.7
CA.PGAv.1.6.scaffold553.8		_	2.689	1.4272	5.47566e-08	0.00141195	yes	up	1.76	1.66	2.21	5.2	4.98	5.07	1.87667	5.08333
CA.PGAv.1.6.scaffold554.10		RecName: Full=Mannose-1-phosphate guanylyltransferase 1; AltName: Full=GDP-mannose pyrophosphorylase 1; AltName: Full=Protein CYTOKINESIS DEFECTIVE 1; AltName: Ful	3.275	1.71152	1.50068e-12	3.86966e-08	yes	up	4.86	6.66	7.54	15.52	20.41	16.78	6.35333	17.57
CA.PGAv.1.6.scaffold555.5		RecName: Full=tRNA(His) guanylyltransferase 2	6.234	2.6402	2.23583e-23	5.76531e-19	yes	up	2.5	2.2	2.77	14.17	19.23	11.38	2.49	14.9267
CA.PGAv.1.6.scaffold557.6		RecName: Full=4-coumarate--CoA ligase-like 6	0.007	-7.12388	2.99836e-07	0.00773156	yes	down	4.25	3.23	2.89	0	0	0	3.45667	0
CA.PGAv.1.6.scaffold56.20		RecName: Full=Probable ADP-ribosylation factor GTPase-activating protein AGD11; Short=ARF GAP AGD11; AltName: Full=Protein ARF-GAP DOMAIN 11; Short=AtAGD11	2.408	1.26754	1.46014e-14	3.76512e-10	yes	up	4.37	4.61	5.04	10.41	10.2	10.84	4.67333	10.4833
CA.PGAv.1.6.scaffold560.1		RecName: Full=ABC transporter F family member 1; Short=ABC transporter ABCF.1; Short=AtABCF1; AltName: Full=GCN20-type ATP-binding cassette protein GCN1	132.123	7.04574	9.6139e-70	2.47904e-65	yes	up	0.1	0.3	0.1	16.04	19.81	14.01	0.166667	16.62
CA.PGAv.1.6.scaffold562.1		RecName: Full=Probable methyltransferase PMT23	453.798	8.82591	4.53622e-13	1.16971e-08	yes	up	0	0	0.02	3.35	3.38	2.82	0.00666667	3.18333
CA.PGAv.1.6.scaffold564.17		RecName: Full=Pentatricopeptide repeat-containing protein At4g17616	0.481	-1.05546	1.27874e-07	0.00329735	yes	down	5.36	4.99	4.47	1.69	2.14	1.93	4.94	1.92
CA.PGAv.1.6.scaffold564.21		_	0.379	-1.40017	6.76076e-10	1.74333e-05	yes	down	73.88	106.68	84.06	23.8	21.3	22.06	88.2067	22.3867
CA.PGAv.1.6.scaffold564.24		_	0.003	-8.35485	8.82574e-40	2.27581e-35	yes	down	56.85	119.58	89.41	0.16	0.6	1.07	88.6133	0.61
CA.PGAv.1.6.scaffold564.6		RecName: Full=Putative late blight resistance protein homolog R1A-10 R1A6_SOLDE RecName: Full=Putative late blight resistance protein homo	5.623	2.49123	6.52605e-09	0.000168281	yes	up	0.47	0.3	0.25	1.26	2.58	1.67	0.34	1.83667
CA.PGAv.1.6.scaffold566.11		RecName: Full=TMV resistance protein N	0.153	-2.7056	1.74004e-09	4.48688e-05	yes	down	3.35	4.2	5.57	0.66	0.99	0.3	4.37333	0.65
CA.PGAv.1.6.scaffold566.27		RecName: Full=2-alkenal reductase (NADP(+)-dependent); AltName: Full=Alkenal double bound reductase; AltName: Full=Allylic alcohol dehydrogenase 1; Short=allyl-ADH1;	2.617	1.38819	3.46451e-07	0.00893358	yes	up	94.52	62.48	70.97	197.09	237.43	148.2	75.99	194.24
CA.PGAv.1.6.scaffold566.39		_	3.18	1.66923	1.24684e-07	0.00321511	yes	up	0.91	1.51	1.56	4.05	4.29	4.43	1.32667	4.25667
CA.PGAv.1.6.scaffold566.7		RecName: Full=Receptor-like protein 12; Short=AtRLP12; Flags: Precursor	13.264	3.72939	9.1933e-20	2.37058e-15	yes	up	0.37	0.22	0.34	2.7	5.5	3.86	0.31	4.02
CA.PGAv.1.6.scaffold567.101		RecName: Full=Alcohol dehydrogenase-like 4	5.367	2.42421	3.82642e-15	9.8668e-11	yes	up	3.55	4.7	3.48	15.47	26.27	17.36	3.91	19.7
CA.PGAv.1.6.scaffold567.108		RecName: Full=snRNA-activating protein complex subunit; Short=SNAPc subunit; AltName: Full=Protein SHOOT REDIFFERENTIATION DEFECTIVE 2	0.163	-2.61472	3.5527e-38	9.161e-34	yes	down	111.05	86.16	104.95	11.72	14.74	11.14	100.72	12.5333
CA.PGAv.1.6.scaffold567.20		RecName: Full=3-oxoacyl-	0.01	-6.65138	2.76311e-09	7.12496e-05	yes	down	1.15	1.06	0.9	0	0.02	0.03	1.03667	0.0166667
CA.PGAv.1.6.scaffold567.25		RecName: Full=Cellulose synthase-like protein G3; Short=AtCslG3	0.001	-10.709	8.94965e-19	2.30776e-14	yes	down	6.51	6.23	7.76	0	0	0	6.83333	0
CA.PGAv.1.6.scaffold567.27		RecName: Full=Cellulose synthase-like protein G3; Short=AtCslG3	0.022	-5.48468	4.37474e-10	1.12807e-05	yes	down	1.32	1.21	1.84	0.07	0.02	0	1.45667	0.03
CA.PGAv.1.6.scaffold567.3		RecName: Full=Cytokinin dehydrogenase 7; AltName: Full=Cytokinin oxidase 7; Short=AtCKX5; Short=AtCKX7; Short=CKO7	5.197	2.3778	2.17006e-07	0.00559572	yes	up	0.21	0.31	0.43	1.68	1.55	1.47	0.316667	1.56667
CA.PGAv.1.6.scaffold567.41		RecName: Full=F-box/kelch-repeat protein At3g06240	269.136	8.07219	9.39932e-10	2.42371e-05	yes	up	0	0	0	4.83	7.4	3.23	0	5.15333
CA.PGAv.1.6.scaffold567.69		RecName: Full=Dof zinc finger protein DOF4.6; Short=AtDOF4.6	15.585	3.96209	3.36282e-09	8.67138e-05	yes	up	0.2	0.33	0.21	3.46	6.09	1.85	0.246667	3.8
CA.PGAv.1.6.scaffold567.77		RecName: Full=Oligopeptide transporter 7; Short=AtOPT7	0.035	-4.82196	7.74167e-08	0.00199627	yes	down	1.59	2.94	3.68	0.11	0	0.16	2.73667	0.09
CA.PGAv.1.6.scaffold567.97		RecName: Full=Probable inactive purple acid phosphatase 27; Flags: Precursor	0.471	-1.0859	4.35772e-08	0.00112368	yes	down	21.38	18.16	18.15	8.61	8.32	9.29	19.23	8.74
CA.PGAv.1.6.scaffold569.11		_	3.17	1.66443	5.70508e-11	1.47111e-06	yes	up	11.87	9.04	14.29	37.08	42.07	32.13	11.7333	37.0933
CA.PGAv.1.6.scaffold57.15		_	556.085	9.11916	1.56794e-13	4.04309e-09	yes	up	0	0	0	9.59	9.91	7.67	0	9.05667
CA.PGAv.1.6.scaffold57.19		_	0.003	-8.53089	4.53686e-15	1.16988e-10	yes	down	6.11	7.23	5.31	0.02	0	0	6.21667	0.00666667
CA.PGAv.1.6.scaffold57.8		_	330.828	8.36994	3.85799e-11	9.94821e-07	yes	up	0	0	0	3.74	3.29	2.75	0	3.26
CA.PGAv.1.6.scaffold572.49		_	3.806	1.92832	5.94442e-10	1.53283e-05	yes	up	1.03	0.69	0.91	2.39	4.07	2.62	0.876667	3.02667
CA.PGAv.1.6.scaffold574.8		RecName: Full=Protein STRUBBELIG-RECEPTOR FAMILY 8; AltName: Full=Leucine-rich repeat receptor kinase-like protein SRF8; Flags: Precursor	3.065	1.61575	3.38523e-08	0.000872916	yes	up	1.12	1.13	1.31	2.06	3.26	2.55	1.18667	2.62333
CA.PGAv.1.6.scaffold575.100		RecName: Full=Pre-mRNA-processing protein 40A; AltName: Full=Mediator of RNA polymerase II transcription subunit 35a	0.371	-1.43197	2.97674e-12	7.67583e-08	yes	down	58.59	57.48	53.96	13.08	21.66	14.83	56.6767	16.5233
CA.PGAv.1.6.scaffold575.103		_	28.521	4.83394	1.15623e-08	0.000298146	yes	up	0.12	0.08	0	1.3	2.32	1.5	0.0666667	1.70667
CA.PGAv.1.6.scaffold575.130		RecName: Full=Pre-mRNA-processing protein 40B; AltName: Full=Mediator of RNA polymerase II transcription subunit 35b	0.08	-3.64024	2.1702e-07	0.00559608	yes	down	3.49	4.05	6.4	0.25	0.43	0.08	4.64667	0.253333
CA.PGAv.1.6.scaffold575.136		_	0.236	-2.08088	1.33518e-07	0.00344289	yes	down	6.29	7.02	7.43	1.84	2.48	0.87	6.91333	1.73
CA.PGAv.1.6.scaffold575.137		RecName: Full=Putative F-box protein At3g52320	0.008	-6.90642	2.3366e-07	0.00602515	yes	down	3.28	3.57	6.96	0.1	0	0	4.60333	0.0333333
CA.PGAv.1.6.scaffold575.27		RecName: Full=Omega-6 fatty acid desaturase, endoplasmic reticulum isozyme 2	0.001	-10.6468	5.94007e-16	1.53171e-11	yes	down	10.02	11.47	3.71	0	0	0	8.4	0
CA.PGAv.1.6.scaffold575.6		_	4.117	2.04166	7.43526e-47	1.91726e-42	yes	up	233.55	211.9	277.62	944.75	1055	980.96	241.023	993.57
CA.PGAv.1.6.scaffold575.75		RecName: Full=Putative F-box protein At3g52320	0.006	-7.439	1.07753e-08	0.000277852	yes	down	2.72	1.34	2.77	0.04	0	0	2.27667	0.0133333
CA.PGAv.1.6.scaffold575.77		_	0.175	-2.51124	1.353e-07	0.00348884	yes	down	2.71	4.54	4.73	0.39	0.73	0.91	3.99333	0.676667
CA.PGAv.1.6.scaffold577.1		RecName: Full=GPI-anchor transamidase; Short=GPI transamidase; Flags: Precursor	2.272	1.18422	7.2706e-12	1.8748e-07	yes	up	6.45	6.74	7.65	14.38	17.14	15.29	6.94667	15.6033
CA.PGAv.1.6.scaffold577.13		RecName: Full=Wall-associated receptor kinase 3; Flags: Precursor	0.022	-5.53043	1.39527e-19	3.59783e-15	yes	down	13.85	16.24	5.19	0.37	0.23	0.15	11.76	0.25
CA.PGAv.1.6.scaffold577.14		RecName: Full=Cytochrome P450 CYP72A219; AltName: Full=Cytochrome P450 CYP72A129	0.007	-7.19904	6.2663e-24	1.61583e-19	yes	down	10.35	5.17	1.49	0.06	0.14	0.01	5.67	0.07
CA.PGAv.1.6.scaffold578.10		RecName: Full=BAG family molecular chaperone regulator 5, mitochondrial; AltName: Full=Bcl-2-associated athanogene 5; Flags: Precursor	0.041	-4.6248	5.62571e-24	1.45064e-19	yes	down	11.03	10.17	12.93	0.2	0.51	0.62	11.3767	0.443333
CA.PGAv.1.6.scaffold58.30		RecName: Full=Putative AAA family ATPase L572	0.002	-8.65435	1.62556e-07	0.00419167	yes	down	111.4	6.56	0.99	0.05	0.06	0.18	39.65	0.0966667
CA.PGAv.1.6.scaffold58.4		_	49.767	5.63711	1.36595e-13	3.52225e-09	yes	up	0	0.14	0.03	2.68	2.98	1.84	0.0566667	2.5
CA.PGAv.1.6.scaffold58.59		RecName: Full=Putative late blight resistance protein homolog R1B-16	0.027	-5.215	2.88318e-07	0.00743457	yes	down	0.41	0.3	0.51	0.01	0.02	0	0.406667	0.01
CA.PGAv.1.6.scaffold580.10		RecName: Full=Polyadenylate-binding protein-interacting protein 11; Short=PABP-interacting protein 11; Short=Poly(A)-binding protein-interacting protein 11; AltNam	0.002	-8.93696	2.52071e-13	6.4999e-09	yes	down	6.82	8.05	8.1	0.05	0	0	7.65667	0.0166667
CA.PGAv.1.6.scaffold580.11		RecName: Full=Acyl-CoA-binding domain-containing protein 4; Short=Acyl-CoA binding protein 4	0.193	-2.37084	3.88929e-67	1.00289e-62	yes	down	69.87	66.02	73.74	12.54	12.6	12.25	69.8767	12.4633
CA.PGAv.1.6.scaffold582.1		RecName: Full=30S ribosomal protein S6	0.074	-3.75008	1.45265e-31	3.7458e-27	yes	down	10.51	12.8	19.3	0.9	0.99	1.14	14.2033	1.01
CA.PGAv.1.6.scaffold583.9		RecName: Full=Ran-binding protein 1 homolog a; AltName: Full=Ran-binding protein siRanBP	0.022	-5.50974	1.71349e-106	4.4184e-102	yes	down	100.41	92.65	93.23	1.58	2.3	2.29	95.43	2.05667
CA.PGAv.1.6.scaffold584.20		_	132.249	7.04712	1.51993e-20	3.9193e-16	yes	up	0	0.13	0.01	3.33	6.42	4.22	0.0466667	4.65667
CA.PGAv.1.6.scaffold584.24		RecName: Full=Xylose isomerase	2.126	1.08825	1.10835e-09	2.85798e-05	yes	up	40.32	32.43	34.38	72.47	74.41	67.4	35.71	71.4267
CA.PGAv.1.6.scaffold584.26		RecName: Full=Zinc finger protein CONSTANS-LIKE 4	5.178	2.37227	2.9526e-07	0.00761358	yes	up	1.93	1.1	3.85	13.04	10.71	10.45	2.29333	11.4
CA.PGAv.1.6.scaffold584.32		_	0.002	-8.85047	1.89358e-10	4.8828e-06	yes	down	6.06	1.4	4.63	0	0	0	4.03	0
CA.PGAv.1.6.scaffold584.33		_	0	-11.6877	6.46929e-22	1.66817e-17	yes	down	28.64	23.27	36.82	0	0	0	29.5767	0
CA.PGAv.1.6.scaffold584.34		RecName: Full=Putative bifunctional UDP-N-acetylglucosamine transferase and deubiquitinase ALG13; AltName: Full=Asparagine-linked glycosylation 13 homolog; AltNam	803.437	9.65004	5.72058e-10	1.47511e-05	yes	up	0	0	0	78.53	10.13	8.42	0	32.36
CA.PGAv.1.6.scaffold584.35		_	15.433	3.94796	2.79933e-18	7.21836e-14	yes	up	1.02	2.11	1.48	30.21	27.29	12.85	1.53667	23.45
CA.PGAv.1.6.scaffold584.64		_	0.023	-5.42084	4.88442e-25	1.2595e-20	yes	down	211.62	173.83	232.49	5.48	8.16	1.25	205.98	4.96333
CA.PGAv.1.6.scaffold584.67		RecName: Full=Flower-specific defensin; AltName: Full=NaD1; Flags: Precursor	0.097	-3.37195	2.29295e-08	0.00059126	yes	down	2194.38	5639.99	5716.44	663.5	151.35	417.13	4516.94	410.66
CA.PGAv.1.6.scaffold584.7		RecName: Full=Transcription initiation factor TFIID subunit 1; AltName: Full=TAFII250-A; AltName: Full=TBP-associated factor 1; Short=AtTAF1; AltName: Full=Transcri	0.409	-1.28968	2.60652e-10	6.72116e-06	yes	down	17.37	16.63	18.33	6.34	8.52	7.16	17.4433	7.34
CA.PGAv.1.6.scaffold585.39		RecName: Full=Transcription factor PAR1; AltName: Full=Basic helix-loop-helix protein 165; Short=AtbHLH165; AltName: Full=Protein HELIX-LOOP-HELIX 1; AltName: Full=	4.918	2.29813	1.12706e-10	2.90623e-06	yes	up	35.27	21.34	51.69	178.78	234.62	128.69	36.1	180.697
CA.PGAv.1.6.scaffold585.51		RecName: Full=Probable xyloglucan endotransglucosylase/hydrolase protein 15; Short=At-XTH15; Short=XTH-15; Flags: Precursor	7.815	2.96625	3.47512e-11	8.96093e-07	yes	up	54.06	101.36	33.31	731.38	540.75	590.78	62.91	620.97
CA.PGAv.1.6.scaffold587.20		RecName: Full=LysM domain receptor-like kinase 3; Short=LysM-containing receptor-like kinase 3; Flags: Precursor	0.009	-6.7423	2.56173e-07	0.00660567	yes	down	12.08	7.85	2.4	0.03	0	0	7.44333	0.01
CA.PGAv.1.6.scaffold587.25		_	97.132	6.60188	1.43502e-91	3.70033e-87	yes	up	0.05	0.04	0.09	5.27	6.65	5.17	0.06	5.69667
CA.PGAv.1.6.scaffold5871.1		RecName: Full=Homoserine kinase; AltName: Full=Protein DOWNY MILDEW RESISTANT 1; Flags: Precursor	3.241	1.69658	1.65476e-11	4.26697e-07	yes	up	14.57	11.28	17.75	43.65	56.32	36.01	14.5333	45.3267
CA.PGAv.1.6.scaffold588.32		_	4.277	2.09659	6.65016e-10	1.71481e-05	yes	up	4.97	10.21	10.97	33.77	35.68	38.69	8.71667	36.0467
CA.PGAv.1.6.scaffold588.41		RecName: Full=Probable receptor protein kinase TMK1; Flags: Precursor	5569.07	12.4432	6.0471e-25	1.5593e-20	yes	up	0	0.02	0	30.19	36.49	25.2	0.00666667	30.6267
CA.PGAv.1.6.scaffold588.45		RecName: Full=Glycine-rich protein 2	0.317	-1.65732	1.47524e-09	3.80407e-05	yes	down	1660.17	1326.33	1048.9	461.99	388	423.82	1345.13	424.603
CA.PGAv.1.6.scaffold588.52		_	0.131	-2.93701	1.94545e-13	5.01655e-09	yes	down	6.84	10.39	10.64	1.66	0.7	1.13	9.29	1.16333
CA.PGAv.1.6.scaffold588.62		RecName: Full=Pentatricopeptide repeat-containing protein At4g18750, chloroplastic; Flags: Precursor	0.071	-3.81727	4.01572e-16	1.03549e-11	yes	down	3.18	1.71	2.41	0.2	0.2	0.1	2.43333	0.166667
CA.PGAv.1.6.scaffold588.74		RecName: Full=Protein MCM10 homolog	0.17	-2.55747	1.20878e-55	3.11696e-51	yes	down	51.45	48.82	62.27	8.8	9.27	8.97	54.18	9.01333
CA.PGAv.1.6.scaffold589.2		RecName: Full=Elongation factor 1-alpha; Short=EF-1-alpha	0.095	-3.39962	1.40591e-49	3.62528e-45	yes	down	883.4	868.99	952.43	81.47	88.37	54.09	901.607	74.6433
CA.PGAv.1.6.scaffold589.6		_	0.466	-1.10006	1.31934e-07	0.00340204	yes	down	11.37	13.9	18.49	9.03	6.38	4.54	14.5867	6.65
CA.PGAv.1.6.scaffold59.16		_	332.381	8.3767	1.64736e-10	4.24789e-06	yes	up	0	0	0	0.94	1.61	1.05	0	1.2
CA.PGAv.1.6.scaffold59.23		RecName: Full=Exosome complex component MTR3; AltName: Full=Exosome component 6; AltName: Full=mRNA transport regulator 3 homolog	0.137	-2.87236	2.27426e-08	0.000586441	yes	down	11.71	8.86	8.55	0.75	0.87	3.11	9.70667	1.57667
CA.PGAv.1.6.scaffold59.4		RecName: Full=Two-component response regulator-like APRR5; AltName: Full=Pseudo-response regulator 5	0.288	-1.79649	6.28664e-15	1.62107e-10	yes	down	38.88	45.36	38	11.41	10.65	12.91	40.7467	11.6567
CA.PGAv.1.6.scaffold59.8		RecName: Full=Probable methyltransferase PMT5	2.579	1.36654	5.211e-08	0.00134371	yes	up	4.73	6.39	7.86	16.06	18.32	13.88	6.32667	16.0867
CA.PGAv.1.6.scaffold591.5		_	3.369	1.75237	1.59317e-08	0.000410816	yes	up	3.54	6.71	6.19	14.32	16.74	12.27	5.48	14.4433
CA.PGAv.1.6.scaffold592.4		RecName: Full=Cytochrome P450 CYP736A12	0.135	-2.88648	3.70355e-10	9.54997e-06	yes	down	119.63	283.93	279.31	30.06	17.23	40.82	227.623	29.37
CA.PGAv.1.6.scaffold594.12		RecName: Full=Beta-amyrin synthase; AltName: Full=Triterpenoid synthase 1; Short=SlTTS1	6.363	2.66966	3.34859e-12	8.63467e-08	yes	up	78.42	41.09	49.42	254.76	513.3	277.29	56.31	348.45
CA.PGAv.1.6.scaffold594.14		RecName: Full=Beta-amyrin synthase; AltName: Full=Triterpenoid synthase 1; Short=SlTTS1	2.866	1.51895	3.18505e-09	8.21297e-05	yes	up	36.61	24.61	36.49	69.66	76.62	92.04	32.57	79.44
CA.PGAv.1.6.scaffold594.17		RecName: Full=Beta-amyrin synthase; AltName: Full=Triterpenoid synthase 1; Short=SlTTS1	2.472	1.30577	1.10075e-11	2.83838e-07	yes	up	10.16	9.7	8.19	23.98	24.23	22.58	9.35	23.5967
CA.PGAv.1.6.scaffold594.5		RecName: Full=Beta-amyrin synthase; AltName: Full=Triterpenoid synthase 1; Short=SlTTS1	0	-11.3099	2.66673e-20	6.87644e-16	yes	down	21.29	13.44	16.51	0	0	0	17.08	0
CA.PGAv.1.6.scaffold594.9		RecName: Full=Beta-amyrin synthase; AltName: Full=Triterpenoid synthase 1; Short=SlTTS1	0.005	-7.58494	1.53905e-26	3.9686e-22	yes	down	7.64	4.2	4.95	0.04	0	0.04	5.59667	0.0266667
CA.PGAv.1.6.scaffold599.7		RecName: Full=1-acyl-sn-glycerol-3-phosphate acyltransferase PLS1; AltName: Full=Phospholipid synthesis protein 1	1479.81	10.5312	4.14475e-18	1.06876e-13	yes	up	0	0	0.01	5.62	8.59	6.73	0.00333333	6.98
CA.PGAv.1.6.scaffold60.3		RecName: Full=Heat shock cognate protein 80	0.007	-7.06037	3.60355e-23	9.29211e-19	yes	down	4.24	3.79	4.98	0.02	0.06	0.03	4.33667	0.0366667
CA.PGAv.1.6.scaffold60.4		_	0.003	-8.57603	2.5476e-11	6.56924e-07	yes	down	2.3	2.19	1.11	0.01	0	0	1.86667	0.00333333
CA.PGAv.1.6.scaffold601.2		_	0.271	-1.8822	4.69799e-18	1.21142e-13	yes	down	14.25	14.8	20.06	4.16	4.26	4.8	16.37	4.40667
CA.PGAv.1.6.scaffold602.9		_	81.273	6.34471	5.23755e-42	1.35055e-37	yes	up	0.05	0.08	0.07	3.45	6.03	3.1	0.0666667	4.19333
CA.PGAv.1.6.scaffold603.2		_	0.273	-1.87134	1.47557e-11	3.80491e-07	yes	down	7.47	8.68	10.86	1.67	2.76	2.63	9.00333	2.35333
CA.PGAv.1.6.scaffold606.31		RecName: Full=Classical arabinogalactan protein 9; Flags: Precursor	6.493	2.69899	1.34461e-11	3.46722e-07	yes	up	2.63	4.13	3.18	23.82	19.61	22.4	3.31333	21.9433
CA.PGAv.1.6.scaffold606.44		_	0.324	-1.62435	7.03891e-10	1.81505e-05	yes	down	6.05	5.58	6.34	1.14	1.33	1.25	5.99	1.24
CA.PGAv.1.6.scaffold606.83		RecName: Full=Aspartate--tRNA(Asp/Asn) ligase; AltName: Full=Aspartyl-tRNA synthetase; Short=AspRS; AltName: Full=Non-discriminating aspartyl-tRNA synthetase; Sho	0.471	-1.08655	1.96346e-09	5.06298e-05	yes	down	25.04	24.87	30.26	7.57	7.73	8.92	26.7233	8.07333
CA.PGAv.1.6.scaffold606.85		RecName: Full=Agamous-like MADS-box protein AGL62	0.002	-9.02128	3.10437e-66	8.00492e-62	yes	down	51.77	58.75	54.88	0.97	0.02	0.05	55.1333	0.346667
CA.PGAv.1.6.scaffold607.13		RecName: Full=Potassium transporter 4; Short=AtKT4; Short=AtKUP3; Short=AtPOT4	0.102	-3.28845	5.78369e-11	1.49138e-06	yes	down	3.54	4.96	4.78	0.3	0.22	0.76	4.42667	0.426667
CA.PGAv.1.6.scaffold607.6		RecName: Full=Tyrosine-sulfated glycopeptide receptor 1	5.801	2.53629	5.81654e-25	1.49985e-20	yes	up	2.83	2.03	2.08	12.5	13.86	12.71	2.31333	13.0233
CA.PGAv.1.6.scaffold607.7		RecName: Full=Vacuolar protein sorting-associated protein 20 homolog 2; Short=AtVPS20-2; AltName: Full=Charged multivesicular body protein 6 homolog 2; AltName: Fu	24.81	4.63287	4.35068e-21	1.12187e-16	yes	up	0.31	0.41	0.41	5.32	7.79	3.31	0.376667	5.47333
CA.PGAv.1.6.scaffold608.14		RecName: Full=Polygalacturonase inhibitor; AltName: Full=Polygalacturonase-inhibiting protein; Short=PGIG; Flags: Precursor	5.624	2.49168	2.27834e-12	5.87494e-08	yes	up	15.49	20.1	14.47	37.23	92.44	52.53	16.6867	60.7333
CA.PGAv.1.6.scaffold608.16		RecName: Full=S-type anion channel SLAH3; AltName: Full=SLAC1-homolog protein 3	0.003	-8.37538	4.80916e-10	1.24009e-05	yes	down	1.56	0.84	0.63	0	0	0	1.01	0
CA.PGAv.1.6.scaffold608.29		RecName: Full=125 kDa kinesin-related protein	0.19	-2.39696	2.19503e-11	5.6601e-07	yes	down	15.18	9.32	19.09	2.28	3.68	2.08	14.53	2.68
CA.PGAv.1.6.scaffold61.25		RecName: Full=Protein disulfide isomerase-like 1-4; Short=AtPDIL1-4; AltName: Full=Protein disulfide isomerase 2; Short=AtPDI2; AltName: Full=Protein disulfide iso	60.977	5.93019	2.78379e-07	0.00717828	yes	up	0	0	0.06	1.23	1.46	1.04	0.02	1.24333
CA.PGAv.1.6.scaffold61.5		RecName: Full=3-oxoacyl-	0.037	-4.76198	1.48122e-41	3.81946e-37	yes	down	11.01	6.27	9.02	0.28	0.38	0.33	8.76667	0.33
CA.PGAv.1.6.scaffold610.10		RecName: Full=Ceramide kinase; Short=hCERK; AltName: Full=Acylsphingosine kinase; AltName: Full=Lipid kinase 4; Short=LK4	0.145	-2.7842	1.43755e-48	3.70686e-44	yes	down	28.75	31.17	39.08	4.55	4.67	4.68	33	4.63333
CA.PGAv.1.6.scaffold610.15		_	0.045	-4.47142	1.74147e-11	4.49056e-07	yes	down	1.37	2.46	1.69	0.08	1.62	0.1	1.84	0.6
CA.PGAv.1.6.scaffold610.35		RecName: Full=Probable serine/threonine-protein kinase At1g18390; Flags: Precursor	0.032	-4.95263	1.40612e-11	3.62582e-07	yes	down	1.35	0.73	1.39	0.01	0.05	0.04	1.15667	0.0333333
CA.PGAv.1.6.scaffold610.4		_	851.637	9.7341	4.19775e-15	1.08243e-10	yes	up	0	0	0	3.92	5.07	2.98	0	3.99
CA.PGAv.1.6.scaffold610.90		RecName: Full=3-ketoacyl-CoA synthase 6; Short=KCS-6; AltName: Full=Cuticular protein 1; AltName: Full=Very long-chain fatty acid condensing enzyme 6; Short=VLCFA c	0.051	-4.29598	7.35862e-09	0.000189749	yes	down	2.78	7.04	2.37	0.1	0.04	0.37	4.06333	0.17
CA.PGAv.1.6.scaffold614.2		_	0.234	-2.09366	6.37589e-08	0.00164409	yes	down	2.37	2.82	3.14	0.88	0.58	0.42	2.77667	0.626667
CA.PGAv.1.6.scaffold616.42		RecName: Full=Ureide permease 2; Short=AtUPS2	0.031	-5.0227	6.90445e-14	1.78038e-09	yes	down	3.22	6.77	7.47	0.29	0.02	0.21	5.82	0.173333
CA.PGAv.1.6.scaffold619.1		_	0.001	-10.2969	3.47879e-16	8.97042e-12	yes	down	9.71	3.85	4	0	0	0	5.85333	0
CA.PGAv.1.6.scaffold619.18		RecName: Full=12-oxophytodienoate reductase 1; AltName: Full=12-oxophytodienoate-10,11-reductase 1; Short=OPDA-reductase 1; AltName: Full=LeOPR1	0.005	-7.52026	8.71549e-08	0.00224738	yes	down	4.17	1.95	1.99	0	0	0	2.70333	0
CA.PGAv.1.6.scaffold619.7		_	172.257	7.42842	4.50726e-08	0.00116224	yes	up	0	0	0	6.64	8.52	4.06	0	6.40667
CA.PGAv.1.6.scaffold62.18		_	6.858	2.77776	1.3437e-12	3.46487e-08	yes	up	0.93	0.46	1.03	4.61	6.89	4.47	0.806667	5.32333
CA.PGAv.1.6.scaffold62.30		RecName: Full=PTI1-like tyrosine-protein kinase 2; Short=PTI1-2	3.099	1.63161	2.86291e-07	0.00738231	yes	up	2.21	3.67	2.95	8.93	7.69	9.92	2.94333	8.84667
CA.PGAv.1.6.scaffold62.43		RecName: Full=Peroxisome biogenesis protein 19-1; AltName: Full=Peroxin-19-1; Short=AtPEX19-1; AltName: Full=Peroxisomal membrane protein import receptor PEX19-1;	0.004	-7.93914	3.54125e-10	9.13148e-06	yes	down	2.06	1.88	3.27	0	0	0.02	2.40333	0.00666667
CA.PGAv.1.6.scaffold62.48		RecName: Full=Very-long-chain 3-oxoacyl-CoA reductase 1; AltName: Full=Beta-ketoacyl reductase 1; Short=AtKCR1; AltName: Full=Protein GLOSSY 8; Short=gl8At	33.885	5.08257	6.79456e-42	1.75204e-37	yes	up	1.24	0.5	0.94	32.16	31.06	25.2	0.893333	29.4733
CA.PGAv.1.6.scaffold62.59		RecName: Full=Protein cornichon homolog 4	3.782	1.91922	1.69409e-10	4.36838e-06	yes	up	16.59	12.39	18.28	42.63	43.94	28.18	15.7533	38.25
CA.PGAv.1.6.scaffold62.7		RecName: Full=Non-specific lipid-transfer protein 2; Short=LTP 2; Flags: Precursor	7382.45	12.8499	7.47719e-156	1.92807e-151	yes	up	0.59	0.34	0.68	2760.83	5968.48	2966.84	0.536667	3898.72
CA.PGAv.1.6.scaffold622.14		_	39.493	5.30353	1.17601e-27	3.03247e-23	yes	up	0.06	0.08	0.03	1.71	1.75	3.13	0.0566667	2.19667
CA.PGAv.1.6.scaffold623.100		RecName: Full=F-box protein At-B	0.116	-3.11248	1.08065e-18	2.78656e-14	yes	down	4	5.99	5.63	0.22	0.33	0.21	5.20667	0.253333
CA.PGAv.1.6.scaffold623.101		_	0.052	-4.2715	8.00066e-10	2.06305e-05	yes	down	3.12	2.5	2.73	0.05	0.23	0.15	2.78333	0.143333
CA.PGAv.1.6.scaffold623.105		_	121.1	6.92006	1.16274e-07	0.00299823	yes	up	0.09	0	0	3.15	2.87	4.49	0.03	3.50333
CA.PGAv.1.6.scaffold623.33		RecName: Full=Mannosylglycoprotein endo-beta-mannosidase; Short=Endo-beta-mannosidase; Contains: RecName: Full=Mannosylglycoprotein endo-beta-mannosidase 31 kDa sub	3.835	1.93936	1.65707e-19	4.27293e-15	yes	up	6.05	5.49	5.94	16.08	18.87	12.67	5.82667	15.8733
CA.PGAv.1.6.scaffold623.4		RecName: Full=Transmembrane protein 18	0.406	-1.30156	7.77783e-08	0.00200559	yes	down	53.09	50.65	80.58	15.65	20.64	15.48	61.44	17.2567
CA.PGAv.1.6.scaffold623.83		RecName: Full=F-box protein At-B	5.783	2.53176	6.68955e-11	1.72497e-06	yes	up	3.1	1.35	2.42	7.75	8.68	6.68	2.29	7.70333
CA.PGAv.1.6.scaffold624.24		_	3.647	1.86665	6.00063e-08	0.00154732	yes	up	1.21	1.86	3.02	6.66	6.66	7.21	2.03	6.84333
CA.PGAv.1.6.scaffold624.32		RecName: Full=Uncharacterized protein At2g41620	279.94	8.12897	2.69022e-24	6.937e-20	yes	up	0.03	0	0.02	4.19	3.93	2.54	0.0166667	3.55333
CA.PGAv.1.6.scaffold625.40		RecName: Full=Putative pentatricopeptide repeat-containing protein At4g17915	0.091	-3.46284	7.20427e-16	1.85769e-11	yes	down	1	1.16	1.54	0.08	0.27	0.08	1.23333	0.143333
CA.PGAv.1.6.scaffold625.54		RecName: Full=Probable polyamine transporter At3g13620	16.26	4.02326	8.40917e-17	2.16839e-12	yes	up	0.31	0.88	1.49	12.06	14.86	14.62	0.893333	13.8467
CA.PGAv.1.6.scaffold627.10		_	0.316	-1.66136	1.46793e-13	3.78521e-09	yes	down	7.09	7.05	6.76	1.68	2.19	2.23	6.96667	2.03333
CA.PGAv.1.6.scaffold627.8		_	0.004	-7.91918	3.163e-08	0.000815611	yes	down	7.55	1.73	1.01	0	0	0	3.43	0
CA.PGAv.1.6.scaffold628.17		_	0.001	-9.97422	5.60566e-14	1.44548e-09	yes	down	2.46	3.35	1.06	0	0	0	2.29	0
CA.PGAv.1.6.scaffold628.25		RecName: Full=Gibberellin 2-beta-dioxygenase 2; AltName: Full=GA 2-oxidase 2; AltName: Full=Gibberellin 2-beta-hydroxylase 2; AltName: Full=Gibberellin 2-oxidase 2	0.024	-5.36884	5.10819e-27	1.3172e-22	yes	down	12.62	9.15	9.58	0.18	0.12	0.43	10.45	0.243333
CA.PGAv.1.6.scaffold628.47		RecName: Full=Plasma membrane ATPase 2; AltName: Full=Proton pump 2, partial	2.038	1.02716	7.39127e-10	1.90591e-05	yes	up	96.28	109	99.71	205.22	222.28	202.48	101.663	209.993
CA.PGAv.1.6.scaffold63.2		RecName: Full=Putative pentatricopeptide repeat-containing protein At1g53330	3.608	1.85116	3.06395e-14	7.9007e-10	yes	up	2.3	3.38	3.42	9.52	9.33	7.24	3.03333	8.69667
CA.PGAv.1.6.scaffold630.21		RecName: Full=Subtilisin-like protease SDD1; AltName: Full=Cucumisin-like serine protease SDD1; AltName: Full=Protein STOMATAL DENSITY AND DISTRIBUTION 1; Flags: Pr	0.061	-4.03392	2.55303e-34	6.58325e-30	yes	down	3.21	3.34	3.39	0.16	0.18	0.24	3.31333	0.193333
CA.PGAv.1.6.scaffold630.33		RecName: Full=Thylakoid ADP,ATP carrier protein, chloroplastic; AltName: Full=Thylakoid ADP/ATP translocase; Flags: Precursor	17.446	4.12482	8.42908e-22	2.17352e-17	yes	up	0.09	0.04	0.14	1.5	1.66	1.28	0.09	1.48
CA.PGAv.1.6.scaffold630.54		_	0.15	-2.73471	4.44212e-11	1.14545e-06	yes	down	20.86	16.93	9.17	2.66	2.41	2.34	15.6533	2.47
CA.PGAv.1.6.scaffold630.56		_	2.386	1.25433	1.08624e-07	0.00280097	yes	up	8.29	7.42	7.42	37.34	29.69	33.74	7.71	33.59
CA.PGAv.1.6.scaffold630.88		_	5.551	2.47287	1.0154e-07	0.00261832	yes	up	0.63	1.87	1.73	7.26	6.15	9.31	1.41	7.57333
CA.PGAv.1.6.scaffold631.14		RecName: Full=Beta-galactosidase 8; Short=Lactase 8; AltName: Full=Protein AR782; Flags: Precursor	0.313	-1.67622	2.5047e-12	6.45863e-08	yes	down	95.51	98.24	104.7	25.71	26.34	37.46	99.4833	29.8367
CA.PGAv.1.6.scaffold631.58		_	0.005	-7.60098	8.18382e-08	0.00211028	yes	down	2.24	0.86	1.06	0	0	0	1.38667	0
CA.PGAv.1.6.scaffold631.59		_	0.01	-6.68937	1.94987e-45	5.02793e-41	yes	down	76.84	30.35	32.43	0.52	0.46	0.35	46.54	0.443333
CA.PGAv.1.6.scaffold631.60		_	0.002	-8.85821	2.84925e-12	7.34708e-08	yes	down	1.5	1.62	2.5	0	0	0	1.87333	0
CA.PGAv.1.6.scaffold631.62		RecName: Full=ABC transporter G family member 28; Short=ABC transporter ABCG.28; Short=AtABCG28; AltName: Full=Putative white-brown complex homolog protein 29; Sho	0.12	-3.05878	4.62599e-11	1.19286e-06	yes	down	2.17	2.1	3.04	0.11	0.45	0.31	2.43667	0.29
CA.PGAv.1.6.scaffold632.9		RecName: Full=Putative calcium-transporting ATPase 13, plasma membrane-type; AltName: Full=Ca(2+)-ATPase isoform 13	190.939	7.57697	6.5325e-08	0.00168447	yes	up	0	0	0	0.23	0.24	0.54	0	0.336667
CA.PGAv.1.6.scaffold634.12		RecName: Full=Purine permease 1; Short=AtPUP1	4.871	2.28417	1.1959e-07	0.00308374	yes	up	0.71	1.01	1.68	5.01	7.22	3.78	1.13333	5.33667
CA.PGAv.1.6.scaffold635.1		RecName: Full=Protein HOTHEAD; AltName: Full=Protein ADHESION OF CALYX EDGES; Flags: Precursor	68.778	6.10387	2.816e-39	7.26135e-35	yes	up	0.11	0.11	0.23	6.58	11.6	11.58	0.15	9.92
CA.PGAv.1.6.scaffold635.19		RecName: Full=Dof zinc finger protein DOF3.1; Short=AtDOF3.1	3.42	1.77412	1.09891e-08	0.000283366	yes	up	3.62	5.5	7.04	17.16	20.74	16.45	5.38667	18.1167
CA.PGAv.1.6.scaffold635.22		_	6.718	2.74803	3.17955e-07	0.0081988	yes	up	0.42	0.09	0.5	1.75	2.17	1.42	0.336667	1.78
CA.PGAv.1.6.scaffold635.25		RecName: Full=Pumilio homolog 23; Short=APUM-23; Short=AtPUM23	3.575	1.83806	1.35918e-11	3.50478e-07	yes	up	1.68	1.07	1.45	4.1	5.73	4.24	1.4	4.69
CA.PGAv.1.6.scaffold635.26		RecName: Full=Pumilio homolog 23; Short=APUM-23; Short=AtPUM23	34.683	5.11615	4.04608e-33	1.04332e-28	yes	up	0.31	0.16	0.24	7.76	8.15	3.76	0.236667	6.55667
CA.PGAv.1.6.scaffold637.1		RecName: Full=Ornithine decarboxylase; Short=ODC; AltName: Full=LeODC	233.353	7.86637	2.27144e-07	0.00585713	yes	up	0	0	0	1.22	0.43	2.79	0	1.48
CA.PGAv.1.6.scaffold637.12		RecName: Full=Protein NRT1/ PTR FAMILY 1.2; Short=AtNPF1.2; AltName: Full=Nitrate transporter 1.11	0.042	-4.57718	1.92514e-15	4.96417e-11	yes	down	1.45	1.63	2.33	0.11	0.07	0.03	1.80333	0.07
CA.PGAv.1.6.scaffold637.15		RecName: Full=Probable cyclic nucleotide-gated ion channel 20, chloroplastic; AltName: Full=Cyclic nucleotide-binding transporter 1; Flags: Precursor	5.037	2.33253	1.71755e-13	4.42889e-09	yes	up	0.94	0.56	0.86	3.21	4.76	3.46	0.786667	3.81
CA.PGAv.1.6.scaffold637.25		_	0.161	-2.63392	1.85876e-14	4.79299e-10	yes	down	127.28	89.14	89.78	20.03	13.66	27.57	102.067	20.42
CA.PGAv.1.6.scaffold637.33		RecName: Full=Monoglyceride lipase; Short=MGL; AltName: Full=HU-K5; AltName: Full=Lysophospholipase homolog; AltName: Full=Lysophospholipase-like; AltName: Full=Mon	0.328	-1.60815	1.2834e-07	0.00330937	yes	down	17.5	26.23	34.61	7.7	7.41	9.82	26.1133	8.31
CA.PGAv.1.6.scaffold637.39		RecName: Full=Benzoate carboxyl methyltransferase; AltName: Full=S-adenosyl-L-methionine:benzoic acid carboxyl methyltransferase	0.07	-3.84395	1.46351e-09	3.77381e-05	yes	down	3.04	3.73	11.51	0.47	0.52	0.23	6.09333	0.406667
CA.PGAv.1.6.scaffold637.44		RecName: Full=NAD-dependent dihydropyrimidine dehydrogenase subunit PreA; Short=DPD; AltName: Full=Dihydrothymine dehydrogenase; AltName: Full=Dihydrouracil dehydrog	3.379	1.75677	2.09734e-10	5.40819e-06	yes	up	11.18	11.36	7.29	32.9	35.88	29.78	9.94333	32.8533
CA.PGAv.1.6.scaffold637.48		RecName: Full=Pentatricopeptide repeat-containing protein At5g16860	0.213	-2.22861	1.45013e-13	3.7393e-09	yes	down	3.24	3.12	2.44	0.38	0.61	0.7	2.93333	0.563333
CA.PGAv.1.6.scaffold637.49		RecName: Full=Mitochondrial phosphate carrier protein 3, mitochondrial; AltName: Full=Mitochondrial phosphate transporter 3; Short=MPT3; AltName: Full=Phosphate tr	0.004	-8.025	9.28017e-12	2.39298e-07	yes	down	29.51	5.89	0.8	0.06	0.05	0.01	12.0667	0.04
CA.PGAv.1.6.scaffold637.51		_	0.005	-7.68233	2.62029e-09	6.75668e-05	yes	down	1.17	1.99	1.95	0	0.02	0	1.70333	0.00666667
CA.PGAv.1.6.scaffold637.55		RecName: Full=CMP-N-acetylneuraminate-beta-galactosamide-alpha-2,3-sialyltransferase 2; Short=Alpha 2,3-ST 2; Short=Beta-galactoside alpha-2,3-sialyltransferase 2	0.492	-1.02268	3.65593e-07	0.00942717	yes	down	22.31	24.48	19.13	9.29	11.28	10.48	21.9733	10.35
CA.PGAv.1.6.scaffold638.14		_	0.002	-9.09892	2.44872e-33	6.31427e-29	yes	down	608.94	201.84	236.67	0	1.43	0.56	349.15	0.663333
CA.PGAv.1.6.scaffold638.21		RecName: Full=ABC transporter B family member 11; Short=ABC transporter ABCB.11; Short=AtABCB11; AltName: Full=Multidrug resistance protein 8; AltName: Full=P-glyc	0.003	-8.48035	1.41678e-07	0.0036533	yes	down	0.31	0.08	1.41	0	0	0	0.6	0
CA.PGAv.1.6.scaffold638.23		RecName: Full=Phosphatidylinositol 4-kinase alpha 1; Short=PI4-kinase alpha 1; Short=PtdIns-4-kinase alpha 1; AltName: Full=Phosphatidylinositol 4-OH kinase alpha	0.441	-1.18035	1.72147e-07	0.00443899	yes	down	26.82	29.48	28.73	10.06	15.34	10.43	28.3433	11.9433
CA.PGAv.1.6.scaffold638.26		RecName: Full=Probable purine permease 6; Short=AtPUP6	0.103	-3.27782	1.79245e-09	4.62201e-05	yes	down	1.28	2.1	2.17	0.14	0.21	0.21	1.85	0.186667
CA.PGAv.1.6.scaffold638.30		_	16.151	4.01359	5.00705e-19	1.29112e-14	yes	up	1.84	1.6	4.87	49.17	49.87	32.18	2.77	43.74
CA.PGAv.1.6.scaffold638.50		_	0.396	-1.33644	2.8806e-09	7.42792e-05	yes	down	37.7	39.44	37.24	8.66	11.13	5.53	38.1267	8.44
CA.PGAv.1.6.scaffold638.52		_	6.818	2.76938	2.03329e-13	5.24305e-09	yes	up	0.18	0.49	1.19	1.99	3.12	3.47	0.62	2.86
CA.PGAv.1.6.scaffold638.57		RecName: Full=Probable E3 ubiquitin-protein ligase HERC1; AltName: Full=HECT domain and RCC1-like domain-containing protein 1; AltName: Full=p532; AltName: Full=p	0.045	-4.47394	1.27255e-37	3.28139e-33	yes	down	2.4	3.06	2.54	0.11	0.12	0.12	2.66667	0.116667
CA.PGAv.1.6.scaffold638.62		RecName: Full=WAT1-related protein At2g39510	0.028	-5.1458	8.50858e-10	2.19402e-05	yes	down	3.04	1.32	2.63	0.06	0.13	0	2.33	0.0633333
CA.PGAv.1.6.scaffold638.66		_	33.462	5.06444	2.30475e-42	5.94304e-38	yes	up	0.18	0.12	0.09	15.12	27.11	21.96	0.13	21.3967
CA.PGAv.1.6.scaffold638.81		RecName: Full=3-ketoacyl-CoA synthase 19; Short=KCS-19; AltName: Full=Very long-chain fatty acid condensing enzyme 19; Short=VLCFA condensing enzyme 19	0.187	-2.41845	3.20885e-12	8.27433e-08	yes	down	19.35	13.85	15.12	2.45	4.35	2.02	16.1067	2.94
CA.PGAv.1.6.scaffold64.10		RecName: Full=Transcription factor HBP-1b(c38)	0.009	-6.79715	2.76498e-43	7.12978e-39	yes	down	16.32	15.32	14.63	0.2	0.07	0.13	15.4233	0.133333
CA.PGAv.1.6.scaffold64.15		_	0.008	-6.94378	5.79197e-14	1.49352e-09	yes	down	4.32	3.91	6.19	0.09	0.05	0	4.80667	0.0466667
CA.PGAv.1.6.scaffold64.26		RecName: Full=F-box protein CPR30; AltName: Full=Protein CONSTITUTIVE EXPRESSER OF PR GENES 30	53.093	5.73044	4.94952e-10	1.27628e-05	yes	up	0	0	0.22	4.32	2.34	4.15	0.0733333	3.60333
CA.PGAv.1.6.scaffold64.35		RecName: Full=Cytochrome P450 71D95; AltName: Full=(-)-(4S)-Limonene-3-hydroxylase	10.819	3.43545	2.46341e-21	6.35215e-17	yes	up	0.88	0.91	2.05	12.68	12.36	14.18	1.28	13.0733
CA.PGAv.1.6.scaffold640.10		RecName: Full=Cysteine-rich receptor-like protein kinase 10; Short=Cysteine-rich RLK10; AltName: Full=Receptor-like protein kinase 4; Flags: Precursor	3.683	1.88072	2.36305e-13	6.09336e-09	yes	up	5.79	5.29	6.96	20.7	34.17	24.95	6.01333	26.6067
CA.PGAv.1.6.scaffold640.19		RecName: Full=Probable NADH dehydrogenase	16.714	4.06301	9.41881e-23	2.42873e-18	yes	up	0.24	0.22	0.27	4.07	4.64	3.01	0.243333	3.90667
CA.PGAv.1.6.scaffold640.26		_	61.101	5.93312	1.62185e-29	4.18209e-25	yes	up	0.06	0.31	0.29	10.6	10.01	12.61	0.22	11.0733
CA.PGAv.1.6.scaffold641.2		RecName: Full=Disease resistance protein At4g27190	0.316	-1.6624	1.17856e-12	3.03904e-08	yes	down	10.44	8.46	10.24	2.33	3.49	2.79	9.71333	2.87
CA.PGAv.1.6.scaffold641.3		_	0.015	-6.03684	1.47712e-14	3.80891e-10	yes	down	9.5	6.22	8.14	0	0.31	0.09	7.95333	0.133333
CA.PGAv.1.6.scaffold641.36		RecName: Full=Probable calcium-binding protein CML35; AltName: Full=Calmodulin-like protein 1; AltName: Full=Calmodulin-like protein 35	2.778	1.47399	7.47925e-09	0.00019286	yes	up	75.36	88.03	73.88	181.49	199.32	262.48	79.09	214.43
CA.PGAv.1.6.scaffold641.40		RecName: Full=Probable methyltransferase PMT6	0.173	-2.52999	5.32784e-24	1.37384e-19	yes	down	5.89	7.85	7.39	1.33	1	1.16	7.04333	1.16333
CA.PGAv.1.6.scaffold641.64		RecName: Full=Probable disease resistance protein At5g45510	0.115	-3.11735	8.39481e-09	0.000216469	yes	down	0.55	0.63	0.73	0.06	0.1	0.06	0.636667	0.0733333
CA.PGAv.1.6.scaffold641.69		RecName: Full=Zinc phosphodiesterase ELAC protein 2; AltName: Full=ElaC homolog protein 2; AltName: Full=Ribonuclease Z 2; Short=RNase Z 2; AltName: Full=tRNA 3 end	7.116	2.83097	3.27588e-09	8.44719e-05	yes	up	0.13	0.32	0.36	1.56	2.73	1.37	0.27	1.88667
CA.PGAv.1.6.scaffold641.78		RecName: Full=Probable disease resistance protein At4g19060	20.643	4.36755	7.7986e-11	2.01095e-06	yes	up	0.07	0.21	0.04	2.08	2.57	1.93	0.106667	2.19333
CA.PGAv.1.6.scaffold643.11		RecName: Full=Anthranilate N-methyltransferase; Short=RgANMT	3.902	1.96422	2.81042e-08	0.000724695	yes	up	1.36	1.31	2.97	8.34	8.97	6.83	1.88	8.04667
CA.PGAv.1.6.scaffold643.17		RecName: Full=Pentatricopeptide repeat-containing protein At1g76280	0.018	-5.82339	3.68005e-44	9.48936e-40	yes	down	5.2	5	7.48	0.11	0.09	0.1	5.89333	0.1
CA.PGAv.1.6.scaffold643.5		_	0.002	-9.04877	2.41357e-17	6.22364e-13	yes	down	6.03	5.99	4.19	0.01	0	0	5.40333	0.00333333
CA.PGAv.1.6.scaffold644.23		RecName: Full=Uncharacterized protein At5g22580	4.099	2.03515	1.34242e-07	0.00346157	yes	up	60.85	88.51	51.01	328.99	223.02	317.02	66.79	289.677
CA.PGAv.1.6.scaffold644.42		_	2.238	1.16249	2.78391e-07	0.0071786	yes	up	7.97	7.35	10.23	18.35	17.16	19.88	8.51667	18.4633
CA.PGAv.1.6.scaffold645.29		_	3.818	1.93283	5.32673e-11	1.37355e-06	yes	up	1.67	1.39	2.28	5.49	7.09	7.65	1.78	6.74333
CA.PGAv.1.6.scaffold645.9		_	0.184	-2.4408	5.48067e-14	1.41325e-09	yes	down	89.9	89.54	52.73	9.2	9.95	12.7	77.39	10.6167
CA.PGAv.1.6.scaffold646.3		RecName: Full=Structural maintenance of chromosomes protein 1; Short=SMC protein 1; Short=SMC-1; AltName: Full=Chromosome segregation protein SMC-1; AltName: Full=	11.331	3.50224	2.19855e-35	5.66919e-31	yes	up	0.46	0.51	0.44	8.25	9.38	5.63	0.47	7.75333
CA.PGAv.1.6.scaffold649.16		RecName: Full=Sorbitol dehydrogenase; AltName: Full=L-iditol 2-dehydrogenase	4.759	2.25057	4.1528e-19	1.07084e-14	yes	up	6.61	9.65	10.8	46.55	39.21	38.7	9.02	41.4867
CA.PGAv.1.6.scaffold649.17		RecName: Full=G-type lectin S-receptor-like serine/threonine-protein kinase RLK1; AltName: Full=Receptor-like protein kinase 1; Flags: Precursor	0.108	-3.21173	1.21003e-11	3.12017e-07	yes	down	2.4	1.73	1.44	0.18	0.12	0.28	1.85667	0.193333
CA.PGAv.1.6.scaffold649.18		RecName: Full=G-type lectin S-receptor-like serine/threonine-protein kinase RLK1; AltName: Full=Receptor-like protein kinase 1; Flags: Precursor	0.048	-4.38336	1.45102e-07	0.00374161	yes	down	0.19	1.05	1.8	0.07	0.02	0.07	1.01333	0.0533333
CA.PGAv.1.6.scaffold649.7		RecName: Full=Enoyl-	0.003	-8.32693	1.16667e-20	3.00836e-16	yes	down	8.65	7.14	11.61	0.05	0	0.03	9.13333	0.0266667
CA.PGAv.1.6.scaffold649.8		_	0.064	-3.96496	8.65989e-09	0.000223304	yes	down	13.99	11.85	11.83	1.22	1.13	0.07	12.5567	0.806667
CA.PGAv.1.6.scaffold65.118		RecName: Full=ABC transporter G family member 11; Short=ABC transporter ABCG.11; Short=AtABCG11; AltName: Full=Protein CUTICULAR DEFECT AND ORGAN FUSION 1; AltName	60.731	5.92437	2.13783e-30	5.5126e-26	yes	up	0.07	0.06	0.04	5.82	10.85	4.58	0.0566667	7.08333
CA.PGAv.1.6.scaffold65.159		_	3.302	1.72339	2.40133e-12	6.19206e-08	yes	up	3.72	2.51	2.53	14.45	14.45	10.29	2.92	13.0633
CA.PGAv.1.6.scaffold65.175		RecName: Full=GDP-L-galactose phosphorylase 1; AltName: Full=Protein VITAMIN C DEFECTIVE 2	2.422	1.27596	1.18265e-13	3.04958e-09	yes	up	448.79	365.84	486.18	989.24	1072.05	892.56	433.603	984.617
CA.PGAv.1.6.scaffold65.182		RecName: Full=30S ribosomal protein S9	2.088	1.06195	7.63998e-08	0.00197005	yes	up	10.8	9.23	14.46	22.82	23.24	21.09	11.4967	22.3833
[truncated: 562 more rows]

## Sheet: Day 50
Table S3: DEGs between Z5 and Z6 lines
Gene_id	Gene name	Gene description	FC(Z6_50/Z5_50)	Log2FC(Z6_50/Z5_50)	Pvalue	Padjust	Significant	Regulate	Z5_50D_1	Z5_50D_2	Z5_50D_3	Z6_50D_1	Z6_50D_2	Z6_50D_3	Z5_50	Z6_50
CA.PGAv.1.6.scaffold1.27		_	1257.26	10.2961	1.31681e-17	3.24831e-13	yes	up	0	0	0	17.54	10.4	13.93	0	13.9567
CA.PGAv.1.6.scaffold1.36		_	3.182	1.66978	5.64389e-18	1.39223e-13	yes	up	5.61	5.99	5.48	13.86	18.97	13.42	5.69333	15.4167
CA.PGAv.1.6.scaffold1.40		RecName: Full=MLO-like protein 4; Short=AtMlo4	0.292	-1.77751	5.64192e-15	1.39175e-10	yes	down	6.2	3.33	3.79	0.89	0.91	0.86	4.44	0.886667
CA.PGAv.1.6.scaffold1.42		RecName: Full=NADH dehydrogenase	0.338	-1.56409	6.54522e-64	1.61457e-59	yes	down	130.17	132.91	126.32	43.09	38.69	38.78	129.8	40.1867
CA.PGAv.1.6.scaffold1.47		RecName: Full=ATP-dependent Clp protease proteolytic subunit 6, chloroplastic; AltName: Full=Endopeptidase ClpP6; Short=nClpP6; AltName: Full=nClpP1; Flags: Precur	2.08	1.05686	1.00461e-19	2.47816e-15	yes	up	39.75	48.28	45.2	85.64	88.81	88.51	44.41	87.6533
CA.PGAv.1.6.scaffold1.48		RecName: Full=Protein TIC 62, chloroplastic; AltName: Full=Translocon at the inner envelope membrane of chloroplasts 62; Short=PsTIC62; Flags: Precursor	4.515	2.17462	1.54661e-21	3.81517e-17	yes	up	2.37	1.91	2.37	11.32	6.24	11.75	2.21667	9.77
CA.PGAv.1.6.scaffold1.51		RecName: Full=Cytochrome c biogenesis protein CCS1, chloroplastic; AltName: Full=C-type cytochrome synthesis protein 1; Flags: Precursor	3.19	1.67375	9.42568e-52	2.32513e-47	yes	up	9.29	7.56	8.99	29.5	24.26	26.71	8.61333	26.8233
CA.PGAv.1.6.scaffold1.52		RecName: Full=Acyltransferase-like protein At1g54570, chloroplastic; Flags: Precursor	849.513	9.73049	1.40535e-15	3.46671e-11	yes	up	0	0	0	8.15	4.58	5.76	0	6.16333
CA.PGAv.1.6.scaffold1.58		RecName: Full=Kinesin-related protein 4; AltName: Full=Kinesin family member 4; AltName: Full=Kinesin-7	0.444	-1.1726	2.8411e-27	7.00842e-23	yes	down	12.78	13.68	14.33	5.49	5.75	6.08	13.5967	5.77333
CA.PGAv.1.6.scaffold1.65		RecName: Full=tRNA (guanine(10)-N2)-methyltransferase homolog; AltName: Full=tRNA guanosine-2'-O-methyltransferase TRM11 homolog	0.438	-1.1907	6.95181e-14	1.71487e-09	yes	down	20.51	18.15	19.48	10.29	6.24	7.8	19.38	8.11
CA.PGAv.1.6.scaffold1.66		RecName: Full=RNA polymerase II-associated protein 3	2.521	1.33375	4.82628e-68	1.19055e-63	yes	up	48.08	41.56	44.65	108.59	98.82	99.41	44.7633	102.273
CA.PGAv.1.6.scaffold1.72		RecName: Full=Pentatricopeptide repeat-containing protein At2g17033	3.105	1.63462	8.9122e-16	2.19846e-11	yes	up	2.71	3.07	2.25	7.74	9.05	9.19	2.67667	8.66
CA.PGAv.1.6.scaffold10.10		RecName: Full=Putative zinc finger protein At1g68190	3.881	1.9566	7.83547e-17	1.93285e-12	yes	up	1.78	2.31	1.85	5.72	8.12	7.31	1.98	7.05
CA.PGAv.1.6.scaffold10.13		RecName: Full=Phospholipid-transporting ATPase 10; Short=AtALA10; AltName: Full=Aminophospholipid flippase 10	4.514	2.17438	4.70829e-11	1.16144e-06	yes	up	0.18	0.21	0.19	0.81	0.87	0.8	0.193333	0.826667
CA.PGAv.1.6.scaffold10.17		RecName: Full=Ninja-family protein AFP3; AltName: Full=ABI five-binding protein 3; Short=ABI5-binding protein 3	2494.28	11.2844	4.32738e-28	1.06748e-23	yes	up	0.04	0	0.04	56.66	61.7	64.79	0.0266667	61.05
CA.PGAv.1.6.scaffold10.18		RecName: Full=Glucan endo-1,3-beta-glucosidase-like protein At1g69295; Flags: Precursor	0.008	-6.93277	5.22632e-50	1.28923e-45	yes	down	44.51	35.46	40.64	0.59	0.16	0.17	40.2033	0.306667
CA.PGAv.1.6.scaffold10.2		RecName: Full=Probable galacturonosyltransferase-like 9; AltName: Full=Like glycosyl transferase 8	0.396	-1.33555	2.6602e-10	6.56217e-06	yes	down	14.2	9.41	11.55	3.71	3.59	5.5	11.72	4.26667
CA.PGAv.1.6.scaffold10.5		RecName: Full=Ribosomal N-lysine methyltransferase 3	3.112	1.6379	1.08187e-23	2.66875e-19	yes	up	2.25	2.54	2.3	7.95	6.32	6.51	2.36333	6.92667
CA.PGAv.1.6.scaffold100.17		RecName: Full=Probable LRR receptor-like serine/threonine-protein kinase At1g56140; Flags: Precursor	157.885	7.30273	7.05073e-104	1.73927e-99	yes	up	0.13	0.11	0.04	15.87	10.97	15.08	0.0933333	13.9733
CA.PGAv.1.6.scaffold100.19		RecName: Full=Galactinol synthase 1; Short=AtGolS1; Short=GolS-1	3.458	1.78994	1.24846e-21	3.0797e-17	yes	up	6.12	5.52	4.75	19.95	14.13	19.87	5.46333	17.9833
CA.PGAv.1.6.scaffold100.2		_	2.184	1.12686	3.46972e-32	8.5591e-28	yes	up	36.81	35.3	37.53	64.34	62.48	59.45	36.5467	62.09
CA.PGAv.1.6.scaffold100.21		RecName: Full=Probable protein phosphatase 2C 2; Short=OsPP2C02	0.413	-1.27654	1.01581e-48	2.50581e-44	yes	down	66.16	61.66	65.35	27.11	24.65	24.47	64.39	25.41
CA.PGAv.1.6.scaffold100.22		_	8.871	3.14902	4.77422e-35	1.17771e-30	yes	up	1.92	1.53	2.39	16.31	15.19	16.7	1.94667	16.0667
CA.PGAv.1.6.scaffold100.23		_	0.141	-2.831	2.23821e-18	5.52121e-14	yes	down	5.09	4.46	5.36	0.37	0.85	0.76	4.97	0.66
CA.PGAv.1.6.scaffold100.26		RecName: Full=Ubiquitin-40S ribosomal protein S27a; Contains: RecName: Full=Ubiquitin; Contains: RecName: Full=40S ribosomal protein S27a; Flags: Precursor	0.453	-1.14083	1.59692e-27	3.93929e-23	yes	down	289.4	308.49	302.33	139.95	121.73	115.84	300.073	125.84
CA.PGAv.1.6.scaffold100.3		RecName: Full=Putative methylesterase 12, chloroplastic; Short=AtMES12; Flags: Precursor	0.308	-1.70105	2.74256e-24	6.76535e-20	yes	down	15.96	15.75	18.15	4.64	4.42	5.48	16.62	4.84667
CA.PGAv.1.6.scaffold100.32		RecName: Full=Squamosa promoter-binding-like protein 6	0.447	-1.16212	1.15774e-65	2.8559e-61	yes	down	106.05	96	105.47	47.25	41.06	45.63	102.507	44.6467
CA.PGAv.1.6.scaffold100.45		RecName: Full=Photosystem II D2 protein; Short=PSII D2 protein; AltName: Full=Photosystem Q(A) protein (chloroplast)	5.055	2.33761	3.62393e-12	8.93952e-08	yes	up	1.31	0.85	0.71	4.14	4.01	5.67	0.956667	4.60667
CA.PGAv.1.6.scaffold100.54		_	0.41	-1.28517	6.7394e-14	1.66247e-09	yes	down	24.01	16.51	20.04	6.54	9.37	7.66	20.1867	7.85667
CA.PGAv.1.6.scaffold100.57		_	2.467	1.30247	7.50147e-42	1.85046e-37	yes	up	11.99	12.96	12.97	31.83	26.29	30.99	12.64	29.7033
CA.PGAv.1.6.scaffold100.66		_	11.438	3.51571	0	0	yes	up	12.46	14.14	13.23	135.27	124.33	123.43	13.2767	127.677
CA.PGAv.1.6.scaffold100.67		RecName: Full=Probable WRKY transcription factor 65; AltName: Full=WRKY DNA-binding protein 65	4.604	2.2028	5.96566e-53	1.47161e-48	yes	up	4.85	5.96	5.01	23.42	21.51	24.07	5.27333	23
CA.PGAv.1.6.scaffold100.70		RecName: Full=Peroxiredoxin-2B; AltName: Full=Peroxiredoxin IIB; AltName: Full=Peroxiredoxin TPx1; AltName: Full=Thioredoxin reductase 2B; AltName: Full=Thioredoxi	3.399	1.76502	8.78986e-35	2.16828e-30	yes	up	50.55	52.44	52.13	152.87	182.83	146.52	51.7067	160.74
CA.PGAv.1.6.scaffold100.76		_	0.092	-3.44702	3.84103e-14	9.47506e-10	yes	down	6.69	7.53	6.01	0.4	0.68	0.66	6.74333	0.58
CA.PGAv.1.6.scaffold100.80		RecName: Full=Probable glutamyl endopeptidase, chloroplastic; Flags: Precursor	2.568	1.36054	9.51357e-26	2.34681e-21	yes	up	2.29	2.11	2.7	5.37	4.47	5.56	2.36667	5.13333
CA.PGAv.1.6.scaffold100.84		RecName: Full=Elongation factor 1-delta 1; Short=EF-1-delta 1; AltName: Full=Elongation factor 1B-beta 1; AltName: Full=eEF-1B beta 1	0.064	-3.96932	1.60585e-45	3.96132e-41	yes	down	10.15	11.21	11.89	0.56	0.93	0.51	11.0833	0.666667
CA.PGAv.1.6.scaffold1001.26		RecName: Full=Pyridoxal biosynthesis protein PDX2; AltName: Full=Probable glutamine amidotransferase; Short=AtPDX2; AltName: Full=Protein EMBRYO DEFECTIVE 2407	2.344	1.22921	3.68361e-12	9.08674e-08	yes	up	8.98	7.69	7.26	16.52	14.75	13.74	7.97667	15.0033
CA.PGAv.1.6.scaffold1001.29		_	0.259	-1.9502	1.26666e-10	3.1246e-06	yes	down	221.55	228.03	223.8	37.83	51.22	56.69	224.46	48.58
CA.PGAv.1.6.scaffold1001.44		RecName: Full=60S ribosomal protein L12-1	0.469	-1.09226	5.57915e-28	1.37626e-23	yes	down	602.3	622.99	614.54	306.28	234.34	255.84	613.277	265.487
CA.PGAv.1.6.scaffold1001.45		_	15.4	3.94483	1.08101e-76	2.66663e-72	yes	up	4.65	3.57	4.73	61.38	63.5	57.93	4.31667	60.9367
CA.PGAv.1.6.scaffold1001.46		_	2.714	1.44053	4.71033e-33	1.16195e-28	yes	up	5.44	5.11	3.95	10.35	10.14	10.63	4.83333	10.3733
CA.PGAv.1.6.scaffold1001.49		RecName: Full=Cytokinin riboside 5'-monophosphate phosphoribohydrolase LOG3; AltName: Full=Protein LONELY GUY 3	5.331	2.4145	2.93859e-09	7.24891e-05	yes	up	2.64	2.51	0.57	8.07	7.51	8.32	1.90667	7.96667
CA.PGAv.1.6.scaffold1001.5		_	0.321	-1.63804	3.14918e-26	7.76839e-22	yes	down	13.6	11.96	13	4.35	3.34	4.37	12.8533	4.02
CA.PGAv.1.6.scaffold1001.6		RecName: Full=Dof zinc finger protein DOF5.3; Short=AtDOF5.3	0.125	-3.00316	1.18256e-52	2.91713e-48	yes	down	28.21	29.64	24.03	3.06	2.64	4.01	27.2933	3.23667
CA.PGAv.1.6.scaffold1001.7		RecName: Full=MORC family CW-type zinc finger protein 4; AltName: Full=Zinc finger CW-type coiled-coil domain protein 2	76.793	6.2629	9.41552e-33	2.32262e-28	yes	up	0.03	0.05	0.05	5.89	5.5	5.82	0.0433333	5.73667
CA.PGAv.1.6.scaffold1001.8		RecName: Full=Tetraspanin-3	0.484	-1.04681	3.46531e-15	8.54824e-11	yes	down	263.88	184.61	194.26	96.87	107.19	87.52	214.25	97.1933
CA.PGAv.1.6.scaffold1002.12		RecName: Full=Protein LYK5; AltName: Full=LysM domain receptor-like kinase 5; AltName: Full=LysM-containing receptor-like kinase 5; Flags: Precursor	131.382	7.03763	5.6594e-11	1.39606e-06	yes	up	0.02	0	0.02	1.81	1.65	1.56	0.0133333	1.67333
CA.PGAv.1.6.scaffold1002.14		RecName: Full=Pentatricopeptide repeat-containing protein At2g34400	3.894	1.96137	1.61419e-55	3.98189e-51	yes	up	2.92	2.97	2.9	10.33	9.13	10.12	2.93	9.86
CA.PGAv.1.6.scaffold1002.15		RecName: Full=Pre-mRNA-splicing factor ATP-dependent RNA helicase PRP16; AltName: Full=ATP-dependent RNA helicase DHX38; AltName: Full=DEAH box protein 38	4.184	2.06473	7.34762e-09	0.000181251	yes	up	4.25	1.2	1.38	14.38	16.95	21.24	2.27667	17.5233
CA.PGAv.1.6.scaffold1002.17		RecName: Full=NEDD8-conjugating enzyme Ubc12; AltName: Full=RUB1 carrier protein 1; AltName: Full=RUB1-conjugating enzyme 1; AltName: Full=RUB1-protein ligase 1	4.978	2.31568	6.18636e-74	1.52605e-69	yes	up	13.09	13.5	14.04	52.9	53.13	45.23	13.5433	50.42
CA.PGAv.1.6.scaffold1002.18		RecName: Full=BES1/BZR1 homolog protein 2	0.327	-1.61339	1.33759e-34	3.29956e-30	yes	down	36.25	32.13	34.52	12.14	9.06	10.38	34.3	10.5267
CA.PGAv.1.6.scaffold1002.19		RecName: Full=Uncharacterized CRM domain-containing protein At3g25440, chloroplastic; Flags: Precursor	2.574	1.36421	7.7406e-28	1.90945e-23	yes	up	12.85	11.74	10.61	29.86	29.61	26.64	11.7333	28.7033
CA.PGAv.1.6.scaffold1003.11		RecName: Full=9-cis-epoxycarotenoid dioxygenase NCED3, chloroplastic; Short=AtNCED3; AltName: Full=Protein SALT TOLERANT 1; Flags: Precursor	7.417	2.89083	7.96542e-54	1.96491e-49	yes	up	6.79	4.13	8.44	46.9	37.69	51.26	6.45333	45.2833
CA.PGAv.1.6.scaffold1003.20		RecName: Full=Probable glutathione S-transferase; AltName: Full=Auxin-induced protein PCNT107	3.037	1.60277	4.41927e-97	1.09015e-92	yes	up	189.93	169.68	188.85	505.35	520.67	511.09	182.82	512.37
CA.PGAv.1.6.scaffold1003.21		RecName: Full=Probable glutathione S-transferase parC; AltName: Full=Auxin-regulated protein parC	5.041	2.33373	2.34226e-17	5.77789e-13	yes	up	2.88	2	2.26	11.21	10.77	11.87	2.38	11.2833
CA.PGAv.1.6.scaffold1003.25		RecName: Full=Probable glutathione S-transferase; AltName: Full=Auxin-induced protein PCNT107	5.555	2.47373	5.38432e-27	1.3282e-22	yes	up	4.26	3.69	2.52	17.79	19.55	19.08	3.49	18.8067
CA.PGAv.1.6.scaffold1003.28		RecName: Full=Probable glutathione S-transferase; AltName: Full=Auxin-induced protein PCNT107	1105.28	10.1102	1.03924e-16	2.5636e-12	yes	up	0	0	0	4.24	2.14	4.21	0	3.53
CA.PGAv.1.6.scaffold1003.3		RecName: Full=Gibberellin 2-beta-dioxygenase 1; AltName: Full=GA 2-oxidase 1; AltName: Full=Gibberellin 2-beta-hydroxylase 1; AltName: Full=Gibberellin 2-oxidase 1;	0.013	-6.31428	3.5384e-12	8.72852e-08	yes	down	3.94	3.85	3.3	0	0	0.14	3.69667	0.0466667
CA.PGAv.1.6.scaffold1004.1		RecName: Full=Phosphoinositide phospholipase C 2; AltName: Full=Phosphoinositide phospholipase PLC2; Short=AtPLC2; Short=PI-PLC2	3.671	1.87632	4.77076e-31	1.17685e-26	yes	up	3.14	2.25	2.77	9.34	9.67	9.42	2.72	9.47667
CA.PGAv.1.6.scaffold1004.2		RecName: Full=Rhodanese-like domain-containing protein 10; AltName: Full=Sulfurtransferase 10; Short=AtStr10	8.891	3.15239	7.99282e-25	1.97167e-20	yes	up	2.12	1.06	1.55	12.89	13.1	13.06	1.57667	13.0167
CA.PGAv.1.6.scaffold1005.10		RecName: Full=Short-chain dehydrogenase TIC 32, chloroplastic; AltName: Full=Translocon at the inner envelope membrane of chloroplasts 32; Short=PsTIC32	0.024	-5.38397	3.56102e-64	8.78432e-60	yes	down	21.74	18.15	19.59	0.23	0.58	0.53	19.8267	0.446667
CA.PGAv.1.6.scaffold1005.15		RecName: Full=Short-chain dehydrogenase TIC 32, chloroplastic; AltName: Full=Translocon at the inner envelope membrane of chloroplasts 32; Short=PsTIC32	0.387	-1.36929	3.74975e-20	9.24988e-16	yes	down	25.49	22.5	23.38	8.84	9.56	8.17	23.79	8.85667
CA.PGAv.1.6.scaffold1005.8		RecName: Full=Short-chain dehydrogenase TIC 32, chloroplastic; AltName: Full=Translocon at the inner envelope membrane of chloroplasts 32; Short=PsTIC32	0.002	-8.94147	1.05569e-13	2.60417e-09	yes	down	6	5.88	6.65	0	0.03	0	6.17667	0.01
CA.PGAv.1.6.scaffold1006.14		RecName: Full=DNA repair helicase UVH6; AltName: Full=ERCC2 homolog; AltName: Full=RAD3 homolog; Short=AtUVH6; Short=AtXPD; AltName: Full=UV hypersensitive protein	2.495	1.31931	6.75584e-23	1.66653e-18	yes	up	5.29	4.75	4.06	11.95	10.25	11.51	4.7	11.2367
CA.PGAv.1.6.scaffold1006.19		RecName: Full=Probable acyl-activating enzyme 1, peroxisomal; AltName: Full=AMP-binding protein 1; Short=AtAMPBP1	10.904	3.44679	1.39985e-51	3.45316e-47	yes	up	1.77	1.66	1.13	12.63	19.56	15.12	1.52	15.77
CA.PGAv.1.6.scaffold1006.22		RecName: Full=Gibberellin receptor GID1B; AltName: Full=AtCXE14; AltName: Full=Carboxylesterase 14; AltName: Full=GID1-like protein 2; AltName: Full=Protein GA INS	6.901	2.78673	1.63757e-19	4.03955e-15	yes	up	1.79	0.93	0.84	7.27	7.81	8.13	1.18667	7.73667
CA.PGAv.1.6.scaffold1007.12		RecName: Full=Protein WVD2-like 1; Short=AtWDL1	0.054	-4.20802	1.20343e-08	0.000296862	yes	down	1.95	1.58	0.98	0.13	0.03	0.07	1.50333	0.0766667
CA.PGAv.1.6.scaffold1007.14		RecName: Full=Histone H1.1	0.285	-1.81292	3.60059e-35	8.88192e-31	yes	down	61.43	52.74	58.08	15.15	15.78	14.47	57.4167	15.1333
CA.PGAv.1.6.scaffold1008.10		RecName: Full=AP2-like ethylene-responsive transcription factor At1g16060	0.004	-7.83768	5.41592e-92	1.336e-87	yes	down	44.37	44.86	24.01	0.13	0.18	0.27	37.7467	0.193333
CA.PGAv.1.6.scaffold1008.2		RecName: Full=Heat shock 70 kDa protein	2.23	1.15686	2.36692e-45	5.83873e-41	yes	up	211.28	220.13	209.32	479.8	405.52	481.99	213.577	455.77
CA.PGAv.1.6.scaffold1008.20		RecName: Full=Protein ECERIFERUM 3; AltName: Full=Protein FACELESS POLLEN 1; AltName: Full=Protein WAX2; AltName: Full=Protein YORE-YORE	5.245	2.39089	5.96602e-164	1.4717e-159	yes	up	9.11	8.72	10	42.6	44.8	41.39	9.27667	42.93
CA.PGAv.1.6.scaffold1008.24		RecName: Full=Ribulose bisphosphate carboxylase/oxygenase activase, chloroplastic; Short=RA; Short=RuBisCO activase; Flags: Precursor	9.769	3.28821	3.13667e-118	7.73754e-114	yes	up	2.41	2	1.98	20.08	19.1	20.08	2.13	19.7533
CA.PGAv.1.6.scaffold1008.26		RecName: Full=4-coumarate--CoA ligase 1; Short=4CL 1; AltName: Full=4-coumaroyl-CoA synthase 1	3.16	1.65984	6.18241e-18	1.52508e-13	yes	up	5.19	2.73	4.06	12.86	10.8	12.36	3.99333	12.0067
CA.PGAv.1.6.scaffold1008.32		_	0.01	-6.69446	2.59617e-07	0.00640424	yes	down	1.46	0.8	1.72	0	0.03	0	1.32667	0.01
CA.PGAv.1.6.scaffold1008.35		RecName: Full=Chaperone protein ClpD, chloroplastic; AltName: Full=ATP-dependent Clp protease ATP-binding subunit ClpD homolog; AltName: Full=Casein lytic proteinase	6.074	2.60274	1.01157e-209	2.49535e-205	yes	up	20.11	18.45	19.08	120.39	97.18	118.49	19.2133	112.02
CA.PGAv.1.6.scaffold1008.4		RecName: Full=Serine/threonine-protein kinase BCK1/SLK1/SSP31	0.424	-1.23694	9.79329e-13	2.41581e-08	yes	down	53.67	35.66	43.33	17.39	23.05	16.66	44.22	19.0333
CA.PGAv.1.6.scaffold1008.45		RecName: Full=Sucrose nonfermenting 4-like protein; Short=SNF4; AltName: Full=CBS domain-containing protein CBSCBS3; AltName: Full=SNF1-related protein kinase regul	0.029	-5.1035	2.50944e-36	6.19027e-32	yes	down	5.62	3.83	4.09	0.18	0.02	0.19	4.51333	0.13
CA.PGAv.1.6.scaffold1008.49		_	2.806	1.48854	8.65878e-41	2.13595e-36	yes	up	102.6	92.37	113.06	256.16	286.74	254.2	102.677	265.7
CA.PGAv.1.6.scaffold1008.7		_	4.983	2.31698	1.17644e-93	2.90205e-89	yes	up	31.8	26.39	29.4	130.27	142.78	118.8	29.1967	130.617
CA.PGAv.1.6.scaffold1008.9		RecName: Full=Probable folate-biopterin transporter 3	0.008	-6.9697	2.35029e-07	0.0057977	yes	down	0.44	0.57	0.43	0	0	0	0.48	0
CA.PGAv.1.6.scaffold101.13		RecName: Full=Probable LRR receptor-like serine/threonine-protein kinase At4g08850; Flags: Precursor	0.002	-8.84583	6.02032e-13	1.48509e-08	yes	down	2.44	2.57	2.18	0	0	0	2.39667	0
CA.PGAv.1.6.scaffold101.16		_	0.303	-1.72497	2.88204e-59	7.10941e-55	yes	down	21.18	19.21	20.57	6.19	6.44	5.25	20.32	5.96
CA.PGAv.1.6.scaffold101.19		RecName: Full=Probable carbohydrate esterase At4g34215	0.17	-2.55497	2.26965e-15	5.59878e-11	yes	down	5.42	4.6	6.17	0.68	1.05	0.59	5.39667	0.773333
CA.PGAv.1.6.scaffold101.27		RecName: Full=TRM112-like protein At1g22270	0.462	-1.11428	9.66294e-09	0.000238365	yes	down	33.91	32.6	34	16.2	12.8	11.4	33.5033	13.4667
[truncated: 6,669 more rows]

## Sheet: Day 80
Table S3: DEGs between Z5 and Z6 lines
[truncated: 2,689 more rows]
