# Supplementary material for: Identification of the GDP-L-Galactose Phosphorylase Gene as a Candidate for the Regulation of Ascorbic Acid Content in Fruits of Capsicum annuum L
Source: Int J Mol Sci. 2023 Apr 19;24(8):7529. doi: 10.3390/ijms24087529 (PMC10145300; doi:10.3390/ijms24087529)
Supplement: Supplementary file 1 [file ijms-24-07529-s001.zip › Table S4.xlsx]

## Sheet: Sheet1
Table S4: TPM values of 65 DEGs related to AsA biosynthesis
Gene symbol	Gene ID	Gene description	Log2FC(Z6_10/Z5_10)	Padjust(Z6_10/Z5_10)	Significant(Z6_10/Z5_10)	Z5_10	Z6_10	Log2FC(Z6_50/Z5_50)	Padjust(Z6_50/Z5_50)	Significant(Z6_50/Z5_50)	Z5_50	Z6_50	Log2FC(Z6_80/Z5_80)	Padjust(Z6_80/Z5_80)	Significant(Z6_80/Z5_80)	Z5_80	Z6_80
GMP	CA.PGAv.1.6.scaffold115.4	RecName: Full=Mannose-1-phosphate guanylyltransferase 1; AltName: Full=GDP-mannose pyrophosphorylase 1; AltName: Full=Protein CYTOKINESIS DEFECTIVE 1; AltName: Ful	0.238332	1	no	112.767	132.05	0.011326	1	no	89.2167	87.1933	-0.435187	1	no	48.2933	23.0533
GMP	CA.PGAv.1.6.scaffold554.10	RecName: Full=Mannose-1-phosphate guanylyltransferase 1; AltName: Full=GDP-mannose pyrophosphorylase 1; AltName: Full=Protein CYTOKINESIS DEFECTIVE 1; AltName: Ful	1.71152	3.86966e-08	yes	6.35333	17.57	0.722858	1	no	2.80667	3.92667	1.24006	1	no	1.94667	3.54333
GME	CA.PGAv.1.6.scaffold134.99	RecName: Full=GDP-mannose 3,5-epimerase 1; Short=GDP-Man 3,5-epimerase 1; AltName: Full=OsGME-1	0.763424	1	no	105.16	170.99	0.381841	1	no	33.64	41.3867	1.88165	1	no	6.55333	22.0133
GME	CA.PGAv.1.6.scaffold749.15	RecName: Full=GDP-mannose 3,5-epimerase 1; Short=GDP-Man 3,5-epimerase 1; AltName: Full=OsGME-1	-0.39344	1	no	99.45	73.5433	-0.229318	1	no	148.257	119.977	0.618315	1	no	131.13	161.127
GGP	CA.PGAv.1.6.scaffold65.175	RecName: Full=GDP-L-galactose phosphorylase 1; AltName: Full=Protein VITAMIN C DEFECTIVE 2	1.27596	3.04958e-09	yes	433.603	984.617	2.62108	1.07359e-126	yes	421.633	2359.02	0.681829	1	no	714.837	979.66
GGP	CA.PGAv.1.6.scaffold1061.41	RecName: Full=GDP-L-galactose phosphorylase 1; AltName: Full=Protein VITAMIN C DEFECTIVE 2	0.00122274	1	no	25.06	22.7333	-0.656083	1.26866e-05	no	33.87	18.83	-0.624614	1	no	42.0467	20.5933
GPP	CA.PGAv.1.6.scaffold696.22	RecName: Full=Inositol monophosphatase 3; Short=IMP 3; Short=IMPase 3; Short=LeIMP3; AltName: Full=Inositol-1(or 4)-monophosphatase 3	-0.362207	1	no	12.7967	9.72333	0.347565	1	no	12.0967	14.45	-0.0373024	1	no	23.0633	19.5233
GPP	CA.PGAv.1.6.scaffold1263.21	RecName: Full=Inositol monophosphatase 1; Short=IMP 1; Short=IMPase 1; Short=LeIMP1; AltName: Full=Inositol-1(or 4)-monophosphatase 1	-0.256938	1	no	0.606667	0.48	-0.400804	1	no	0.283333	0.193333	1.42852	1	no	0.186667	0.48
GalDH	CA.PGAv.1.6.scaffold504.63	RecName: Full=L-galactose dehydrogenase; Short=At-GalDH; Short=L-GalDH	0.422873	1	no	22.8967	29.6633	0.156847	1	no	28.9633	30.5467	-0.805708	1	no	49.9167	25.5933
GalLDH	CA.PGAv.1.6.scaffold641.42	RecName: Full=L-galactono-1,4-lactone dehydrogenase, mitochondrial; Flags: Precursor	0.493166	1	no	18.83	25.7467	-3.01738	1.19046e-63	yes	18.31	2.15667	-0.00853052	1	no	13.4767	10.56
GulLO	CA.PGAv.1.6.scaffold1325.1	_	1.58821	0.00882291	yes	2.14	5.00333	7.71419	6.71377e-20	yes	0.0233333	4.87667	10.9393	1.19993e-12	yes	0	7.51
GulLO	CA.PGAv.1.6.scaffold21.51	_	1.61727	1	no	0.05	0.14	0	1	no test	0	0	-4.70963	1	no	0.17	0
GalUR	CA.PGAv.1.6.scaffold608.15	RecName: Full=Methylecgonone reductase; Short=MecgoR	0	1	no test	0	0	0	1	no test	0	0	0	1	no test	0	0
GalUR	CA.PGAv.1.6.scaffold159.10	RecName: Full=Non-functional NADPH-dependent codeinone reductase 2	2.28793	1	no	0.14	0.643333	-0.929526	1	no	0.0266667	0	-2.60829	1	no	0.173333	0
GalUR	CA.PGAv.1.6.scaffold736.2	RecName: Full=Non-functional NADPH-dependent codeinone reductase 2	0	1	no test	0	0	0	1	no test	0	0	0	1	no test	0	0
GalUR	CA.PGAv.1.6.scaffold554.11	RecName: Full=Aldo-keto reductase family 4 member C9	0.153555	1	no	22.2	23.9033	-0.679477	0.271904	no	21.3633	12.67	-0.269728	1	no	19.6067	14.76
GalUR	CA.PGAv.1.6.scaffold502.31	RecName: Full=Aldo-keto reductase family 4 member C9	0.213662	1	no	3.84333	4.31	-2.53421	2.17565e-96	yes	33.4767	5.56333	-3.27491	0.026707	no	17.1567	1.56333
GalUR	CA.PGAv.1.6.scaffold48.35	RecName: Full=Aldo-keto reductase family 4 member C9	0	1	no test	0	0	0	1	no test	0	0	0	1	no test	0	0
GalUR	CA.PGAv.1.6.scaffold48.36	RecName: Full=Aldo-keto reductase family 4 member C9	0	1	no test	0	0	0	1	no test	0	0	0	1	no test	0	0
GalUR	CA.PGAv.1.6.scaffold48.40	_	0	1	no test	0	0	0	1	no test	0	0	0	1	no test	0	0
Alase	CA.PGAv.1.6.scaffold1131.12	RecName: Full=ATPase family AAA domain-containing protein 3-A	-0.315662	1	no	7.52	5.70333	-1.52709	7.19657e-20	yes	8.15	2.70333	0.517987	1	no	10.0933	11.5633
Alase	CA.PGAv.1.6.scaffold53.19	RecName: Full=ATPase family AAA domain-containing protein 3	0.693393	1	no	18.97	29.5667	-0.904291	4.3803e-13	no	20.08	10.21	0.525875	1	no	26.1367	31.5267
IPS	CA.PGAv.1.6.scaffold878.2	RecName: Full=Inositol-3-phosphate synthase; Short=MIP synthase; AltName: Full=Myo-inositol 1-phosphate synthase; Short=IPS; Short=MI-1-P synthase	1.07943	3.45672e-05	yes	66.7633	134.617	0.299146	1	no	51.6	58.91	1.28629	1	no	37.86	88.1833
IPS	CA.PGAv.1.6.scaffold383.5	RecName: Full=Inositol-3-phosphate synthase; Short=MIP synthase; AltName: Full=Myo-inositol 1-phosphate synthase; Short=IPS; Short=MI-1-P synthase	1.84891	0.0342596	no	54.5033	186.033	-0.622881	1	no	45.95	26.9467	1.79162	1	no	12.5433	42.61
MIOX	CA.PGAv.1.6.scaffold635.38	RecName: Full=Inositol oxygenase 1; AltName: Full=Myo-inositol oxygenase 1; Short=AtMIOX1; Short=MI oxygenase 1	-0.932677	1	no	1.09667	0.593333	3.95782	0.000135532	yes	0.13	1.87667	2.34777	1	no	12.78	46.3267
MIOX	CA.PGAv.1.6.scaffold143.23	RecName: Full=Probable inositol oxygenase; AltName: Full=Myo-inositol oxygenase; Short=MI oxygenase	0	1	no test	0	0	0	1	no test	0	0	0	1	no test	0	0
MIOX	CA.PGAv.1.6.scaffold706.29	RecName: Full=Inositol oxygenase 5; AltName: Full=Myo-inositol oxygenase 5; Short=AtMIOX5; Short=MI oxygenase 5	3.01264	1	no	0	0.07	0	1	no test	0	0	0	1	no test	0	0
MIOX	CA.PGAv.1.6.scaffold1241.1	RecName: Full=Inositol oxygenase 1; AltName: Full=Myo-inositol oxygenase 1; Short=AtMIOX1; Short=MI oxygenase 1	1.93017	1	no	18.9033	58.8167	3.08341	3.47492e-15	yes	1.72333	10.7233	-5.16658	0.0295927	no	3.03333	0.0933333
PME	CA.PGAv.1.6.scaffold472.22	RecName: Full=Probable pectinesterase/pectinesterase inhibitor 20; Includes: RecName: Full=Pectinesterase inhibitor 20; AltName: Full=Pectin methylesterase inhibit	-0.748376	1	no	0.106667	0.0633333	-0.947246	1	no	0.246667	0.12	-3.30321	1	no	0.07	0
PME	CA.PGAv.1.6.scaffold1273.40	RecName: Full=Probable pectinesterase/pectinesterase inhibitor 7; Includes: RecName: Full=Pectinesterase inhibitor 7; AltName: Full=Pectin methylesterase inhibitor	1.83439	1	no	0.0233333	0.0833333	0	1	no test	0	0	0	1	no test	0	0
PME	CA.PGAv.1.6.scaffold472.25	RecName: Full=Pectinesterase; Short=PE; AltName: Full=Pectin methylesterase	0.592416	1	no	0.166667	0.236667	-2.13709	1	no	0.226667	0.0466667	-1.36137	1	no	0.0766667	0.0333333
PME	CA.PGAv.1.6.scaffold771.45	RecName: Full=Pectinesterase 2; Short=PE 2; AltName: Full=Pectin methylesterase; Flags: Precursor	0	1	no test	0	0	0	1	no test	0	0	0	1	no test	0	0
PME	CA.PGAv.1.6.scaffold790.57	RecName: Full=Pectinesterase/pectinesterase inhibitor U1; Includes: RecName: Full=Pectinesterase inhibitor U1; AltName: Full=Pectin methylesterase inhibitor U1; Inc	-0.525151	1	no	241.58	163.153	-4.01893	1.41216e-07	yes	10.84	0.636667	-2.45709	1	no	1.38	0.216667
PME	CA.PGAv.1.6.scaffold1086.5	RecName: Full=Probable pectinesterase/pectinesterase inhibitor 60; Includes: RecName: Full=Pectinesterase inhibitor 60; AltName: Full=Pectin methylesterase inhibit	5.8933	1	no	0	0.223333	-1.78609	1	no	0.0133333	0	-0.46827	1	no	0.01	0
PME	CA.PGAv.1.6.scaffold2531.1	RecName: Full=Pectinesterase; Short=PE; AltName: Full=Pectin methylesterase	-0.45485	1	no	0.336667	0.25	-4.19686	1	no	0.48	0.0166667	1.98011	1	no	0.146667	0.52
PME	CA.PGAv.1.6.scaffold1280.9	RecName: Full=Probable pectinesterase/pectinesterase inhibitor 7; Includes: RecName: Full=Pectinesterase inhibitor 7; AltName: Full=Pectin methylesterase inhibitor	0	1	no test	0	0	0.994027	1	no	0	0.03	0	1	no test	0	0
PME	CA.PGAv.1.6.scaffold569.34	RecName: Full=Pectinesterase/pectinesterase inhibitor 18; AltName: Full=AtPMEpcrA; Contains: RecName: Full=Pectinesterase inhibitor 18; AltName: Full=Pectin methy	4.49983	1	no	0	0.0866667	-2.46284	1	no	0.0233333	0	-2.31359	1	no	0.176667	0.02
PME	CA.PGAv.1.6.scaffold569.35	RecName: Full=Pectinesterase/pectinesterase inhibitor 18; AltName: Full=AtPMEpcrA; Contains: RecName: Full=Pectinesterase inhibitor 18; AltName: Full=Pectin methy	1.84132	1	no	0.136667	0.446667	-0.945847	1	no	0.38	0.186667	-3.88288	0.162403	no	6.97333	0.343333
PME	CA.PGAv.1.6.scaffold337.95	RecName: Full=Pectinesterase 2.1; Short=PE 2.1; AltName: Full=Pectin methylesterase 2.1; Flags: Precursor	-3.38613	1.67024e-11	yes	127.063	11.7533	-2.66791	1	no	0.203333	0.03	1.06473	1	no	0.0166667	0.02
PME	CA.PGAv.1.6.scaffold569.30	RecName: Full=Pectinesterase/pectinesterase inhibitor 18; AltName: Full=AtPMEpcrA; Contains: RecName: Full=Pectinesterase inhibitor 18; AltName: Full=Pectin methy	-2.00178	1	no	0.0166667	0	0	1	no test	0	0	0	1	no test	0	0
PME	CA.PGAv.1.6.scaffold569.32	RecName: Full=Pectinesterase/pectinesterase inhibitor 18; AltName: Full=AtPMEpcrA; Contains: RecName: Full=Pectinesterase inhibitor 18; AltName: Full=Pectin methy	0	1	no test	0	0	0	1	no test	0	0	0	1	no test	0	0
PME	CA.PGAv.1.6.scaffold1206.3	RecName: Full=Pectinesterase 2; Short=PE 2; AltName: Full=Pectin methylesterase; Flags: Precursor	2.70266	1	no	0	0.0266667	-0.343109	1	no	0.0266667	0.02	0	1	no test	0	0
PME	CA.PGAv.1.6.scaffold36224.1	RecName: Full=Pectinesterase/pectinesterase inhibitor 18; AltName: Full=AtPMEpcrA; Contains: RecName: Full=Pectinesterase inhibitor 18; AltName: Full=Pectin methy	0.78857	1	no	0	0.07	0	1	no test	0	0	0	1	no test	0	0
PME	CA.PGAv.1.6.scaffold790.58	RecName: Full=Pectinesterase 3; Short=PE 3; AltName: Full=Pectin methylesterase 3; Flags: Precursor	-0.616791	1	no	69.1833	43.9833	-2.44255	2.53816e-18	yes	5.58667	0.983333	-1.50507	1	no	0.286667	0.08
PME	CA.PGAv.1.6.scaffold1153.8	RecName: Full=Probable pectinesterase/pectinesterase inhibitor 12; Includes: RecName: Full=Pectinesterase inhibitor 12; AltName: Full=Pectin methylesterase inhibit	1.61875	1	no	1.65	4.93667	-4.71824	1.92981e-42	yes	6.37333	0.23	-1.85641	1	no	1.56667	0.333333
PME	CA.PGAv.1.6.scaffold140.12	RecName: Full=Pectinesterase/pectinesterase inhibitor PPE8B; Includes: RecName: Full=Pectinesterase inhibitor PPE8B; AltName: Full=Pectin methylesterase inhibitor PPE	0	1	no test	0	0	0	1	no test	0	0	0	1	no test	0	0
PME	CA.PGAv.1.6.scaffold911.2	RecName: Full=Pectinesterase 2; Short=PE 2; AltName: Full=Pectin methylesterase; Flags: Precursor	3.02649	1	no	0	0.0333333	0	1	no test	0	0	3.979	1	no	0.0366667	0.393333
PME	CA.PGAv.1.6.scaffold330.9	RecName: Full=Probable pectinesterase/pectinesterase inhibitor 33; Includes: RecName: Full=Pectinesterase inhibitor 33; AltName: Full=Pectin methylesterase inhibit	0.336465	1	no	0.223333	0.27	-0.929526	1	no	0.01	0	0	1	no test	0	0
PME	CA.PGAv.1.6.scaffold1280.10	RecName: Full=Pectinesterase; Short=PE; AltName: Full=Pectin methylesterase	-1.76728	2.84824e-05	yes	15.77	4.51333	-6.06718	1	no	0.276667	0	-0.939708	1	no	0.04	0.02
PME	CA.PGAv.1.6.scaffold14.22	RecName: Full=Putative pectinesterase/pectinesterase inhibitor 28; Includes: RecName: Full=Pectinesterase inhibitor 28; AltName: Full=Pectin methylesterase inhibi	1.38032	1	no	0.0433333	0.106667	4.88396	1	no	0.00666667	0.223333	2.19945	1	no	0	0.02
PME	CA.PGAv.1.6.scaffold1273.39	RecName: Full=Putative pectinesterase/pectinesterase inhibitor 22; Includes: RecName: Full=Pectinesterase inhibitor 22; AltName: Full=Pectin methylesterase inhibit	1.37504	1	no	0.573333	1.46	-1.84776	1	no	0.0166667	0	-3.10491	1	no	0.0633333	0
PME	CA.PGAv.1.6.scaffold351.22	RecName: Full=Probable pectinesterase/pectinesterase inhibitor 46; Includes: RecName: Full=Pectinesterase inhibitor 46; AltName: Full=Pectin methylesterase inhibit	1.20715	1	no	0.02	0.0433333	2.50619	1	no	0	0.0233333	0	1	no test	0	0
PME	CA.PGAv.1.6.scaffold809.33	RecName: Full=Putative pectinesterase/pectinesterase inhibitor 24; Includes: RecName: Full=Pectinesterase inhibitor 24; AltName: Full=Pectin methylesterase inhibit	0	1	no test	0	0	-0.929526	1	no	0.00666667	0	6.5217	1	no	0	0.263333
PME	CA.PGAv.1.6.scaffold1034.5	RecName: Full=Probable pectinesterase/pectinesterase inhibitor 25; Includes: RecName: Full=Pectinesterase inhibitor 25; AltName: Full=Pectin methylesterase inhibit	1.6837	1	no	0.0933333	0.286667	0	1	no test	0	0	0	1	no test	0	0
PME	CA.PGAv.1.6.scaffold224.4	RecName: Full=Probable pectinesterase/pectinesterase inhibitor 34; Includes: RecName: Full=Pectinesterase inhibitor 34; AltName: Full=Pectin methylesterase inhibit	-2.47606	3.93448e-05	yes	44.6667	7.65333	-4.56015	0.057754	no	0.703333	0.0533333	-0.46827	1	no	0.00666667	0
PME	CA.PGAv.1.6.scaffold1553.2	RecName: Full=Probable pectinesterase/pectinesterase inhibitor 32; Includes: RecName: Full=Pectinesterase inhibitor 32; AltName: Full=Pectin methylesterase inhibit	1.23834	1	no	35.6767	70.75	-1.66724	1	no	1.33667	0.293333	0.455129	1	no	0.263333	0.293333
PME	CA.PGAv.1.6.scaffold968.5	RecName: Full=Probable pectinesterase/pectinesterase inhibitor 61; Includes: RecName: Full=Pectinesterase inhibitor 61; AltName: Full=Pectin methylesterase inhibit	0.413622	1	no	28.6167	37.8733	-3.57414	4.17862e-07	yes	1.73	0.136667	-0.993409	1	no	1.08667	0.443333
PME	CA.PGAv.1.6.scaffold911.4	RecName: Full=Probable pectinesterase/pectinesterase inhibitor 36; Includes: RecName: Full=Pectinesterase inhibitor 36; AltName: Full=Pectin methylesterase inhibi	-3.66775	1	no	0.0466667	0	2.4402	1	no	0	0.0233333	0.120727	1	no	0.0866667	0.06
PME	CA.PGAv.1.6.scaffold569.33	RecName: Full=Pectinesterase/pectinesterase inhibitor 18; AltName: Full=AtPMEpcrA; Contains: RecName: Full=Pectinesterase inhibitor 18; AltName: Full=Pectin methy	-3.41087	1	no	0.13	0.01	0	1	no test	0	0	0	1	no test	0	0
PME	CA.PGAv.1.6.scaffold1273.41	RecName: Full=Putative pectinesterase/pectinesterase inhibitor 28; Includes: RecName: Full=Pectinesterase inhibitor 28; AltName: Full=Pectin methylesterase inhibi	-1.07797	1	no	0.0133333	0.00666667	0.994027	1	no	0	0.00666667	4.17956	1	no	0	0.0433333
PME	CA.PGAv.1.6.scaffold449.72	RecName: Full=Pectinesterase; Short=PE; AltName: Full=Pectin methylesterase; Flags: Precursor	2.41223	1	no	0.04	0.213333	2.4402	1	no	0	0.0233333	3.42741	1	no	0	0.0333333
PME	CA.PGAv.1.6.scaffold14.23	RecName: Full=Pectinesterase; Short=PE; AltName: Full=Pectin methylesterase; Flags: Precursor	1.22803	1	no	0.09	0.216667	-2.34093	1	no	0.0233333	0	0	1	no test	0	0
PME	CA.PGAv.1.6.scaffold267.4	RecName: Full=Probable pectinesterase/pectinesterase inhibitor 51; Includes: RecName: Full=Pectinesterase inhibitor 51; AltName: Full=Pectin methylesterase inhibit	0.802642	1	no	43.2667	72.9267	0.678573	1	no	19.8867	28.7233	1.87665	1	no	14.04	38.7367
PME	CA.PGAv.1.6.scaffold267.6	RecName: Full=Probable pectinesterase/pectinesterase inhibitor 51; Includes: RecName: Full=Pectinesterase inhibitor 51; AltName: Full=Pectin methylesterase inhibit	-0.667374	1	no	10.49	6.32667	3.89679	1	no	0	0.0566667	0	1	no test	0	0
PME	CA.PGAv.1.6.scaffold225.20	RecName: Full=Pectinesterase 2; Short=PE 2; AltName: Full=Pectin methylesterase; Flags: Precursor	0	1	no test	0	0	0	1	no test	0	0	0	1	no test	0	0
