# Supplementary material for: Identification of the GDP-L-Galactose Phosphorylase Gene as a Candidate for the Regulation of Ascorbic Acid Content in Fruits of Capsicum annuum L
Source: Int J Mol Sci. 2023 Apr 19;24(8):7529. doi: 10.3390/ijms24087529 (PMC10145300; doi:10.3390/ijms24087529)
Supplement: Supplementary file 1 [file ijms-24-07529-s001.zip › Table S5.xlsx]

## Sheet: Sheet 1
Table S5: Correlation analysis of qRT-PCR and RNA-seq data of selected genes.
geneID		Raw data of relative expression value of selected genes calculated by qRT-PCR																		Raw data of TPM value of selected genes calculated by RNA-seq
	correlation coefficient	Z5_day 10_1	Z5_day 10_2	Z5_day 10_3	Z5_day 50_1	Z5_day 50_2	Z5_day 50_3	Z5_day 80_1	Z5_day 80_2	Z5_day 80_3	Z6_day 10_1	Z6_day 10_2	Z6_day 10_3	Z6_day 50_1	Z6_day 50_2	Z6_day 50_3	Z6_day 80_1	Z6_day 80_2	Z6_day 80_3	Z5_day 10_1	Z5_day 10_2	Z5_day 10_3	Z5_day 50_1	Z5_day 50_2	Z5_day 50_3	Z5_day 80_1	Z5_day 80_2	Z5_day 80_3	Z6_day 10_1	Z6_day 10_2	Z6_day 10_3	Z6_day 50_1	Z6_day 50_2	Z6_day 50_3	Z6_day 80_1	Z6_day 80_2	Z6_day 80_3
CA.PGAv.1.6.scaffold421.5	0.786	0.81904	1.16321	1.08119	1.46738	1.78427	1.06098	0.653582	1.36314	0.906937	1.61178	4.14427	4.05928	2.39459	2.61639	1.74919	2.03824	0.943803	2.01596	0	0	0	0	0	0	0	0	0.02	11.89	28.32	14.18	16.7	10.52	13.25	11.38	11.38	4.26
CA.PGAv.1.6.scaffold2122.5	0.814	0.58128	1.69358	1.03457	0.333707	0.369723	0.584628	0.71848	0.702466	0.507269	2.23993	4.15786	3.95366	3.93239	3.93891	2.23241	2.51885	2.8888	3.66981	0.03	0.16	0.38	0.04	0.21	0.12	0.4	0.09	0.04	4.02	5.38	4.34	5.41	5.43	4.57	6.68	6.68	1.73
CA.PGAv.1.6.scaffold134.77	0.715	0.94339	1.15335	0.954912	2.30583	2.25527	1.59768	2.82513	4.36249	3.76061	0.769133	0.773686	1.0969	2.21873	2.44893	1.68287	2.48839	3.79376	4.53573	20.25	14.08	14.67	49.8	45.21	47.91	72.94	104.71	81.99	11.75	11.92	9.34	60.28	58.27	60.5	40.3	40.3	36.16
CA.PGAv.1.6.scaffold1777.1	0.829	0.863999	1.49114	0.802221	1.59777	2.73045	2.8283	5.16334	4.46854	4.53608	1.17541	0.879276	1.46505	2.22427	3.05084	2.63309	3.91442	3.44326	3.50209	4.12	4.22	4.17	12.52	11.28	11.9	21.42	23.44	22.69	4.6	4.46	4.7	18.14	16.68	17.38	13.3	13.3	7.64
CA.PGAv.1.6.scaffold6.15	0.871	0.970367	1.11294	0.951892	1.17622	1.36331	1.35033	2.70414	2.72144	1.54623	0.544984	1.10414	0.940331	1.15961	0.697512	0.712742	1.51456	1.99892	1.04385	16.58	14.11	16.61	22.13	21.23	23.23	37.57	51.64	39.01	12.17	11.21	11.5	17.42	15.59	14.1	26.81	26.81	24.77
CA.PGAv.1.6.scaffold291.8	0.862	1.02773	1.10837	0.920521	30.4228	18.8162	18.4453	19.4053	19.3757	16.9373	0.0243393	0.219845	0.338936	9.62755	6.65487	5.79124	29.6948	18.9644	16.7452	2.38	0.57	0	65.34	78.09	88.65	71.57	46.46	48.44	0	0	0	29.33	26.86	22.84	89.16	89.16	8.1
CA.PGAv.1.6.scaffold490.14	0.912	0.950764	1.14215	0.947135	2.59018	3.75611	4.61008	9.32034	11.2876	12.1983	1.28884	1.65356	1.92543	2.22369	4.95637	3.03971	5.62981	2.61733	2.7577	84.9	74.6	84.23	407.66	449.88	468.36	1022.31	1014.79	871.59	107.11	123.01	90.91	493.87	538.3	493.97	389.32	389.32	364.16
CA.PGAv.1.6.scaffold767.43	0.832	0.671561	0.85925	1.80474	7.99394	3.74113	5.29201	24.5744	27.7345	19.8771	1.30031	3.66999	2.08729	28.0238	18.4405	25.7773	26.0861	21.2174	24.4995	0.25	0.22	0.13	85.66	111.51	109.61	224.82	502.95	127.86	0.69	0.3	0.1	358.25	419.61	384.44	390.97	390.97	65.23
CA.PGAv.1.6.scaffold1034.48	0.868	1.04038	1.01374	0.969058	0.705911	0.512691	0.511409	0.783679	0.621184	0.718683	8.30565	7.34056	4.67788	4.50917	1.99522	2.74508	3.34275	7.47074	3.81571	15.57	13.19	19.12	13.52	11.98	13.72	17.1	14.89	17.43	113.1	141.75	101.74	95.96	86.7	89.09	112.14	112.14	32.89
CA.PGAv.1.6.scaffold1234.3	0.933	0.836018	1.36188	0.844528	2.4075	3.50717	7.70826	15.6329	25.5731	19.0484	0.209322	0.401166	0.38609	0.389365	0.752286	0.598147	4.18132	5.49848	3.66749	0.32	0.59	0.44	3.53	3.28	3.41	18.5	14.87	15.99	0	0	0	0.11	0	0.47	3.9	3.9	3.73
